# Supplementary material for: An Integrated Analysis of miRNA and mRNA Expressions in Non-Small Cell Lung Cancers
Source: PLoS One. 2011 Oct 27;6(10):e26502. doi: 10.1371/journal.pone.0026502 (PMC3203153; doi:10.1371/journal.pone.0026502)
Supplement: Table S1 — Information for the 35 patients that were used in qRT-PCR examination and the 6 patients that were used in performing microarray. (XLS) [file pone.0026502.s006.xls]

## Sheet: Sheet1
Table S1. Information for the 35 patients that were used in qRT-PCR examination and the 6 patients that were used in performing microarray.
Characteristics	No. (microarray)	No. (qRT-PCR of miRNA)	No. (qRT-PCR of mRNA)
Histotype1
AdC	3	17	9
SqC	3	18	11
Age
≤60	2	18	5
＞60	4	17	15
Sex
Male	6	7	17
Female	0	28	3
Grade of differentiation2
Well	0	13	0
Mediate	4	18	11
Poor	2	4	9
T classification3
T1-T2	2	28	19
T3-T4	4	7	1
Lymph node status
No metastases	2	20	15
Metastases	4	15	5
Stage4
I	1	18	9
II, III, IV	5	17	11
Note 1: AdC,adenocarcinoma;SqC,squamous cell carcinoma.
Note 2: The grade of a cancer depends on what the cells look like under the microscope. In general, a lower grade indicates a slower-growing cancer and a higher grade indicates a faster-growing one. "Poor" means cancer cells resemble normal cells and aren't growing rapidly. "Well" means cancer cells look more abnormal and may grow or spread more aggressively. "Moderate" means cancer cells have fe…
Note 3: "T" score is based upon the size and/or extent of invasion. We made our classification based on the 7th edition of UICC (Union for International Cancer Control ).
Note 4: The most common systems for staging employs the TNM classification. A "T" score is based upon the size and/or extent of invasion. The "N" score indicates the extent of lymph node involvement. The "M" score indicates whether distant metastases are present. We made this classification based on the 7th edition of UICC .
