# Supplementary material for: An Integrated Analysis of miRNA and mRNA Expressions in Non-Small Cell Lung Cancers
Source: PLoS One. 2011 Oct 27;6(10):e26502. doi: 10.1371/journal.pone.0026502 (PMC3203153; doi:10.1371/journal.pone.0026502)
Supplement: Table S2 — Up-regulated genes in NSCLC cancer tissue compared with the adjacent normal tissue. (XLS) [file pone.0026502.s007.xls]

## Sheet: Sheet1
Table S2. Up-regulated genes in NSCLC cancer tissue compared with the adjacent normal tissue.
Gene Symbol1	Score(d)	Fold Change	Tumor_expression2	Non-tumor_expression2	CpG_class
*LOC641772	8.25759	9.22657	11.73	1.23
*LOC728477	7.97207	27.3246	20.88	0.84
ESPL1	4.86761	7.08196	83.91	12.82	HCG
LOC649217	2.80555	9.02929	39.91	9.97
LOC650185	2.40205	6.26051	46.41	12.95
LOC642452	1.59264	1.38837	70.42	48.78
LOC729952	2.77815	8.84687	25.2	4.22
LOC650463	3.05641	4.09675	82.36	16.76
LOC644131	2.02861	2.09878	329.75	154.76
TIGD7	1.8835	3.91024	50.5	19.02	HCG
CNPY2	2.07264	1.71309	1198.53	687.29	HCG
PVRL1	2.08509	2.63072	29.3	13.67	HCG
DUS2L	2.33195	1.67495	300.33	178.93	HCG
EIF6	1.93327	1.95188	865.54	417.09	HCG
LOC645879	1.74045	1.6146	50.07	31.39
LOC339789	2.14374	5.11124	18.43	6.95
LOC651697	1.65801	1.59748	539.02	353.85
WDTC1	1.60594	2.25407	18.42	9.57	HCG
ACSS1	1.62223	1.39589	414.53	287.22	HCG
KLK14	2.03199	3.66454	45.55	19.12	ICG
LOC641901	2.22429	5.10789	14.01	4.37
LOC652799	1.70929	1.90309	51.84	30.61
TOP1MT	2.32943	3.03342	225.25	62.07	HCG
LOC649340	2.33797	1.70659	48.38	27.03
SLC39A4	5.67261	9.74443	58.73	7.78	ICG
FNDC4	1.67114	1.56547	115.12	72.17	HCG
LOC100134794	3.18275	7.43267	23.37	6.13
CCNB1	2.04022	2.26842	154.46	64.24	HCG
LOC651728	1.49719	1.75429	37.63	23.73
ZSWIM1	1.27853	1.47497	340.36	227.08	ICG
OR56A3	1.757	2.88878	68.04	33.59	LCG
SCYL2	1.81145	1.41749	454.47	312.08	HCG
CCDC28B	1.36653	1.42269	110.2	72.76	HCG
OSTC	1.69107	1.47758	1331.08	823.48	HCG
NBPF5	1.96296	1.98595	60.75	31.45
LOC255130	2.96379	8.12664	25.2	4.83
ZMYND19	1.98024	2.87944	253.13	69.55	HCG
LOC645166	2.49212	2.35637	346.58	127.15
LOC654000	2.98738	5.89421	37.07	7.82
ASPM	3.67665	5.84598	368.09	59.36	HCG
TTLL12	2.11431	2.83906	678.4	183.25	HCG
SPOCK	1.82041	1.49182	99.77	65.51
SLC12A8	1.88289	1.7062	158.18	90.9	HCG
IGSF3	2.53005	2.31833	672.77	254.14	HCG
LOC100133638	3.26243	2.63073	34.15	12.88
IPO9	1.26544	1.3344	278.8	201.24	HCG
ORC1L	2.90603	2.14921	73.14	36.67	HCG
SRPK1	2.51244	2.45037	622.5	240.72	HCG
LOC728692	3.94499	8.89601	18.44	2.99
LOC646956	1.95608	3.15932	44.98	22.03
LOC644856	2.59785	7.34632	15.92	0.9
ARL6IP1	1.20954	1.37389	1612.97	1129.17	HCG
LOC653782	2.15665	1.83349	36.56	20.38
AK3L1	2.41766	2.89802	178.88	46.38	HCG
NFASC	1.92398	1.88887	19.51	9.9	HCG
LOC100131722	3.94209	5.56768	14.02	2.41
LOC441018	1.72703	2.21913	85.05	34.64
LOC100129950	4.89583	9.81196	15.65	1.27
MRPS14	2.01606	1.52862	31.69	19.91	HCG
LOC653610	3.33206	3.73104	44.3	15.36
LOC402457	3.53576	6.63845	9.59	1
VKORC1L1	2.14812	1.60313	263.79	155.14	HCG
DHRS11	2.42649	2.02655	168.2	79.78	HCG
PLEK2	2.94786	4.25307	102.48	22.74	HCG
MIR584	3.49064	9.14954	10.66	0.85
LOC100134018	1.95667	2.86465	94.09	33.2
LOC643918	1.80613	1.88634	49.5	30.06
GEN1	3.56756	5.49874	16.01	2.75	HCG
GBL	1.96869	1.41643	253.1	174.92
FLJ30594	3.83391	6.95509	18.67	3.98
LOC643995	3.86257	5.2232	212.55	51.16
KLF7	1.89797	2.51049	44.74	25.4	HCG
LOC645268	2.23355	4.25645	18.41	5.91
EIF4G3	1.30077	1.26326	526.15	410.03	HCG
TOP3B	2.77823	1.84361	187.26	95.31
TIMM9	1.57979	1.58035	339.08	187.58	HCG
CPSF1	2.08171	1.65886	685.08	406	HCG
LOC644291	1.2631	1.28227	78.4	60.44
WDR33	1.08222	1.27491	179.88	132.08	HCG
SLC5A6	2.19456	1.84665	378.79	193.48	HCG
LOC339240	5.59687	18.9005	41.82	1.97
CNIH2	1.42144	1.3972	29.98	21.03	HCG
MRM1	2.08443	2.09941	61.39	31.84	HCG
KIAA0907	2.20743	1.77283	735.8	392.76	HCG
ATAD2	3.20927	3.34258	180.92	52.62	HCG
ADM2	2.80622	6.83246	95.89	15.49	HCG
LOC400855	2.12842	4.73206	14.43	3.81
LOC401074	2.37027	1.99452	109.85	48.69
LOC652588	2.15271	2.59677	51.99	27.09
LOC100131565	2.05579	4.30651	9.73	2.25
LOC391165	3.31189	2.91984	9.83	3.79
RPP40	2.98918	2.23176	492.45	211	HCG
ZNF212	2.1497	2.45757	411.77	111.96	HCG
LOC729296	1.97131	3.09492	9.75	2.86
LOC647713	2.09302	1.97793	58.4	31.36
LOC100128264	2.44662	4.61995	15.93	4.58
FLJ43505	3.05382	2.34618	52.37	22.11
C15orf42	2.67774	13.9603	80.85	8.19	HCG
DEFB116	2.15334	4.23268	33.97	15.32	LCG
LOC728846	1.6922	1.95292	2.1	0.89
FOXRED2	2.00401	1.79288	166.55	86.48	HCG
LOC100132553	2.65721	5.28711	30.1	7.12
YIPF4	1.90369	1.83282	323.66	148.16	HCG
KBTBD9	1.19186	1.24199	132.37	106.2
MIR1228	3.18058	8.1085	53.92	9.59
SNORD110	1.74382	2.88111	55.12	27.6
LOC652324	1.76001	3.65863	103.84	54.27
PREB	1.44164	1.56067	245.27	148.97	HCG
CCDC124	1.36765	1.68412	97.92	53.56	HCG
STARD5	2.23542	1.91981	54.55	28.81	HCG
RBM16	1.11525	1.21573	191.24	152.69	HCG
LOC646812	1.36771	1.65872	38.5	27.72
IZUMO1	2.58059	6.03325	24.12	9.01	HCG
LOC651729	1.49526	1.98529	31.03	20.17
ZC3H8	2.76546	4.98129	141.19	21.27	HCG
MGC33948	1.80492	2.13168	37.35	18.95
MIR1249	1.75161	2.35076	6.71	2.47
MIR488	1.52473	1.70163	51.29	31.96
DLX6AS	5.36889	18.7526	27.3	1.22
FBLIM1	2.60607	4.74358	8.07	2.23	ICG
LOC343927	4.34777	10.5754	16.51	3.36
LRRC8D	1.95865	1.67204	171.46	101.99	HCG
FOXM1	2.39367	5.88175	123.14	29.76	HCG
EZH2	3.64692	8.16802	123.65	13.74	HCG
C16orf91	1.87455	2.07398	159.02	70.96	HCG
MTMR4	2.11198	1.50663	415.92	264.23	HCG
ATP11A	2.62005	3.83979	6.11	1	HCG
ZNF132	1.24564	2.04119	5.1	1.64	HCG
MSH6	1.93225	1.97607	1073.69	496.66	HCG
LOC340243	2.70581	2.91418	150.88	44.78
POLR2F	2.07366	1.60787	1983.49	1178.8	HCG
HNRPA2B1	1.01743	1.19556	4566.6	3715.94
LOC651520	2.43832	11.1031	16.7	0.81
PRC1	3.77178	5.77747	571.49	88.28	HCG
F8A1	1.99438	1.51304	217.26	140.3	HCG
CYP2C18	2.88226	2.99429	161.43	48.74	LCG
LOC650822	1.3628	1.42009	64.34	46.5
LOC100128283	2.15105	2.23253	13.49	7.36
LOC649246	1.78996	1.55579	48.2	30.84
PRY	3.4475	7.95777	41.39	57.14	LCG
LOC641992	1.99825	1.62986	140.22	85.44
LOC100132934	2.8243	7.584	17.74	2.28
ENY2	1.72216	1.5007	1149.93	733.04	HCG
HIST1H3B	1.58207	1.82784	39.91	26.27	HCG
PRR19	2.52396	1.61421	53.94	33.02	HCG
LOC440067	3.73406	16.1522	27.24	1.71
LOC100131785	1.8906	1.65256	691.06	408.01
FLJ45300	2.00848	18.0854	20.28	3.04
LOC644101	1.96186	1.68637	148.1	78.13
FDXACB1	2.26761	3.2013	45.02	18.31
KIF11	3.65135	11.3997	101.4	12.43	HCG
LOC729272	2.02212	1.94645	42.41	23.57
LOC643714	2.04996	3.80636	11.74	2.87
LOC647370	2.28731	4.56867	31.6	10.7
RPL34	1.7974	1.91473	367.99	176.02	ICG
SLC6A6	2.19531	1.79484	75.37	40.28	HCG
NOD3	2.68442	4.65406	40.66	13.48
DKFZp686I15217	1.32559	1.33813	109.49	76.43
PTH2R	2.07857	3.58898	52.45	24.41	HCG
LOC92659	2.9599	3.4586	248.24	54.9
DPH2	2.66109	2.14358	176.57	70.37	HCG
LOC728098	0.943153	1.21291	83.58	65.17
HM13	1.61538	1.3772	79.87	56.35	HCG
LOC644516	1.25463	1.44846	54.15	42.5
LOC389049	2.31569	3.40252	68.53	19.65
DBNDD1	2.02741	1.87639	294.78	142.67	HCG
UBE2O	3.19924	2.46218	179.3	68.06	HCG
MRPL2	2.23807	2.13273	200.93	95.12	HCG
SOS2	1.29889	3.72091	71.65	41.57	HCG
LOC644695	2.10344	1.74907	105.08	58.09
LOC131055	1.57462	2.52054	35.84	20.06	ICG
LOC100133422	1.96699	2.28869	3.12	0.94
LOC648541	2.25202	2.12775	76.81	35.18
ASF1B	3.05153	3.1632	181.48	56.05	HCG
LOC729057	3.83926	9.17145	42.22	11
TOP2A	5.62664	98.804	763.54	46.27	HCG
LOC643266	1.76443	2.89253	25.48	9.73
FARSLA	2.72784	2.26466	185.69	80.33
LOC146481	3.29497	5.18389	11.38	2.66
SNX6	1.06257	1.25014	169.11	124.61	HCG
LOC641298	1.49133	1.47457	91.17	61.46
PTENP1	1.222	2.29166	13.7	3.7
CCT8	1.50206	1.6901	2384.14	1297.71	HCG
HDDC3	1.38381	1.63266	208.93	118.87	HCG
LOC100132289	1.44832	2.40673	22.04	12.82
GJB2	2.65663	4.59003	1032.82	87.47	HCG
WDR72	3.60348	65.0266	389.1	10.25	LCG
LOC643304	1.90052	4.99006	33.52	18.58
LOC653275	2.10627	5.0231	26.22	9.28
CCHCR1	2.2497	4.10033	28.97	10.1	HCG
LOC345537	1.98875	2.13366	2.43	0.9
LOC652685	3.64667	2.06458	240.65	113.8
WDR75	1.83984	1.55442	700.4	437.95	HCG
LOC650370	1.95406	2.36486	53.57	24.84
LOH12CR2	5.00355	9.23002	17.09	1.98
LRFN3	1.82132	1.80381	452.24	236.82	HCG
ATRIP	1.71512	1.65554	135.45	80.44	HCG
ABCC5	2.04721	3.31233	697.32	126.75	HCG
GPR19	2.84136	6.73345	19.7	3.55	ICG
HELLS	1.78646	1.67056	89.13	51.82	ICG
TRNT1	1.38994	1.38222	55.06	39.3	HCG
FAM135B	1.951	3.15191	28.12	11.74	HCG
LOC126987	2.05544	2.95837	4.58	0.93
COIL	1.2708	1.35305	377.02	274.38	HCG
LOC653557	3.09799	2.63386	83.06	32.61
ARD1A	1.69643	1.48549	554.98	360.83	HCG
LOC645462	2.09215	2.3735	52.56	27.14
LOC440349	1.0849	1.21144	79.6	62.84
THNSL1	1.86127	1.47776	84.38	56.52	HCG
SUV39H2	1.79459	3.47842	42.01	16.9	HCG
ZNF318	2.07813	1.7332	347.58	190.36	HCG
LRRCC1	1.75172	2.00768	151.08	65.93	HCG
PIGS	1.62618	1.49524	385.52	248.62	HCG
LMBR1L	1.7418	1.83334	47.58	29.14	HCG
FLJ16165	3.05396	8.42082	53.06	9.4
MGC12966	1.78684	1.96433	330.95	152.46
LOC646882	6.38938	10.3782	17.48	2.35
NOTUM	2.1037	1.67223	42.88	24.83	HCG
OPRK1	1.69195	2.36403	59.35	18.93	HCG
GUF1	1.98192	1.94096	186.14	83.61	HCG
HOXB13	2.28892	7.3528	42.78	13.82	HCG
LOC652404	2.27917	2.28304	82.3	39.39
KCNU1	1.98974	4.46825	16.22	2.09
DEFB105B	1.81788	3.50337	13.73	5.34	LCG
SUZ12	1.66371	1.41464	1701.7	1169.29	HCG
INPP5J	1.97953	1.7071	32.27	14.87	LCG
LOC648454	1.77034	3.26425	34.3	18.31
L2HGDH	1.99928	1.80504	180.74	93.16	HCG
LOC642938	2.3068	3.17263	14.08	8.32
TGS1	2.5745	6.14404	9.71	0.85	HCG
LOC651467	1.73835	3.22493	21.19	7.65
TSEN34	1.20096	1.26795	1208.78	918.16	HCG
SAC3D1	2.02899	1.53539	399.94	251.3	HCG
LOC400954	3.8306	5.22301	12.14	2.34
HP1BP3	0.914206	1.16252	94.06	79.63	HCG
TPBG	3.33891	5.23735	119.53	26.47	HCG
BPIL3	3.26212	9.52295	28.49	4.04	LCG
ZNF322B	1.92105	1.7473	105.85	57.92	ICG
GJB3	4.4272	15.456	62.28	6.65	HCG
RCC2	2.29715	2.04464	2701.5	1223.6	HCG
ANKLE1	2.56599	6.90347	31.83	8.7	HCG
GGCT	3.63274	3.29775	933.05	230.71	HCG
LOC100128525	1.24586	1.66651	49.33	38.57
LOC387762	3.4042	10.8142	23.88	4.66
GPR56	2.35166	2.02191	1092.09	471.47	ICG
FAM158A	2.34497	2.40355	181.75	78.76	HCG
NOMO2	1.73963	1.53925	651.09	405.13	HCG
DNAJC3	2.33271	1.92711	115.64	58.17	HCG
INHBE	1.66936	2.22348	42.47	23.99	LCG
SLC29A1	2.3631	2.02617	224.56	99.48	HCG
LOC653198	2.06354	1.84983	52.66	32.33
LOC728150	2.07108	1.73319	47.39	25.91
LOC441459	1.72557	1.46025	71.96	44.47
ABHD15	2.41752	1.67481	158.6	90.94	HCG
KIF14	2.63317	2.10671	170.54	76.67	HCG
MINA	1.31349	1.65628	38.92	22.24	HCG
NLGN2	1.60574	1.4258	149.45	110.05	HCG
CANT1	1.85301	1.48544	504.83	317.67	HCG
LIN9	2.71431	2.01566	117.49	58.55	HCG
FLJ46358	2.26809	5.76853	23.77	8.93
DSG3	3.15037	16.475	1502.41	29.95	ICG
NFS1	2.43003	4.8921	12.97	3.02
MIR16-1	1.59579	4.10226	6.83	0.86
C17orf53	2.42499	2.25316	204.62	83.64	HCG
DHFR	2.55772	2.46469	48.26	23.74	HCG
MYT1	2.56794	5.28576	9.5	1	ICG
MAD2L1	2.46258	3.1611	142.31	39.37	HCG
INTS2	2.21108	2.94652	106.89	39.18	HCG
CST9	1.79857	3.94978	33.58	15.02	LCG
RRM1	2.20006	1.81373	1684.82	885.72	HCG
FLJ13096	2.90679	1.79764	84.54	47.04
LOC644667	2.81934	5.57509	38.67	10.61
LOC442064	1.95321	1.98073	76.02	44.4
FAM3A	1.21495	1.29582	1440.54	1091.99	HCG
NR2F6	1.6585	1.53343	560.51	366.31	HCG
TMX1	1.03345	1.25713	421.55	324.76	HCG
GAGE12C	1.68163	2.61284	4.95	1
SALL4	1.70308	2.72793	73.04	21.26	HCG
C12orf45	2.16048	1.75382	219.28	124.24	HCG
LOC650029	1.80864	1.35075	293.39	211.49
RAD51AP1	2.38857	2.48927	226.42	78.63	HCG
LOC100133012	3.59499	2.20697	140.64	62.6
LOC100134517	2.14362	4.45037	12.56	2.63
PPAT	2.67125	3.09335	371.77	94.05	HCG
TCAM1	3.13314	10.1504	50.65	11.2
NACC1	4.66065	12.742	35.56	3.52	HCG
LOC653514	1.67164	2.20633	23.59	15.73
GNAT3	1.83886	1.85513	16.08	10.49	LCG
EIF3S3	1.62376	1.50657	1775.51	1157.24
RAB6C	2.91454	6.84679	21.05	6.19	HCG
PRSS16	2.28285	4.47837	27.38	3.86	LCG
EARS2	1.55681	1.5461	234.2	142.96	HCG
CFHR2	1.14961	2.75189	69.63	37.22
FLJ00312	1.50334	2.06241	29.37	15.41
OR1F1	2.55862	5.72152	21.13	6.67	ICG
ALG6	2.0097	1.56627	187.05	115.51	HCG
LOC644048	1.43811	1.96521	3.1	0.95
DUS4L	1.24369	1.38827	135.65	90.2	HCG
CARD14	2.05911	6.33171	29.16	10.25	ICG
KIF1A	3.93965	15.132	125.97	7.92	HCG
RCOR2	2.98013	2.43582	75.92	28.21	HCG
LOC650834	1.86202	3.92422	11.21	0.93
BNIP3	1.86166	1.70993	1422.35	802.04	HCG
PPP2R5D	2.11882	2.3407	80.65	36.4	HCG
NVL	1.99149	1.74353	155.91	86.57	HCG
TAS2R46	1.72728	2.77053	38.86	20.26
LOC728148	3.65072	19.4071	38.82	6.98
LOC100128731	1.83526	1.5238	3581.65	2294.71
DYNLL2	2.39281	1.92427	290.14	134.73	HCG
CABYR	3.47976	20.5065	50.8	2.75	HCG
TMEM128	0.96666	1.1727	84.07	71.11	HCG
LOC645982	1.99878	3.6499	8.59	1.61
CLCN2	2.75662	3.08298	47.06	16.74	HCG
PAFAH1B3	3.38712	3.38142	672.42	175.55	HCG
LOC441314	1.32568	2.14215	21.37	12.85
LOC388237	1.15789	1.19938	45.57	35.12
PTTG3P	2.61551	3.76434	412.15	106.19
SEC15L2	2.47245	1.54718	27.8	18.2
MUC5B	1.4529	2.5273	16.16	5.42
MIR448	2.57294	6.71823	37.72	9.19
C6orf173	2.45742	4.23415	415.57	50.17	HCG
LOC730107	1.86873	1.926	209.39	93.7
CYHR1	1.90226	1.69961	100.6	54.24	HCG
PMS2CL	1.4567	1.38171	41.37	28.77
NFRKB	1.47766	1.37439	110.72	79.46	LCG
DEAF1	2.2593	1.70068	55.54	30.63	HCG
LOC442519	3.65801	2.57901	37.89	13.92
FLJ12886	2.13426	1.58574	46.51	28.95
LOX	4.99825	17.9011	70.42	6.99	HCG
SULF1	3.37188	2.92393	588.64	192.31	ICG
LOC388906	2.05896	2.04724	53.4	27.1
AMMECR1	1.74683	1.60051	163.8	96.37	ICG
LOC646691	2.28645	3.80425	15.39	4.59
PDIA6	3.93955	7.0014	928.27	156.15	ICG
MARCKSL1	2.33336	1.85927	1392.75	694.85	HCG
PAWR	2.67406	1.61065	195.05	120.58	HCG
TBC1D3B	1.24026	1.3981	50.93	34.86	ICG
LOC100134055	1.84579	3.44944	7.94	1.14
FLJ16331	1.9819	1.78214	46.08	26.1
HTA	2.41282	3.13099	24.08	10.71	ICG
MPHOSPH9	2.72024	1.63753	129.59	81.06	ICG
LOC644320	2.33509	9.054	36.97	4.96
HMMR	2.59724	2.30901	113.04	43.41	HCG
COL5A2	2.32412	1.91075	833.85	514.81	ICG
CCDC54	3.96794	14.2355	37.72	3.3	ICG
LOC100130344	1.97042	3.89416	12.76	1.93
LOC284352	3.02765	3.40698	26.5	7.73
LOC645875	2.57442	3.64372	52.91	16.77
LOC402100	2.58254	5.14091	24.54	7.42
LOC128192	2.22776	1.94535	1221.51	559.99
LOC100134393	1.90348	2.75504	719.48	166.23
KCTD13	1.72853	1.45016	213.44	141.94	HCG
LOC644647	2.47485	1.98236	34.79	19.25
GCG	2.31204	3.40483	49.6	19.38	ICG
XRCC3	2.64312	2.3311	126.11	51.33	HCG
CHST10	1.63389	1.94088	170.51	73.27	HCG
ITPKA	2.33105	2.58616	132.72	44.49	HCG
FBXL20	2.32009	1.78993	266.24	143.83	HCG
KLHL26	1.18533	1.32024	106.29	77.9	HCG
SCYL1BP1	1.19262	1.30978	129.74	97.49
RHOBTB3	0.980066	1.23456	624.95	485.39	HCG
CNTNAP3B	1.34483	2.12974	20.45	12.8
PATE3	3.51062	4.79471	91.22	16.36	LCG
MGC72080	2.10277	1.75242	88.41	50.84
RFNG	1.80045	1.34987	257.72	184.02	HCG
LOC649722	2.08524	2.04882	95.54	42.94
YDJC	3.63224	22.1148	163.08	6.84	HCG
LOC730058	2.27291	4.61935	48.88	18.98
LOC648517	1.86946	1.52093	51.25	34.67
POLR1A	3.48145	10.3729	17.13	0.88	HCG
SLC39A9	1.41926	1.59962	60.54	38.07	HCG
LOC727880	1.80742	2.77527	16.77	6.42
LOC648164	2.1794	3.08885	43.06	16.81
ZMIZ2	2.65681	2.17595	165.34	76.39	HCG
ETV4	3.3516	11.5046	113.79	16.29	HCG
SNORA33	2.14601	1.82687	107.56	63.39
LOC145837	2.87036	5.24919	159.9	16.55
FLJ40672	2.60327	4.72735	7.9	1.01
LOC100129619	2.14751	3.47233	12.28	3.35
AOF1	1.42974	1.40932	59.87	44.89
LOC647243	2.33071	1.68113	53.64	30.03
SRM	2.25567	1.59275	320.82	198.4	HCG
DDX52	1.87013	1.55931	150.87	95.78	HCG
KLHL17	1.89366	2.06472	43.02	20.92	HCG
LOC651576	2.19853	2.01365	55.3	27.32
LOC100134029	3.70343	5.96678	9.68	1.48
LOC647541	1.82072	1.53954	85.81	51.24
LOC646780	1.817	2.13848	47.24	26.76
XKRX	2.69516	3.07659	84.88	29.98	HCG
RND2	2.51959	4.6334	106.77	24.93	HCG
LOC653238	1.24399	1.70111	29.45	20.11
HDAC1	1.31987	1.65687	2712.63	1477.65	HCG
LRP4	1.29071	1.61709	79.56	50.22	HCG
RAD51C	2.12908	2.0707	117.02	56.05	HCG
LOC100131124	1.85473	3.06599	6.13	1.31
TMTC4	2.65792	2.50916	43.83	19.97	HCG
ULK3	0.796324	1.15892	115.85	98.53	HCG
LOC100134301	2.47737	5.19056	55.38	14.32
LOC100132516	2.45009	4.47137	9.39	1.08
LOC645876	3.03166	3.82103	15.81	3.61
GCN5L2	2.62548	1.98094	1168.81	546.89
SNORD74	2.61035	4.29234	36.47	13.47
TCFL5	2.03979	3.29365	273.69	82.05	HCG
SNORA73A	1.33734	1.85374	42.37	30.76
LOC388642	2.65588	2.62056	350.4	128.86
LOC440157	2.67084	6.95029	381.44	513.45
RMST	4.22389	11.6102	17.48	1
AOF2	1.74558	1.68775	791.06	445.13
TMEM183B	1.444	1.5065	1154.61	707.67
DHTKD1	2.26002	3.98604	72.42	23.67	HCG
TCEB3	1.21156	1.28598	296.64	223.88	HCG
MORC2	3.83436	2.59444	184.31	67.84	HCG
LOC652126	3.01296	5.61815	38.33	9.17
LOC642834	3.05438	5.15859	19.62	5.38
LOC100132724	4.52192	4.57069	31.42	8.62
NOC2L	1.86213	2.12344	70.71	34.66	HCG
LOC647156	2.05632	2.42604	45.38	23.39
NIPAL1	2.22308	1.9922	122.29	53.39	HCG
FOXD1	4.7037	36.1594	185.45	6.41
C12orf60	2.56396	5.29941	12.61	3.93	HCG
DSN1	2.40638	1.78968	227	126.96	HCG
LOC642398	1.62979	1.47134	51.27	32.54
CERCAM	2.58221	2.38477	127.99	65.96	ICG
WRNIP1	1.49242	1.35515	413.44	298.43	HCG
CDK4	1.81833	1.73911	1553.31	800.28	HCG
COL24A1	2.25681	3.15192	66.97	20.69	HCG
ZNF30	3.40286	3.29571	95.26	28.01	HCG
UBE2V2	1.88011	1.76091	413.24	216.49	HCG
SFT2D2	1.62596	1.48491	83.34	56.46	HCG
CDCA7	3.5065	3.84212	273.55	63.82	HCG
GPT2	3.75152	4.35332	629.16	131.14	HCG
C11orf84	1.74081	1.47922	73.34	48.69	HCG
CPT1A	1.94247	3.52089	41.09	14.39	HCG
TMEM106C	1.86329	1.70041	751.35	421.29	HCG
LOC729950	2.08108	3.33435	3.78	1.13
MELK	3.04703	4.38148	254.19	49.58	HCG
PPFIA4	3.6575	8.57819	72.03	6.15	HCG
LOC652227	2.31088	2.05456	23.48	9.51
SDCCAG1	1.17817	1.27348	199.21	142.26	HCG
ZNF436	1.82878	2.57923	34.16	18.46	HCG
PYGO2	2.99656	8.88343	72.69	17.77	HCG
C1orf163	2.49665	5.47038	45.52	9.86	HCG
GRTP1	2.88909	2.71723	92.95	31.64	HCG
SNORA72	3.06728	3.23821	70.2	28.21
LOC651554	1.87814	3.19316	31.59	13.58
R3HDM1	1.07258	1.21279	105.71	87.09	HCG
LOC146909	1.72176	2.10853	142.09	51.46
WDYHV1	2.01188	1.54109	192.02	122.38	HCG
CENPN	2.77446	3.42807	219.63	49.55	HCG
E2F5	2.03638	1.49847	171.02	111.68	HCG
GLTPD1	2.42679	5.22096	87.57	89.62	HCG
FAM118A	1.93483	2.86878	57.2	20.93	HCG
CSRP2BP	2.32882	1.96987	74.34	39.05	HCG
LOC650638	1.86273	3.38922	50.76	21.03
SLC30A3	2.51561	5.57374	123.34	33.06	ICG
XYLT2	2.04587	1.56341	769.79	475.05	HCG
LOC643109	1.64962	2.78438	68.03	34.68
SC65	4.01696	9.64195	261.01	28.93	HCG
CTHRC1	4.81011	3.72066	758.56	220.33	HCG
LOC727781	2.33776	2.81555	5.25	1.18
C14orf2	2.47631	1.97665	334.43	164.53	HCG
ERI2	2.07684	2.07535	45.36	20.92	ICG
ZNF324B	2.23931	2.01805	56	28.54
DKC1	1.92333	2.09221	1427.61	609.34	ICG
LOC392221	2.06458	2.27941	77.49	38.02
HNRNPCL1	1.6416	1.35244	22.14	17.15	ICG
GALNT1	2.19385	2.24394	214.99	79.63	HCG
PNMA3	2.14468	2.69771	224.03	54.69	HCG
C6orf79	1.80489	1.97882	471.56	215.99
LOC644094	1.46158	2.30538	56.06	32.33
LOC388438	2.07016	1.69535	37.78	23.11
LOC220729	1.67643	1.51568	74.91	52.36
AHCTF1	1.56266	1.87619	137.87	72.68	HCG
LOC645194	2.00971	4.15007	16.62	7.91
LOC647104	1.97033	1.80643	160.47	82.16
PSCA	2.11504	4.6791	17.73	5.29	ICG
RECQL4	2.10606	6.32409	104.43	22.91
CXorf64	3.20338	8.0425	108.81	15.04	LCG
VARS2	1.91684	1.63145	365.88	218.24	HCG
CEP72	1.51491	1.50722	113.7	74.56	HCG
GREM1	3.9651	6.40239	83.64	17.41	HCG
LOC644023	1.98821	2.41885	41.7	17.81
HOXB7	3.73964	30.2285	311.53	15.32	HCG
SNORA73B	2.93352	2.01161	88.59	45.5
MGC4655	2.11296	4.15778	33.99	13.77
H2AFZ	1.41056	1.36847	3303.57	2329.09	HCG
LOC441241	1.77562	1.49559	78.75	48.89
RFC4	2.22483	3.67385	473.61	88.87	HCG
LOC646993	4.62599	6.15866	410.93	53.28
OIP5	3.90101	3.76354	139.99	33.16	HCG
LOC653387	1.21735	1.331	25.48	19.14
CCNA2	3.02694	4.48227	182.03	37.55	HCG
C16orf52	1.66961	1.37013	97.54	68.4
TTK	3.63283	3.72165	229.12	62.24	HCG
TMEM132A	5.17313	9.24774	185.95	16.94	HCG
NIPAL2	1.623	1.53573	46.67	32.29	HCG
ACPL2	2.48431	2.10827	101.17	46.09	HCG
PGM3	1.70064	1.55885	191.97	115.33	HCG
LOC650321	1.68329	1.60964	100.47	60.67
LOC100132880	1.77349	2.08459	4.4	1.59
BAIAP2L2	2.49738	12.8136	82.01	4.88	LCG
LOC652290	1.3082	1.64131	63.4	40.43
LOC391859	2.31523	2.40258	5.1	1.65
GAD1	3.33862	7.30398	45.01	5.2	HCG
C12orf32	2.03638	1.74081	227.47	121.75
LOC644214	2.55934	2.14138	443.18	191.49
LOC100132883	1.62048	2.29853	3.97	0.92
HCN3	2.07539	3.70005	80.88	33.97	HCG
COCH	2.88199	23.9379	275.47	2.51	HCG
TIGD5	1.95701	2.45807	473.59	177.07	HCG
EXOSC5	2.32693	4.58993	106.91	31.18	HCG
LOC100134774	1.94051	6.37817	20.99	1.53
LOC652288	1.80662	1.80615	49.43	28.22
TWIST1	3.06521	4.5839	124.48	27.07	HCG
RBM28	1.62838	1.43492	149.68	101.55	HCG
COL1A2	2.03528	1.68138	3078.56	2015.82	HCG
LOC653229	1.93114	4.37945	100.47	13.88
LOC440160	1.74102	4.62765	309.32	71.68
ADCK5	3.29988	18.2086	67.21	8.17	HCG
MSTO1	2.40157	1.66934	228.96	130.71	HCG
ZNF696	2.95571	3.55198	163.44	46.53	HCG
FLJ21816	2.94071	2.28713	89.38	36.86
TSPAN5	2.83957	2.52197	360.39	133.33	HCG
LAPTM4B	2.02859	1.70566	2374.73	1338.51	HCG
GYLTL1B	2.36874	6.2373	60.68	14.83	HCG
C17orf56	1.64109	1.54734	96.1	66.18	HCG
MMP1	1.99414	2.27192	170.58	50.46	LCG
C11orf83	3.14681	2.35291	212.48	92.05	HCG
C17orf106	1.2358	1.26353	93.68	72.72	HCG
ZNF260	2.65951	2.39597	166.39	71.94
LOC283278	1.85758	1.71	50.31	29.62
LOC653890	0.601948	1.11025	674.15	563.63
TROAP	3.17304	4.19327	205.88	50.21	HCG
LOC440258	2.62234	3.17954	52.49	20.12
LOC729960	2.7007	6.58345	28.55	6.65
LOC389901	1.35529	1.28221	121.37	95.23
MMP12	3.75372	36.8638	198.35	16.67
CDCA5	3.80356	7.66696	440.4	70.98	HCG
LOC648609	1.8226	1.57213	41.91	26.86
UBE2T	3.48889	4.45152	436.33	78.44	HCG
TMEM206	2.0776	2.28439	198.79	70.65	HCG
LMBR1	1.98712	1.4142	307.4	211.64	HCG
LOC645885	2.69271	2.50204	51.23	21.17
MLC1SA	1.82852	1.36719	623.64	443.04
LOC651655	2.01255	1.45716	48.77	34.22
STK39	1.29247	1.40077	453.1	278.92	HCG
C1orf43	1.19069	1.31844	841.44	623.3	HCG
RECQL5	3.27269	5.5199	27.44	6.04	HCG
EPCAM	1.59092	1.50085	2110.41	1217.31	ICG
FGF23	2.78452	4.4833	9.4	1.83	ICG
LOC653108	2.09256	2.33974	172.53	69.23
TMEM54	1.86099	1.92829	568.28	279.3	LCG
LOC346545	1.34648	1.39506	58.26	39.32
CATSPER2P1	1.34855	1.32313	77.55	57.72
CCDC47	1.97767	2.22982	231.88	97.76	HCG
LOC100133578	3.55398	9.9738	43.08	7.78
SPRR1B	2.03005	7.22146	1277.14	41.62	LCG
ISG15	1.86255	2.13777	2127.04	810.35	HCG
ODZ4	2.31527	2.76341	177.63	61.82	HCG
C14orf21	2.56668	2.1135	43.07	20.29	HCG
MX2	1.93164	1.84003	441.86	212.9	ICG
LOC100134719	2.62505	4.13887	27	5.09
RDM1	2.79575	7.14831	19.3	5.91	HCG
ICK	1.84898	2.15835	129.36	50.08	HCG
C16orf78	2.12857	2.40002	49.73	21.45	LCG
PCSK1N	3.30024	3.06529	166.88	51.47	HCG
PMS2	2.73491	2.43381	40.12	16.52	HCG
GRIP2	2.22341	3.99091	5.94	1.73	LCG
LOC100134167	5.85552	16.3425	39.42	2.98
TMEM4	2.40309	1.90392	636.53	321.95
ABHD1	2.9791	4.51466	15.69	4.13	HCG
PHLPP1	1.83667	2.23507	85.16	37.38	HCG
PARP1	2.32206	1.93786	2045.71	986.02	HCG
LOC651914	2.023	2.58872	47.69	23.65
LOC100129566	1.74055	1.54888	185.04	114.05
LOC652757	1.70037	3.21229	28.11	17.26
GPR31	1.6528	2.43516	14.83	4.75	ICG
UNQ9391	3.09849	6.75344	32.99	8.34
MMP11	5.85588	11.7576	742.83	55.96	HCG
LOC100129827	1.25406	4.661	6.35	2.35
MTFR1	2.22381	8.78789	268.61	45.87	HCG
Note 1: Genes with "*" are the significantly differentlially exprresessed genes at a FDR of 0.1.
Note 2: Expression value were caculated by averaging the expression values of the 6 samples.
