# Supplementary material for: An Integrated Analysis of miRNA and mRNA Expressions in Non-Small Cell Lung Cancers
Source: PLoS One. 2011 Oct 27;6(10):e26502. doi: 10.1371/journal.pone.0026502 (PMC3203153; doi:10.1371/journal.pone.0026502)
Supplement: Table S3 — Down-regulated genes in NSCLC cancer tissue compared with the adjacent normal tissue. (XLS) [file pone.0026502.s008.xls]

## Sheet: Sheet1
Table S3. Down-regulated genes in NSCLC cancer tissue compared with the adjacent normal tissue.
Gene Symbol1	Score(d)	Fold Change	Tumor_expression2	Non-tumor_expression2	CpG_class
*ANK2	-5.9324	0.0589074	1	21.09	ICG
*ANKHD1-EIF4EBP3	-6.02653	0.0458825	1.64	32.62
*BHLHB3	-6.13892	0.0450643	5.9	62.01
*CCDC88A	-6.73784	0.0444861	1.06	30.69	HCG
*CDH29	-5.18501	0.0458485	4.12	93.49	ICG
*DOK2	-5.58237	0.0320506	4.44	65.71	HCG
*EFCBP1	-8.20705	0.0254872	55.51	103.74
*GAS7	-5.245	0.0433728	2.67	37.89	HCG
*GPR162	-6.57939	0.225172	101.13	377.78	ICG
*HIST2H3D	-5.3061	0.0994559	1.4	10.51	HCG
*IL3RA	-5.14261	0.03608	8.52	57.66	LCG
*LOC100134728	-6.56793	0.0889687	4.57	35.74
*LOC132707	-7.51599	0.0518793	1	24.53
*LOC646354	-6.82088	0.0740919	1.85	23.62
*LOC653746	-5.29796	0.0234282	5.02	101.65
*MGC33657	-5.30554	0.221802	67.19	257.21
*NME5	-5.08987	0.022547	7.77	150.06	HCG
*PTGER1	-6.82794	0.0331939	0.94	35.04	HCG
*SOD3	-5.61377	0.0301176	5.58	90.05	ICG
*SPAG6	-6.82159	0.16984	29.83	175.76	HCG
*TM7SF4	-5.31303	0.0357094	8.04	69.49	ICG
*TSRC1	-5.05218	0.0379372	5.58	61.76
ABCA3	-2.598	0.142887	948.18	3213.21	HCG
ABCA8	-2.14949	0.126726	92	276.63	LCG
ABCA9	-2.29168	0.200108	24.09	77.37	LCG
ABHD14A	-2.05989	0.537666	137.7	210.95
ABI3	-3.07217	0.0725551	24.09	113.76	ICG
ABR	-1.92882	0.622292	318.19	486.91	HCG
ACCS	-1.73682	0.547251	365.46	534.01	HCG
ACE	-4.21728	0.111049	3.21	19.48	HCG
ACER3	-2.59729	0.408555	80.57	167.47	HCG
ACP5	-2.5223	0.327943	405.61	1044.81	HCG
ACTG2	-2.46037	0.379462	682.66	1490.09	LCG
ACVR2A	-1.90474	0.569775	46.09	80.85	HCG
ADAMTS1	-1.8161	0.115329	235.26	863.12	HCG
ADAMTS8	-2.66732	0.222885	145.42	375.23	HCG
ADAMTSL3	-2.70082	0.122527	42.01	138.5	HCG
ADCY4	-2.6227	0.170493	110.94	340.6	HCG
ADD1	-1.93117	0.651499	1539.85	2177.99	HCG
ADHFE1	-1.7365	0.458946	101.51	183.26	HCG
ADORA2A	-1.59096	0.54651	104.19	151.55	HCG
ADPRH	-3.36315	0.0605187	22.76	93.56	HCG
AGPAT2	-2.19418	0.631119	263.44	402.54	HCG
AGTR1	-2.77005	0.322599	59.84	155.4	HCG
AHCYL1	-1.21521	0.786086	1071.21	1295.05	HCG
AHCYL2	-2.94012	0.123402	199.93	676.31	HCG
AK1	-2.69656	0.285193	186.31	553.34	HCG
AKAP13	-3.17145	0.383358	448.52	965.7	HCG
AKNA	-2.03528	0.467749	270.12	492.07	ICG
ALDH2	-2.72585	0.321353	875.23	2221.65	HCG
ALDH3B1	-4.03186	0.130458	147.56	494.54
ALOX5	-2.99089	0.218593	290.12	858.79	HCG
ALOX5AP	-3.01985	0.228974	1537.17	4326.68	LCG
ALPK1	-1.65164	0.515499	93.32	144.18	LCG
AMICA1	-1.9314	0.163573	168.67	432.91	LCG
AMN1	-1.70328	0.757024	41.36	51.19	HCG
AMOTL2	-2.27075	0.493576	61.06	111.03	HCG
ANAPC2	-1.42376	0.777834	41.8	53.08	HCG
ANAPC4	-1.84098	0.692055	405.22	543.19	HCG
ANKRD28	-2.24983	0.587935	93.04	158.13	HCG
ANKRD33	-2.35627	0.535403	743.84	1278.87	HCG
ANKRD44	-2.13615	0.52587	135.3	263.49	HCG
ANO6	-1.85638	0.535992	383.55	639.61	HCG
ANPEP	-2.34306	0.445788	142.01	307.16	HCG
ANXA11	-2.83682	0.379807	200.48	442.16	HCG
ANXA3	-3.25659	0.361283	407.28	1022.24	HCG
ANXA4	-1.455	0.488354	65.08	150.81	HCG
ANXA5	-2.44417	0.571257	1812.31	2689.21	HCG
AOC3	-3.28119	0.140242	73.29	404.68	ICG
AP1M1	-1.37918	0.703039	590.48	778.47	HCG
APH1B	-1.84391	0.452288	134.31	216.79	HCG
APOL3	-2.58887	0.325727	93.09	209.25	LCG
AQP1	-3.05639	0.191871	165.75	433.48
AQP4	-2.99414	0.0206273	158.21	741.25	LCG
AQP9	-3.55229	0.0603582	82.14	540.92	LCG
ARHGAP15	-1.64856	0.447625	230.64	429.56	ICG
ARHGAP18	-2.55889	0.105006	7.57	126.14	ICG
ARHGAP30	-1.86821	0.488575	158.94	285.46	LCG
ARHGEF10	-2.57364	0.481694	355.48	615.66	HCG
ARHGEF17	-2.65946	0.129232	38.28	122.5	HCG
ARHGEF3	-2.9038	0.467926	556.33	1105.4	HCG
ARHGEF7	-1.57467	0.739427	161.98	207.01	HCG
ARID1B	-1.95539	0.600646	113.46	180.99	HCG
ARID5B	-1.27259	0.717288	684.5	931.49	HCG
ARIH2	-1.94594	0.680533	438.16	601.83	HCG
ARL13B	-3.07391	0.480441	26.08	48.19	HCG
ARL6IP5	-2.17979	0.519145	1781.1	2932.93	HCG
ARMCX1	-2.92161	0.347111	78.46	176.65	HCG
ARNT	-2.48536	0.445587	37.81	70.39	HCG
ARRDC5	-1.31445	0.769285	66.44	81.51	ICG
ARSB	-2.3219	0.471096	22.62	41.28	HCG
ASAH1	-2.74569	0.590944	80.38	129.94	HCG
ASAM	-2.3666	0.17471	1	12.06	HCG
ASMTL	-1.41389	0.726211	136.17	174.54	LCG
ASTE1	-1.46724	0.375164	42.97	64.04	HCG
ATF3	-2.52639	0.218358	217.97	602.76	ICG
ATG7	-1.56473	0.582031	286.22	405.95	HCG
ATOX1	-1.24326	0.761704	749.11	921.53	HCG
ATP2B4	-1.95984	0.608079	533.33	778.3	ICG
ATP6V0A1	-1.51543	0.699994	1302.27	1701.64	HCG
ATP6V1B2	-1.92098	0.607635	1626.38	2493.87	HCG
ATP6V1E1	-0.901989	0.855004	2000.76	2239.9	HCG
ATP9B	-2.48357	0.431079	47.64	92.45	HCG
ATXN2	-1.75468	0.657523	1037.73	1443.98	HCG
AUH	-2.32081	0.625312	91.66	136.97	HCG
AXL	-3.04083	0.299707	263.69	684.69	ICG
AXUD1	-3.40319	0.221195	1500.62	4584.05
AZI2	-2.70871	0.404757	84.99	190.52	HCG
B2M	-1.77069	0.66615	11832.1	16411.2	HCG
BBX	-1.54175	0.722871	515.56	676.8	HCG
BCAM	-2.48745	0.217836	4.79	11.55	HCG
BCAP29	-1.58643	0.652892	65.45	95.23	HCG
BCAR3	-2.72057	0.242271	61.29	180.41	HCG
BCL3	-4.77453	0.408421	356.99	914.91	HCG
BCL6	-2.37421	0.66395	494.39	736.72	HCG
BHLHB2	-1.76685	0.630952	2448.16	3927.38
BIN3	-1.90553	0.596507	95.37	143.99	HCG
BMP2	-2.54144	0.0497256	190.28	488.34	HCG
BPGM	-1.80114	0.469059	19.66	39.37	HCG
BRD2	-1.27998	0.78679	1970	2433.14	HCG
BRI3	-1.89386	0.587567	1058.93	1660.83	HCG
BRI3P1	-1.75018	0.546591	511.52	931.77
BTG2	-1.822	0.513943	615.25	968.21	HCG
BTN3A1	-2.91545	0.432136	71.66	140.13	LCG
BTN3A2	-2.53484	0.432839	170.73	313.83	ICG
BTN3A3	-2.95873	0.323504	91.79	213.36	LCG
BZRAP1	-2.4039	0.257581	19.22	37.87	LCG
BZRPL1	-1.53819	0.348675	20.37	41.33
C10orf10	-2.60082	0.367875	511.04	1204.83	ICG
C10orf116	-1.60472	0.216921	2368.2	4770.27	HCG
C10orf26	-2.69004	0.596407	109.05	179.52	HCG
C10orf32	-1.95541	0.555145	193.42	324.82	HCG
C10orf6	-1.91795	0.575645	279.53	401.67
C10orf73	-2.94742	0.39758	46.14	97.76
C11orf54	-1.68192	0.70537	194.78	253.37	HCG
C11orf58	-1.62228	0.659263	82.67	121.6	HCG
C12orf74	-2.32035	0.397982	0.91	3.14	LCG
C14orf153	-1.60138	0.741063	2661.6	3508.5
C14orf173	-2.01206	0.607293	800.62	1134.78
C14orf32	-1.24956	0.77379	475.04	591.91
C14orf43	-1.87706	0.494648	119.42	208.05	HCG
C14orf45	-2.81745	0.114576	33.59	128.21	HCG
C14orf85	-1.955	0.712048	9871.98	13406.2
C15orf26	-4.21926	0.0729732	12.36	98.4	HCG
C15orf5	-2.52016	0.136353	1	17.27
C15orf52	-2.40523	0.455278	419.65	825.42	LCG
C15orf57	-2.33644	0.619504	201.57	310.96	HCG
C16orf93	-1.55003	0.533057	169.26	312.59	HCG
C17orf44	-1.95767	0.648111	76.49	111.06
C17orf87	-2.3405	0.447683	45.32	84.59	ICG
C17orf91	-2.81582	0.14216	152.35	668.68
C1orf158	-2.47214	0.306352	33	113.71	LCG
C1orf162	-2.69464	0.262355	802.81	2261.61	ICG
C1orf21	-2.73958	0.0916685	49.26	161.32	HCG
C1orf24	-1.71647	0.69607	645.91	854.53
C1QA	-2.83924	0.275025	339.47	881.51	LCG
C1QB	-2.18963	0.322878	1610.97	3787.23	LCG
C1QC	-2.57625	0.341403	949.27	2453.19	LCG
C1QTNF1	-2.09269	0.470726	90.28	183.88	HCG
C20orf114	-2.32716	0.104571	163.78	3929.46	ICG
C20orf28	-2.13694	0.335933	31.7	81.31
C20orf46	-2.49225	0.0613367	165.24	591.63	HCG
C20orf56	-2.3436	0.0651564	29.21	100.56
C21orf2	-3.73323	0.324574	97.85	261.04	HCG
C21orf24	-1.26415	0.798742	5153.14	6362.83
C2orf40	-4.30016	0.0326914	31.12	371.3	ICG
C3orf15	-3.94875	0.218767	71.17	291.53	HCG
C3orf29	-2.56117	0.575745	245.21	395.21
C4orf22	-2.91308	0.0616055	15.43	70.09	HCG
C5AR1	-3.21428	0.31657	131.31	371.41	ICG
C5orf4	-2.88879	0.141818	39.79	106.16	ICG
C6orf189	-2.85048	0.148743	485.92	1340.46
C6orf211	-2.08876	0.602437	51.25	78.41	HCG
C6orf224	-2.51223	0.419938	23.06	45.7
C6orf225	-2.41927	0.323138	66.81	154.31	HCG
C6orf60	-2.67424	0.317627	218.29	478.6
C6orf97	-2.38414	0.16122	24.74	101.93	HCG
C8orf34	-4.27652	0.0493651	2.55	36.95	HCG
C8orf48	-2.4336	0.633868	76.15	113.3	HCG
C8orf78	-2.00889	0.249931	12.01	33.9
C9orf117	-4.28998	0.121638	31.59	285.28	LCG
C9orf135	-2.7815	0.0715258	14.11	240.02	HCG
C9orf14	-1.61567	0.338397	16.85	40.02
C9orf144B	-4.06672	0.104294	1	13.3
C9orf21	-3.36673	0.491745	118.41	229.55	HCG
C9orf24	-2.88039	0.0282687	19.12	735.25	LCG
C9orf31	-1.766	0.307459	5.58	20.35
C9orf68	-1.62307	0.381409	22.24	38.74	HCG
C9orf7	-1.50604	0.654735	104.15	149.61	HCG
C9orf72	-2.89072	0.344098	24.17	65.09	HCG
C9orf82	-3.09014	0.0939975	2.87	37.32	HCG
CA4	-3.41076	0.157247	443.87	1215.12	HCG
CACNA1H	-2.32455	0.211476	25.08	67.7	HCG
CACNA2D1	-2.96796	0.204519	2.55	12.06	HCG
CACNA2D2	-2.40274	0.101815	161.79	601.49	HCG
CACNA2D4	-2.51093	0.21188	8.27	21.87	ICG
CADM1	-3.24836	0.202292	432.32	1281.72	HCG
CALCRL	-2.31713	0.0821505	83.53	228.49	LCG
CALHM2	-2.10818	0.495643	72.46	138.54	HCG
CALM1	-1.86634	0.645861	2876.46	3996.66	HCG
CAMK1	-1.71867	0.65398	91.51	129.03	HCG
CANX	-2.22462	0.50697	330.98	561.54	HCG
CAPN3	-2.3951	0.150576	42.99	141.06	ICG
CAPN9	-3.53525	0.037967	41.58	147.41	LCG
CAPS2	-3.1636	0.482347	81.76	166.63	HCG
CAPSL	-2.92874	0.115044	12.64	136.9	LCG
CAST	-2.08241	0.524151	151.63	306.75	HCG
CAT	-2.88526	0.311005	413.23	1073.71	HCG
CAV2	-2.49549	0.295831	534.51	1247.59	HCG
CBARA1	-1.70786	0.656097	140.86	198.05
CBX7	-2.39345	0.448525	296.85	579.59	HCG
CCDC48	-2.25432	0.399949	81.47	162.49	LCG
CCDC69	-3.89432	0.0362005	9.23	78.49	HCG
CCDC84	-1.84095	0.62305	211.11	310.42	HCG
CCDC92	-1.81925	0.638014	678.03	978.6	HCG
CCL2	-2.48275	0.267406	567.51	3295.34	LCG
CCND3	-2.47143	0.482964	2026.32	3401.27	HCG
CCNG1	-1.80695	0.63029	218.19	345.63	HCG
CCPG1	-3.38599	0.377804	130.32	272.79	HCG
CCRL2	-2.24389	0.179894	34.17	99.02	ICG
CD14	-2.63879	0.420843	1363.67	3037.63	HCG
CD151	-1.65721	0.659079	2195.4	2965.55	HCG
CD248	-2.78777	0.491005	229.35	433.65	HCG
CD300C	-3.38298	0.431716	53.56	117.76	LCG
CD300LF	-2.92778	0.0547193	78.25	213.95	ICG
CD300LG	-4.21692	0.189569	30.3	120.6	ICG
CD37	-1.58778	0.282466	101.52	216.25	ICG
CD4	-2.03907	0.104467	32.38	123.01	ICG
CD44	-2.41074	0.566596	1299.8	2226.07	HCG
CD52	-2.00545	0.363097	1140.82	2020.72	HCG
CD53	-2.11923	0.338093	121.18	280.06	ICG
CD55	-3.04806	0.245457	494.53	1562.16	HCG
CD68	-2.51835	0.444519	1559.66	3307.55	LCG
CD74	-1.99477	0.491393	4834.57	8198.98	ICG
CD81	-1.48216	0.777657	13405.5	16115	HCG
CD83	-3.00595	0.409163	382.37	991.14	HCG
CD97	-2.99737	0.244871	553.8	1513.23	ICG
CDC42EP2	-2.27695	0.39546	81.15	187.89	HCG
CDH6	-1.75434	0.557469	45.64	77.5	HCG
CDO1	-3.06403	0.0440939	26.18	119.93	HCG
CDV3	-1.66034	0.700978	325.86	454.91	HCG
CECR1	-2.50328	0.314304	245.74	683.16	ICG
CENTD2	-2.35962	0.304118	45.38	113.5
CES1	-3.20393	0.16352	307.61	921.91	HCG
CETP	-1.79744	0.439561	61.42	120.52	LCG
CFC1	-1.87311	0.737336	35.8	46.93	HCG
CFD	-1.93355	0.253067	1606.74	4195.12	HCG
CFH	-2.59965	0.384435	202.64	354.54	LCG
CFLAR	-3.1334	0.402025	1357.25	2820.87	HCG
CH25H	-3.01722	0.230049	96.67	496.7	HCG
CHI3L2	-4.77687	0.0519317	2.04	42.98	LCG
CHRNA5	-1.75032	0.695188	1605.15	2255.79	HCG
CHST13	-1.20283	0.657208	51.57	72.65	HCG
CIRBP	-3.15992	0.529294	2640.87	4591.13	HCG
CLDN11	-2.18585	0.489756	110.85	224.04	HCG
CLDN18	-2.65336	0.0187512	1077.64	3572.17	ICG
CLEC1A	-3.92064	0.0206871	41.34	174.75	LCG
CLEC2B	-2.65595	0.11841	43.65	133.1	ICG
CLEC3B	-3.24684	0.142454	607.62	1544.46	LCG
CLIP2	-1.78853	0.695453	62.69	87.72	HCG
CLK1	-1.56598	0.69187	410.11	592.67
CLN5	-2.32009	0.592222	156.21	239.37	HCG
CLN8	-1.54524	0.31849	36.29	64.61	HCG
CLYBL	-2.97593	0.417609	36.36	79.93
CMAH	-2.24018	0.292031	181.99	441.2
COL4A3BP	-1.59067	0.655738	274.35	386.75	HCG
COL6A2	-1.72711	0.626326	199.43	309.9	HCG
CORO2B	-2.19904	0.530141	30.86	59.7
CORO7	-1.91813	0.611511	185.28	282.37	HCG
CP110	-2.00115	0.638655	246.97	370.74	HCG
CPEB3	-1.89535	0.5208	66.63	108.06	HCG
CPM	-2.30746	0.267188	13.65	27.52	HCG
CRBN	-1.77382	0.590681	321.25	491.13	HCG
CREBL2	-2.46401	0.304612	35.48	78.79	HCG
CRH	-2.40993	0.253589	4.86	10.33	HCG
CRIP1	-2.68967	0.364775	3434.73	6180.57	HCG
CRTAC1	-2.77094	0.0292054	141.56	1119.43	HCG
CRY2	-3.54392	0.507688	361.98	662.79	HCG
CSGALNACT1	-1.96133	0.187575	12.7	42.53	ICG
CSPG4	-2.44416	0.104527	66.7	212.01	HCG
CST3	-3.07636	0.607402	5078.76	7874.66	HCG
CTDP1	-1.90658	0.642259	50.98	77.38	HCG
CTNNAL1	-1.41054	0.680023	402.88	558.26	HCG
CTRC	-2.06727	0.622924	48.79	74.39	ICG
CTSD	-2.74745	0.54146	1256.98	2190.4	HCG
CTSH	-2.51781	0.355033	2744.77	6043.64	HCG
CTSO	-1.98513	0.393854	249.2	476.42	HCG
CTSS	-2.55691	0.158579	67.43	204.36	ICG
CUGBP2	-3.06945	0.0353129	46.18	126.99	ICG
CX3CL1	-4.25398	0.246033	560.27	1723.8	LCG
CX3CR1	-2.26206	0.0995738	32.63	85.28	LCG
CXCL12	-3.07345	0.261715	65.71	218.23	HCG
CXCL6	-1.85218	0.260191	28.18	53.26	HCG
CXorf45	-2.14235	0.424614	36.63	74.53
CXorf6	-2.24694	0.499262	55.18	105.38
CYB561D2	-1.62167	0.270211	81.78	162.78	HCG
CYB5R3	-2.31968	0.643312	2252.8	3332.69	HCG
CYBA	-1.445	0.512585	1428.86	2418.57	HCG
CYBB	-2.59901	0.269633	265.06	777.29	LCG
CYP27A1	-3.9914	0.197141	605.28	2160.89	HCG
CYP4B1	-3.79245	0.0846018	289.66	1291.51	LCG
CYP4V2	-2.16454	0.450565	313.83	549.59	HCG
CYP4X1	-2.81744	0.256935	90.68	237.2	HCG
CYTH1	-1.8768	0.611615	350.03	517.38	HCG
CYTSA	-1.24248	0.79224	579.2	683.21	HCG
DAB2	-2.79465	0.35121	703.83	1531.34	HCG
DACT3	-3.03053	0.31242	104.5	231.44	HCG
DAD1L	-1.57785	0.332118	8.54	17.44
DAGLA	-2.43892	0.620192	66.65	100.9	HCG
DAPK1	-2.22779	0.348954	272.06	544.09	HCG
DCN	-1.76928	0.453895	1901.16	3591.61	LCG
DDR2	-2.41471	0.546469	108.05	198.9	ICG
DDX17	-1.15132	0.801774	583.87	733.18	HCG
DDX5	-1.30918	0.777169	4668.87	5761.34	HCG
DEFB109P1	-2.01605	0.574738	8.39	14.23
DEM1	-1.85568	0.691355	1021.72	1461.18	HCG
DENND4C	-1.96032	0.61258	311.55	484.21	LCG
DENND5A	-2.21866	0.564978	355.19	601.15	HCG
DIAPH1	-1.61982	0.714714	513.73	692.23	HCG
DICER1	-1.20257	0.73222	66.78	90.23	HCG
DKFZp781N1041	-4.10189	0.155976	10.31	38.39
DKK2	-1.93579	0.549291	47.25	79.86	HCG
DNAH1	-4.02925	0.361127	96.95	238.65	HCG
DNAI1	-3.54039	0.0927554	27.43	237.42	HCG
DNAJB12	-1.30028	0.7468	83.07	106.54	HCG
DNASE1L3	-2.90659	0.0559454	26.88	129.15	LCG
DOCK11	-1.91019	0.516782	319.75	566.34	HCG
DPEP2	-2.82849	0.314696	137.72	294.97	ICG
DPYD	-1.71317	0.449071	167.55	299.35	HCG
DUSP18	-3.12967	0.479908	137.61	264.19	HCG
DUSP3	-2.31813	0.628689	2191.72	3267.97	HCG
DUXAP3	-1.63036	0.714781	4935.03	6979.74
DYDC2	-2.23234	0.570439	38.3	66.23	ICG
DYNLRB2	-3.51023	0.0148713	8.67	449	HCG
DZIP1L	-2.39436	0.442375	41.27	90.61	HCG
DZIP3	-1.49531	0.769326	36.21	44.84	HCG
EBF1	-4.17836	0.0453757	9.71	47.2	HCG
ECHDC1	-1.94572	0.311162	45.59	113.41	HCG
ECM2	-2.1066	0.254973	46.49	132.79	ICG
EDEM1	-2.36376	0.598829	337.18	544.15	HCG
EDG1	-3.27456	0.224801	108.56	344.06
EDG6	-2.36277	0.430542	51.4	117.59
EFCAB6	-3.00996	0.340502	11.39	39.51	HCG
EFEMP1	-3.40444	0.233923	252.89	759.1	HCG
EFEMP2	-2.89185	0.412198	304.65	605.25	HCG
EGR1	-2.16829	0.42466	2234.42	3637.64	HCG
EIF4E3	-2.30112	0.424861	110.96	220.93	HCG
EMCN	-3.55396	0.021591	31.24	191.42	ICG
EML3	-1.74252	0.655193	698.19	978.63	HCG
EMP3	-2.59366	0.416208	937.18	1979.63	HCG
ENG	-2.95763	0.260157	343.02	911.72	ICG
ENOSF1	-1.52982	0.744927	456.72	597.81	HCG
ENPP4	-1.8321	0.141142	83.31	198.6	HCG
ENPP6	-4.10493	0.120195	1.09	12.14	ICG
EPDR1	-1.92056	0.423524	624.76	1164.71	HCG
ERGIC1	-1.54018	0.665207	194.87	265.7	HCG
ESR1	-1.9338	0.263111	27.52	56.35	ICG
EVI5	-1.50067	0.644855	905.39	1473.23	ICG
EVL	-2.49781	0.616017	2587.72	3937.82	HCG
EXOC2	-1.61301	0.697752	101.53	134.02	HCG
FAM119A	-1.85708	0.693378	1984.47	2754.19	HCG
FAM13B	-2.1245	0.438808	331.38	608.03	HCG
FAM149B1	-1.59297	0.597104	163.2	256.55	HCG
FAM164C	-3.22455	0.21733	34.55	101.5	HCG
FAM179A	-3.33804	0.0458935	24.69	413.25	ICG
FAM38B	-3.20141	0.260812	77.13	222.93	LCG
FAM54B	-1.85228	0.561095	85.86	135.1	HCG
FAM62B	-1.67863	0.640705	1923.83	2799.11
FAM63A	-2.29935	0.631738	819.38	1288.34	ICG
FAM65A	-2.46936	0.475409	694.79	1258.69	HCG
FAM82A2	-2.65144	0.544511	636.93	1176.46	HCG
FAM90A18	-2.09271	0.185533	2.34	9.74
FARS2	-1.81382	0.696845	205.86	281.12	HCG
FAS	-4.25704	0.273893	20.36	74.19	HCG
FBLN1	-2.05566	0.427731	607.95	1254.76	HCG
FBP1	-3.37614	0.219338	1062.42	3012.21	HCG
FBXL13	-2.01463	0.557772	33.99	52.38	HCG
FBXL5	-1.85512	0.598608	107.1	164.13	HCG
FCER1G	-2.19655	0.350546	502.74	1219.6	ICG
FCGR1A	-2.93578	0.0612917	14.45	14.17	LCG
FCGR2A	-2.39903	0.452634	130.34	263.73	ICG
FCGR3A	-1.63631	0.657032	69.68	110.72	LCG
FCHO2	-2.64563	0.316936	66.87	218.27	HCG
FCN1	-2.35291	0.357421	182.28	416.33	ICG
FCN3	-2.93894	0.020788	668.99	2587.45	LCG
FERMT3	-1.96021	0.143494	81.72	287.78	ICG
FES	-1.94421	0.481042	231.29	407.94	HCG
FGD3	-1.6541	0.506349	328.55	600.14	ICG
FGFR4	-3.74066	0.0391706	22.97	74.7	HCG
FGR	-3.09059	0.237533	242.27	668.6	HCG
FIG4	-3.25411	0.556733	214.42	352.48	HCG
FILIP1	-2.63945	0.157986	45.72	130.86	LCG
FIS	-2.20333	0.58205	30.69	53.41
FIS1	-1.74556	0.726665	522.19	668.6	HCG
FKBP14	-1.64667	0.726848	2900.87	4008.67	HCG
FLJ10213	-1.25207	0.756989	163.35	203.65
FLJ10986	-2.24594	0.40448	388.71	699.51
FLJ11000	-3.00816	0.277938	154.09	385.89
FLJ11286	-1.60285	0.656241	180.47	218.89
FLJ20433	-2.15005	0.33139	29.8	55.78
FLJ21062	-2.73653	0.501889	68.57	137.11
FLJ22222	-2.14896	0.566256	73.83	113.71
FLJ22795	-2.3987	0.48665	170.82	328.7
FLJ23049	-2.43592	0.0982604	24.28	213.37
FLJ23834	-3.21828	0.0204308	5.11	328.56	LCG
FLJ32310	-4.35507	0.32781	24.14	68.29
FLJ36131	-2.10182	0.648777	2177.42	3212.76
FLJ37543	-1.68576	0.373161	17.45	33.6
FLJ37970	-1.57064	0.579151	55.99	86.52
FLJ43390	-2.15241	0.176628	3.42	12.35
FLJ43879	-2.4647	0.17615	1	12.33
FLJ44054	-1.41551	0.689546	56.14	71.04
FLJ46230	-2.07172	0.507355	24.98	42.34
FLNC	-1.46798	0.191031	113.93	316.57	HCG
FLRT3	-2.39533	0.0852242	266.96	776.52	ICG
FLVCR2	-2.52004	0.466731	356.85	644.17	HCG
FMNL3	-3.10907	0.133395	1.49	12.69	HCG
FOLR1	-2.36488	0.0748432	499.19	1426.17	LCG
FOSB	-2.81127	0.143082	4563.22	10991.8	HCG
FOXD4L1	-1.94588	0.692008	20.54	28.98	HCG
FOXF1	-4.0153	0.0176136	53.58	230.06	HCG
FPR1	-2.88231	0.305093	111.85	347.71	LCG
FRMD3	-2.33118	0.383317	97.25	188.55	HCG
FRMD4A	-3.33096	0.0567618	25.97	124.06	ICG
FTH1	-2.12259	0.532526	843.85	1445.13	HCG
FUCA2	-2.12817	0.609892	77.95	120.31	HCG
FUT6	-1.71058	0.242427	107.61	159.24	ICG
FYCO1	-2.89706	0.531995	267.3	451.58	HCG
GAB2	-2.8634	0.36198	72.8	172.08	HCG
GADD45B	-3.11118	0.223203	503.98	1542.36	HCG
GATA2	-3.22268	0.0425881	20.22	78.7	HCG
GBF1	-1.81753	0.554622	65.54	114.51	HCG
GBP3	-1.96177	0.206217	21.45	51.16	ICG
GBP4	-2.46574	0.369346	360.97	824.91	ICG
GCA	-1.53324	0.52809	317.07	544.27	HCG
GDF10	-2.38985	0.130401	39.93	177.06	HCG
GFRA2	-3.07126	0.0800025	24.46	108.97	HCG
GGA2	-2.87047	0.459759	362.11	651.19	HCG
GGT3	-2.06489	0.259865	24.14	62.02
GHDC	-1.69426	0.639382	136.72	190.63	LCG
GIMAP1	-2.1949	0.134172	5.06	56.66	LCG
GIMAP4	-2.05236	0.412537	654.41	1119.54	LCG
GIMAP6	-2.51203	0.0937302	45.11	143.57	LCG
GJA4	-3.09496	0.247349	81.88	293.19	HCG
GJC1	-2.88282	0.0971152	2.66	24.37	HCG
GJC2	-1.58157	0.242131	85.81	164.52	LCG
GLCCI1	-1.93529	0.619579	7.07	9.06	HCG
GLIPR2	-4.18342	0.314543	1165.71	3032.76	HCG
GLIS3	-2.6774	0.441662	22.28	42.36	HCG
GLRX	-2.72606	0.420134	748.51	1414.22	ICG
GLTSCR2	-0.891557	0.834796	5761.77	6621.31	HCG
GNAI2	-2.79651	0.499384	1136.54	2038.99	HCG
GNS	-1.9248	0.635776	4106.16	5725.27	HCG
GP9	-1.56503	0.542499	27.81	39.91	ICG
GPM6A	-3.64746	0.0450789	14.46	65.14	HCG
GPR152	-2.46728	0.1182	1	24.33	ICG
GPSM3	-1.81051	0.508082	195.95	323.55	HCG
GRAMD2	-2.97638	0.377872	176.42	346.79	HCG
GRASP	-2.16171	0.13244	41.68	178.92	HCG
GRIK1	-1.87097	0.527881	1.1	2.55	HCG
GRIPAP1	-1.47995	0.749815	1233.3	1608.56	HCG
GRK6	-1.82744	0.508958	33.64	60.24	HCG
GRRP1	-2.01165	0.137891	65.1	276.29	ICG
GSC2	-1.1386	0.488909	1.77	7.22	HCG
GSTK1	-1.68235	0.670009	988.01	1399.29	LCG
GTF2IRD2P	-2.72176	0.426513	51.63	110.42
GUSBL1	-1.35543	0.77068	394.97	479.97
GYPC	-2.58118	0.21502	183.03	511.28	HCG
GZMB	-1.98835	0.117341	74.36	226.84	LCG
GZMH	-2.64232	0.241679	159.89	401.64	LCG
HAS1	-2.12031	0.146084	1	25.49	ICG
HCFC2	-1.81268	0.628412	62.05	93.51	HCG
HCK	-2.44187	0.390295	204.76	467.7	HCG
HCST	-2.13639	0.402654	416.34	787.59	ICG
HDAC8	-1.82014	0.328867	4.78	15.15	HCG
HEBP1	-1.66994	0.709714	832.59	1113.82	HCG
HEXB	-1.96408	0.690423	2472.78	3390.3	HCG
HHIP	-3.88616	0.0413359	10.96	64.5	HCG
HIVEP1	-1.76324	0.19729	29.44	83.57	HCG
HK3	-4.06024	0.350308	99.97	271.15	LCG
HLA-C	-1.97856	0.617592	254.09	302.29	HCG
HLA-DOA	-2.18898	0.330886	305.74	640.12	HCG
HLA-DRA	-1.92162	0.554507	9693.95	14025	ICG
HLA-DRB1	-1.89138	0.200866	899.05	1887.86	LCG
HLA-DRB3	-3.15356	0.389398	1721.17	3373.33
HLA-DRB6	-2.48376	0.399362	1955.64	3790.86
HLA-E	-2.45304	0.555571	4176.76	7089.19	HCG
HMHA1	-1.93967	0.515336	208.88	333.64	HCG
HNRNPU	-1.84226	0.692686	1335.36	1912.03	HCG
HNRPH3	-1.28498	0.677455	161.72	231.14
HNRPUL2	-0.842927	0.849928	294.54	334.92
HOXA5	-2.17597	0.360809	484.95	976.73	HCG
HOXD1	-3.24958	0.285639	63.78	178.78	HCG
HRIHFB2122	-1.96853	0.639461	193.25	275.91
HSD17B6	-2.91857	0.153402	384.27	1195.91	LCG
HSD3B7	-1.57614	0.441377	34.51	62.07	LCG
HSGT1	-1.44591	0.732242	67.86	89.02
HSPA12B	-3.17962	0.0821503	66.73	284.4	HCG
HSPB6	-4.60834	0.0207742	10.23	147.68	HCG
HSPB8	-2.41125	0.396124	278.72	518.47	ICG
HYDIN	-2.08353	0.604077	19.89	33.05	HCG
ICAM1	-2.65957	0.173214	237.8	908.71	HCG
ICAM4	-2.17628	0.128239	18.35	85.13	HCG
ICAM5	-2.01935	0.456209	43.24	83.62	HCG
ICOSLG	-2.20556	0.450529	35.05	72.01	HCG
ID4	-2.3912	0.109643	1.37	41.04	HCG
IFFO1	-3.29866	0.345337	133.84	330.94	HCG
IFIT2	-1.99967	0.458479	241.19	426.39	LCG
IFIT5	-2.79052	0.139963	2.97	23.12	HCG
IFNAR2	-1.26638	0.664906	132.17	183.57
IFT57	-2.71221	0.0792706	177.08	542.04	HCG
IFT74	-2.93108	0.278644	81.47	276.98	HCG
IGFALS	-3.55112	0.078603	9.63	40.66	HCG
IGSF10	-2.67961	0.445323	41.15	80.78	ICG
IGSF6	-2.22827	0.0711332	42.34	207.25	ICG
IKBKAP	-1.74826	0.444442	4.82	9.86	HCG
IL10RA	-1.81881	0.156445	82.8	255.19	HCG
IL13RA1	-2.1643	0.666428	1119.97	1573.98	HCG
IL15	-3.40927	0.388465	29.48	66.25	HCG
IL17R	-2.30513	0.400789	51.88	107.46
IL18RAP	-2.06223	0.439427	75.01	133.68	LCG
IL1R1	-3.455	0.270253	110.22	322.07	LCG
IL1RL1	-1.82961	0.207214	42.91	188.42	LCG
IL32	-2.11493	0.370223	310.2	692.64	ICG
IL4R	-2.57536	0.275685	165.95	430.57	HCG
IL7R	-2.38426	0.311056	432.56	1148.78	LCG
IL8	-2.26607	0.380125	538.04	1604.51	LCG
ILK	-2.22714	0.614515	596.06	903.08	HCG
IMMP2L	-2.05068	0.251056	24.78	63.95	HCG
ING3	-1.5875	0.39053	23.39	45.09	HCG
INO80	-2.16753	0.647267	124.2	185.87	HCG
INPP5A	-1.67936	0.694698	118.06	163.92	HCG
IQGAP1	-2.16673	0.641983	542.3	851.66	HCG
IQSEC1	-3.52055	0.449602	155.34	308.16	HCG
IRF1	-3.22039	0.33798	606.44	1759.63	HCG
IRF8	-2.02477	0.347305	312.42	686.88	HCG
ITGA5	-1.74888	0.400801	405.59	823.02	HCG
ITGA8	-4.12304	0.155051	98.49	387.15	HCG
ITGAL	-2.04785	0.0978715	61.59	202.89	HCG
ITGB2	-1.93588	0.48339	2580.41	4651.6	ICG
ITPR1	-2.82108	0.423858	146.8	301.54	HCG
ITPRIP	-1.83212	0.464493	488.86	917	HCG
JAM2	-2.16824	0.382373	110.62	242.89	HCG
JDP2	-2.47892	0.296069	148.77	332.8	HCG
JUN	-1.75924	0.530609	1904.57	3084.28	HCG
JUND	-2.39434	0.533969	8399.98	15008.7	HCG
KANK2	-2.63738	0.317548	166.14	294.77	HCG
KCNE3	-2.40461	0.223834	50.35	154.7	HCG
KCNH6	-0.970853	0.849873	5985.6	6845.68	HCG
KCTD12	-2.381	0.407601	323.51	699.77	HCG
KDM6B	-2.4811	0.432162	55.5	135.91	HCG
KDSR	-1.65875	0.510133	103.28	174.54	HCG
KIAA0040	-2.0075	0.220204	52.01	104.21
KIAA0141	-2.48481	0.577335	182.58	284.3	HCG
KIAA0247	-2.1296	0.602262	419.92	664.78	HCG
KIAA0323	-0.963398	0.847712	167.35	186.16
KIAA0913	-1.76341	0.704898	612.35	824.8	HCG
KIAA1033	-1.70415	0.322919	7.09	25.07	HCG
KIAA1128	-1.50421	0.664698	192.5	267.03
KIAA1202	-3.52716	0.308916	128.05	301.1
KIAA1324L	-2.94139	0.0952293	69.6	330.18	HCG
KIAA1407	-1.85611	0.232978	30.99	81.93	HCG
KIAA1602	-2.12634	0.525708	109.71	197.92
KIAA1666	-1.90371	0.443265	17.21	30.86
KIAA1683	-2.58169	0.037305	140.5	385.99	ICG
KIAA1727	-2.37464	0.391324	123.8	263.88
KIAA1920	-1.96674	0.159905	8.49	18.28
KIF13B	-2.42574	0.576875	249.58	389.68
KIR2DL1	-1.75785	0.646054	43.38	69.99	ICG
KLF11	-1.33853	0.62541	255.97	364.8	HCG
KLF2	-2.94626	0.281975	2705.51	6705.8	HCG
KLF6	-3.3806	0.342323	1046.28	2517.98	HCG
KLHL28	-1.84732	0.713411	589.46	811.98	HCG
KLRD1	-2.62698	0.159916	7.48	18.97	LCG
KMO	-1.60839	0.568601	26.29	42.79	ICG
KNDC1	-2.69287	0.26977	8.61	24.08	HCG
KRTAP10-1	-3.11325	0.210614	17.45	60.66	LCG
KRTHB5	-2.00958	0.466683	23.67	40.65
LAMP3	-2.98126	0.2014	748.53	2708.97	HCG
LAPTM5	-2.51617	0.330718	833.74	2008.76	ICG
LAT2	-4.52446	0.0537484	11.92	72.72	ICG
LATS2	-2.14064	0.502514	79.39	142.8	HCG
LBA1	-2.24666	0.638889	124.99	184.9
LCN15	-1.87267	0.259131	9.8	25.06	HCG
LDLR	-2.74175	0.506345	3319.35	6339.38	HCG
LENG8	-3.57127	0.0956006	2.16	22.84	HCG
LEPREL1	-1.90486	0.23965	691.45	1453.96	HCG
LEPROT	-2.19623	0.605885	1308.25	1929.62	HCG
LGALS3	-1.78268	0.633466	1128.79	1445.67	HCG
LGALS9	-1.81536	0.590873	76.93	114.75	LCG
LGI3	-2.93507	0.0621205	18.55	99.27	HCG
LHFPL2	-1.68983	0.552587	315.11	551.84	HCG
LIFR	-2.77835	0.103066	46.47	225.85	ICG
LILRA2	-3.81754	0.0392325	11.3	113.57
LILRA5	-2.57262	0.117282	27.43	99.74	LCG
LILRB5	-2.10222	0.462576	72.71	142.22	ICG
LIPN	-2.65287	0.205705	2.75	11.46	LCG
LITAF	-2.17688	0.625632	2215.97	3507.69	HCG
LMO2	-2.92227	0.196924	168.31	535.97	ICG
LMOD3	-2.37847	0.634739	2275.94	3588.3	ICG
LOC100128093	-4.0932	0.18742	4.65	17.67
LOC100128098	-1.94762	0.64316	1872.78	2857.43
LOC100128126	-1.80119	0.630468	255.44	416.79
LOC100128510	-1.71743	0.687779	1063.08	1558.46
LOC100128556	-3.56808	0.0953271	1	16.25
LOC100128591	-1.78896	0.508962	32.93	68.8
LOC100128781	-1.9722	0.556457	17.09	28.02
LOC100129165	-3.16283	0.107726	9.08	27.69
LOC100129268	-3.36424	0.360557	85.13	225.02
LOC100129534	-2.18602	0.200091	6.31	25.39
LOC100129539	-1.61199	0.695553	198.37	272.67
LOC100129905	-3.29822	0.289845	123.64	357.76
LOC100129986	-3.55579	0.0827851	2.56	23.93
LOC100130229	-1.57284	0.480553	209.3	324.91
LOC100130417	-3.61922	0.0786278	1.05	23.17
LOC100130513	-2.08045	0.420492	25.11	54.78
LOC100130663	-1.68161	0.488465	2.25	4.25
LOC100130886	-2.79275	0.508849	491.95	934.12
LOC100130902	-1.43089	0.451078	2.89	8.09
LOC100131546	-2.04013	0.371083	4.1	16.97
LOC100131786	-3.09661	0.486933	96.89	212.11
LOC100132386	-4.7362	0.07283	5.42	26.39
LOC100132388	-2.45513	0.179819	10.46	26.45
LOC100133172	-1.921	0.55393	3.5	10.2
LOC100133233	-1.09618	0.814099	17223.7	20626.3
LOC100133242	-2.81945	0.108123	6.92	22.21
LOC100133567	-3.01835	0.108948	4.74	17.97
LOC100133737	-2.88772	0.124854	1.9	18.04
LOC100133772	-1.40532	0.790726	7101.71	8887.6
LOC100133855	-1.81962	0.221713	2.22	8.74
LOC100133950	-2.11469	0.594959	169.52	260.79
LOC100133972	-2.98459	0.105458	2.46	18.86
LOC100134144	-1.97851	0.42831	165.26	268.29
LOC100134291	-1.80944	0.644421	101.44	158.9
LOC100134440	-2.38284	0.194888	16.19	43.12
LOC100134609	-1.99893	0.33988	1	4.89
LOC100134787	-2.47977	0.314975	2.26	6.78
LOC123688	-1.35669	0.71857	262.97	375.74
LOC124446	-1.72345	0.640944	665.08	923.9
LOC126767	-1.76637	0.325048	8.35	12.66
LOC131873	-2.86949	0.210566	83.65	214.29
LOC132241	-2.02502	0.625089	95.11	139.1
LOC144363	-1.65562	0.601526	276.64	418.61
LOC146177	-3.58685	0.31868	82.29	262.5
LOC149620	-4.18929	0.0475156	18.53	129.69
LOC153561	-2.28695	0.577195	143.4	237.16
LOC162073	-1.95336	0.625614	1140.65	1664.84
LOC197135	-2.41468	0.493722	27.2	53.44
LOC222967	-4.18948	0.404177	21.42	50.35
LOC256374	-3.73543	0.178433	2.43	12.32
LOC283267	-1.17693	0.785417	127.19	151.91
LOC283537	-2.07292	0.532938	183.7	301.65
LOC284274	-2.36387	0.211942	2.02	8.25
LOC284293	-1.86414	0.724953	34	46.33
LOC284964	-2.99046	0.127256	419.36	1575.41
LOC286478	-3.71259	0.134513	5.69	26.68
LOC345930	-2.17045	0.432145	35.96	79.99
LOC387647	-1.70028	0.61512	39.44	58.99
LOC387763	-2.81311	0.209579	526.78	1837.04
LOC387931	-2.64731	0.214	6.84	20.17
LOC388259	-2.24209	0.331197	79.59	193.01
LOC388820	-1.66555	0.305892	11.26	23.11
LOC389105	-1.50213	0.513973	16.9	33.51
LOC390364	-2.00252	0.410124	5.26	15.82
LOC391767	-2.24708	0.199548	5.6	14.05
LOC392437	-2.38433	0.523394	5280.95	9714.97
LOC392787	-2.77316	0.130816	0.96	13.92
LOC400163	-2.10258	0.200294	0.8	3.96
LOC400236	-1.56293	0.488152	23.81	37.33
LOC400451	-2.77315	0.388823	272.96	484.79
LOC400713	-1.85571	0.647642	144.09	222.56
LOC400950	-2.75445	0.156511	10.91	38.1
LOC401286	-3.21833	0.0302175	45.31	377.3
LOC401805	-3.81082	0.144579	2.66	12.73
LOC402176	-3.23526	0.0816697	3.81	25.98
LOC439951	-2.82935	0.165131	3.22	17
LOC440280	-1.09255	0.781131	164.02	198.77
LOC440498	-1.50642	0.659688	109.47	152.5
LOC441773	-2.0685	0.42273	13.71	26.47
LOC442308	-1.51355	0.362678	24.66	42.11
LOC442442	-1.90512	0.482298	28.62	51.16
LOC442465	-4.55713	0.0998934	5.18	31.36
LOC494141	-3.25833	0.184195	1.18	8.61
LOC54103	-1.92861	0.572826	97.51	137.95
LOC641825	-3.01146	0.349064	116.33	250.92
LOC641964	-3.04261	0.154988	12.17	30.03
LOC642194	-2.59789	0.152386	10.64	29.95
LOC642243	-3.89745	0.0934271	1	16.02
LOC642302	-2.54349	0.329814	40.1	95.37
LOC642384	-1.56298	0.465482	31.47	50.36
LOC642428	-2.19339	0.111791	130.3	478.24
LOC642904	-2.37557	0.205494	5.95	15.11
LOC643009	-3.31542	0.0990637	37.55	161.24
LOC643147	-2.71272	0.510111	47.65	88.25
LOC643165	-2.12545	0.485035	756.79	1359.99
LOC643242	-2.53496	0.245124	11.72	26.6
LOC643367	-1.65746	0.710665	271.24	371.93
LOC643384	-2.77955	0.616605	459.92	716.28
LOC643564	-1.26853	0.686283	18.54	23.25
LOC643595	-1.71593	0.524202	8.57	14.86
LOC643597	-2.99764	0.326405	50.29	163.43
LOC643662	-1.81746	0.390644	1.67	7.57
LOC644224	-1.9424	0.34227	11.6	21.61
LOC644365	-2.55337	0.378525	10.61	25.2
LOC644624	-1.66795	0.64445	31.98	48.43
LOC644700	-2.08445	0.415342	22.77	40.49
LOC644808	-2.41558	0.250043	9.23	28.69
LOC644994	-1.69205	0.554788	26.16	42.06
LOC645013	-2.65912	0.169145	9.49	31.07
LOC645897	-3.7983	0.173869	53.49	244.92
LOC646100	-2.86276	0.534904	86.68	155.37
LOC646173	-3.23994	0.17298	258.89	951.34
LOC646279	-1.06943	0.662715	39.56	51.08
LOC646365	-1.89156	0.333835	15.76	32.88
LOC646788	-2.40406	0.232396	8.71	20.45
LOC646947	-2.12777	0.264525	3.88	11.08
LOC647020	-2.25371	0.208224	3.03	13.1
LOC647348	-1.96468	0.208358	13.8	32.01
LOC647384	-1.80112	0.648805	35.25	50.99
LOC647389	-1.45005	0.726263	866.92	1169.62
LOC647786	-2.82056	0.0832294	4.77	24.46
LOC647924	-2.51857	0.209826	11.7	40.24
LOC648403	-3.67424	0.10162	3	24.35
LOC648856	-1.776	0.39096	1	4.45
LOC649317	-2.35997	0.215167	62.08	49.24
LOC649446	-1.75366	0.564917	13.98	22.77
LOC650346	-2.64735	0.0911401	26.2	79.53
LOC650436	-3.49798	0.136782	3.13	16.54
LOC650689	-1.41774	0.736744	41.76	60.11
LOC650737	-1.97886	0.687504	112.08	154.25
LOC650843	-2.36285	0.158368	40.7	123.48
LOC650919	-2.16796	0.392495	37.68	75.67
LOC651648	-1.17012	0.40557	34.79	50.89
LOC652421	-2.61062	0.359352	19.95	37.86
LOC652541	-1.65544	0.642392	85.58	127.2
LOC652750	-2.07861	0.653752	36.74	51.86
LOC652769	-2.08425	0.201918	6.84	21.44
LOC653066	-1.928	0.684824	35.24	48.5
LOC653080	-1.71207	0.654867	69.76	104.89
LOC653157	-1.37367	0.750872	89.37	109.39
LOC653158	-3.55092	0.400779	437.98	759.57
LOC653344	-2.78994	0.586018	537.65	900.45
LOC653425	-1.78755	0.309187	14.01	25.1
LOC653463	-4.49914	0.101102	119.96	853.52
LOC653506	-1.53064	0.610314	917.46	1372.86
LOC653509	-2.36323	0.0768074	8305.26	27007.2
LOC653686	-4.31323	0.110128	5.35	21.59
LOC653696	-2.49304	0.27788	12.71	38.07
LOC653697	-1.50042	0.264047	43.29	97.92
LOC653733	-3.70393	0.0573934	3.39	25.33
LOC653829	-1.62498	0.588027	502.96	914.33
LOC728045	-1.42394	0.439628	22.33	32.68
LOC728711	-2.04008	0.512373	32.77	64.91
LOC728903	-2.00956	0.65301	1982.8	3049.89
LOC729970	-2.58022	0.12713	41.04	115.8
LOC730323	-2.65731	0.309674	311.03	1130.53
LOC730415	-2.2545	0.443428	2647.13	4404.05
LOC731542	-0.913305	0.875875	10820.3	12181
LOC88523	-2.33792	0.497149	301.91	501.62
LPXN	-2.17736	0.38493	620.39	1455.58	LCG
LRAP	-2.18259	0.395443	13005.3	16834.8
LRIG1	-2.83055	0.580937	359.71	587.01	HCG
LRP1	-2.67918	0.100517	29.83	124.19	HCG
LRRC16	-2.0999	0.63089	114.03	166.09
LRRC23	-2.5392	0.224809	41.92	198.93	HCG
LRRC25	-4.02417	0.0588411	9.74	42.8	HCG
LRRC32	-3.18313	0.213019	365.79	1399.7	HCG
LRRC36	-2.99934	0.0959826	71.6	351.9	HCG
LRRC50	-3.8664	0.0293307	15.57	216.75	HCG
LRRC8C	-3.90804	0.0670131	1.05	29.19	HCG
LRRFIP1	-1.95734	0.66455	3486.39	4983.17	HCG
LST1	-2.77342	0.187092	63.4	185.86	LCG
LTA4H	-2.62646	0.4966	2912.6	5398.16	ICG
LY86	-2.27018	0.415186	246.54	463.77	LCG
LYZ	-1.88482	0.260742	817.63	1712.54	LCG
MAFF	-3.59652	0.452915	139.19	300.92	HCG
MAGI1	-3.23355	0.19308	2.56	9.44	HCG
MAN2A2	-2.52727	0.11944	17.03	55.64	ICG
MAN2B2	-1.50116	0.702417	1050.93	1370.17	HCG
MAN2C1	-2.74228	0.420616	128.59	257.03	HCG
MAOB	-2.87787	0.0452928	18.92	110.09	HCG
MAP3K14	-1.83104	0.664451	91.55	134.01
MAP3K8	-2.73792	0.267205	168.09	438.28	HCG
MAP6	-3.08526	0.234551	18.61	59.37	HCG
MARCO	-3.6115	0.101167	288.96	1297.51	ICG
MAT2A	-1.17644	0.761307	3075.66	3883.92	HCG
MCEMP1	-4.31396	0.00794538	486.12	2467.92
MCL1	-2.17703	0.516154	889.29	1643.52	HCG
MEF2D	-2.64178	0.418912	330.03	699.27	HCG
MEG3	-1.83036	0.301557	70.19	167.39
MEIS1	-2.1758	0.418101	176.98	328.57	ICG
MFAP4	-3.0302	0.208533	1346.41	3289.42	LCG
MFGE8	-1.64954	0.599548	1785.18	2744.27	HCG
MFNG	-2.54245	0.200003	229.32	550.79	ICG
MFSD9	-3.63745	0.443525	27.99	61.61	HCG
MGC26356	-1.07352	0.839335	8224.86	9629.41
MGC42105	-1.92263	0.254016	58.57	128.65	HCG
MGC71993	-2.0778	0.610724	958.42	1488.46
MGLL	-2.28309	0.324739	111.78	236.1	HCG
MGST3	-1.62504	0.665473	1171.66	1585.48	HCG
MICAL1	-2.40375	0.394465	197.52	423.32	HCG
MID1IP1	-1.94868	0.558297	334.78	570.94	HCG
MIDN	-2.61762	0.530952	705.53	1307.62	HCG
MIR122	-3.60436	0.162482	1.53	10.47
MIR1227	-2.02313	0.306083	6.83	19.83
MIR21	-2.2013	0.113978	58.65	117.11
MIR376A2	-2.61388	0.185161	1	9.95
MIR421	-1.9456	0.317622	9.61	16.42
MIR646	-2.68253	0.146206	4.95	19.25
MIRLET7D	-2.06959	0.187767	16.7	39.44
MLH1	-1.68003	0.732846	285.24	376.19	HCG
MLKL	-1.76614	0.530341	164.16	285.54	HCG
MNS1	-4.50706	0.12474	12.7	96.4	HCG
MOBKL2A	-1.37461	0.693814	163.85	214.2	HCG
MOSPD2	-1.74287	0.722006	133.43	180.31	HCG
MPDU1	-1.40954	0.786209	178.17	221.04	HCG
MPHOSPH8	-2.64969	0.654043	209.98	308.95	HCG
MPPE1	-1.86239	0.661423	332.68	448.98	HCG
MRGPRF	-3.34137	0.0606241	0.9	27.52	ICG
MS4A7	-3.01234	0.223626	332.84	1003.51	ICG
MSN	-1.82915	0.503877	1924.23	3296.06	HCG
MSR1	-2.33436	0.245665	48.37	144.04	ICG
MSRA	-2.99365	0.315639	99.04	216.6	HCG
MSRB3	-2.4244	0.382635	100.16	188.59	HCG
MT1A	-3.51891	0.464196	3299.39	7290.39	HCG
MT1G	-1.97042	0.43541	671.55	1229.46	HCG
MT1M	-2.69267	0.037871	257.29	1132.74	HCG
MT2A	-2.75796	0.479843	3045.9	6282.04	HCG
MTE	-2.90584	0.362756	252.06	745.23
MTHFR	-1.80583	0.22493	68.02	153.63	HCG
MTMR12	-0.830124	0.87274	96.41	107.85	HCG
MTMR6	-2.70959	0.435614	108.82	266.93	HCG
MUSK	-3.29231	0.115172	4.55	24.24	ICG
MUSTN1	-2.32344	0.416094	42.49	79.01
MXD4	-2.08665	0.551477	1234.52	1938.55	HCG
MXRA7	-1.69775	0.433554	101.29	168.63	HCG
MYADM	-3.13378	0.277586	795.13	2261.92	HCG
MYBPHL	-3.04835	0.124248	8.84	29.36	LCG
MYD88	-1.67889	0.613612	156.06	260.18	HCG
MYH11	-2.483	0.289061	645.53	1647.99	HCG
MYH9	-1.15915	0.806375	4533.88	5402.37	HCG
MYL9	-2.75017	0.319989	149.24	403.04	HCG
MYO1F	-2.31749	0.455753	89.25	169.45	ICG
MYO3B	-2.23686	0.610037	272.23	440.78	LCG
MYO5B	-2.64501	0.595022	59.01	97.86	HCG
MYO9A	-2.29572	0.554738	272.68	428.65	HCG
MYO9B	-1.73933	0.635879	287.82	424.55	HCG
MYOZ3	-1.34726	0.399661	37.07	53.47	LCG
MZF1	-2.38085	0.546955	214.4	341.05	HCG
NALP1	-3.71596	0.484	132.7	263.23
NBPF14	-2.2803	0.595332	56.17	87.55	ICG
NCF1C	-2.14056	0.119458	35.31	190.11
NCF2	-2.19808	0.380399	139.31	425.18	LCG
NCOA1	-1.26381	0.737942	188.05	246.07	HCG
NCOA7	-3.71099	0.279973	944.99	3148.01	ICG
NCOR2	-1.8186	0.75182	760.03	975.69	HCG
NCRNA00081	-1.96846	0.368951	5.81	17.72
NDFIP1	-2.18802	0.416538	75.85	142.3	HCG
NDUFA3	-0.892882	0.868045	1491.87	1638.43	ICG
NFATC1	-2.84756	0.182325	9.48	35.04	HCG
NFIL3	-1.82455	0.526902	270.78	509.56	HCG
NFKB1	-1.79679	0.725256	1685.23	2306.77	HCG
NFKB2	-2.90778	0.507306	38.5	82.54	HCG
NFKBIA	-2.01702	0.649376	7218.18	11084.3	HCG
NFKBIZ	-1.99332	0.371947	704.15	1301.09	ICG
NICN1	-3.07926	0.414276	231.93	462.69	HCG
NINJ2	-2.16012	0.23719	545.82	1013.2	ICG
NKG7	-2.29244	0.401164	282.57	487.96	LCG
NKTR	-1.67599	0.657784	352.02	490.86	HCG
NLRP3	-1.94729	0.22623	41.62	94.31	ICG
NNMT	-1.88063	0.383586	434.61	1046.61	ICG
NPDC1	-2.12643	0.693547	93.8	129.95	HCG
NPEPL1	-2.191	0.62589	357.79	549.13	HCG
NR1H2	-1.77536	0.633621	183.57	271.45	HCG
NR3C2	-2.01856	0.319181	88.67	164.25	HCG
NR4A2	-2.44339	0.181615	246.72	1107.81	HCG
NRBP2	-2.58655	0.623159	447.16	680.76	HCG
NSMCE4A	-1.17151	0.746207	751.6	948.04	HCG
NTE	-2.87641	0.392971	528.77	1208.62
NTN4	-2.65977	0.34549	164.04	390.15	HCG
NUMA1	-1.37085	0.769019	343.62	429.52	HCG
NUPR1	-1.92741	0.502375	662.35	1108.07	LCG
NXF1	-1.61789	0.787118	670.74	817.98	HCG
OBSL1	-2.12572	0.24831	5.47	21.93	HCG
ODF3B	-4.48937	0.400481	72.76	168.22	HCG
OGN	-2.79572	0.0988606	1	25.12	LCG
OGT	-1.75618	0.726386	431.75	571	HCG
OLFML3	-2.75721	0.460165	228.14	393.55	ICG
OLR1	-3.41032	0.126035	665.61	2416.56	ICG
OR2A9P	-1.65982	0.561037	54.26	95.09
OSCAR	-3.04564	0.0890632	91.34	330.91	HCG
OSR1	-2.36102	0.567379	245.48	376.93	HCG
OTUD4	-2.02611	0.651702	39.48	57.53	HCG
P2RY14	-2.22522	0.294117	5.98	18.09	LCG
P76	-1.90103	0.414071	44	92.53
P8	-2.07409	0.421368	291.5	558.07
PALMD	-2.1461	0.466602	111.47	196.72	ICG
PAN3	-1.45262	0.731392	338.99	450.24	HCG
PARP12	-1.48607	0.674064	540.68	713.51	HCG
PARVG	-1.8824	0.257999	154.43	327.65	ICG
PATL2	-1.69802	0.613368	34.42	54.08	LCG
PBX3	-1.39817	0.688207	388.67	525.9	HCG
PCYOX1	-1.86815	0.623214	1151.11	1762.89	HCG
PDE2A	-2.75804	0.0986213	3.55	25.78	LCG
PDE4B	-2.44058	0.072054	11.47	79.34	HCG
PDE8B	-2.80381	0.304385	81.82	217.35	HCG
PDLIM3	-2.60651	0.417493	254.2	503.28	HCG
PDLIM7	-1.79083	0.460753	23	45.37	HCG
PECAM1	-2.74856	0.305259	867.43	1851.38
PGM5	-2.66145	0.176151	81.06	275.53	HCG
PHAX	-1.22499	0.798668	262.75	334.84	HCG
PHCA	-2.28539	0.435357	353.49	630.41
PHF11	-1.76145	0.610126	512.44	779.36	HCG
PHPT1	-1.63344	0.752154	642.03	821.96	HCG
PHTF1	-1.78103	0.659359	132.13	196.36	HCG
PHYHD1	-4.26395	0.0488393	9.92	65.46	HCG
PIAS1	-1.62638	0.598446	394.38	606.82	HCG
PIGA	-2.94285	0.457534	222.01	462.29	HCG
PIK3C2B	-2.41318	0.560778	250.53	428.74	HCG
PILRA	-4.16303	0.113303	19.66	124.92	LCG
PITPNA	-2.061	0.462387	59.09	112.22	HCG
PKHD1L1	-1.99903	0.338576	24.61	48.99	HCG
PKIG	-2.47203	0.437819	40.75	74.9	HCG
PKN3	-1.74452	0.508028	38.64	65.82	HCG
PKNOX2	-3.35059	0.0321582	26.23	118.83	HCG
PLA1A	-2.46538	0.496264	44.78	88.07	LCG
PLAC9	-2.43789	0.0690619	385.5	928.76	HCG
PLAGL1	-2.21363	0.195555	23	69.42	HCG
PLAUR	-2.43152	0.367281	96.55	293.5	HCG
PLCXD3	-2.24903	0.353354	20.91	51.36	HCG
PLD3	-1.7452	0.679889	462.97	650.03	HCG
PLDN	-1.84172	0.672979	1410.62	2132.84	HCG
PLEKHB2	-1.82404	0.652062	177.28	267.41	HCG
PLEKHH2	-3.22363	0.0999194	79.88	224.21	HCG
PLEKHM2	-0.980811	0.828422	831.43	984.12	ICG
PLEKHO2	-2.63826	0.257517	125.99	393.26
PLN	-3.84052	0.438932	31.5	69.91	LCG
PLXNA4	-1.80207	0.600249	24.24	42.01	LCG
PMP22	-2.35827	0.31567	501.02	1045.25	ICG
PMS2L4	-3.16901	0.28755	640.13	2330.12
PNRC2	-1.64015	0.665075	462.21	630.47	HCG
POM121L1P	-1.93869	0.282206	9.64	24.14
POR	-1.60663	0.717822	332.86	447.54	ICG
PPAP2B	-2.28771	0.37116	263.27	584.12	HCG
PPARG	-2.80924	0.238043	72.26	239.5	HCG
PPARGC1B	-3.56593	0.0500424	17.6	109.84	HCG
PPM1K	-1.82697	0.708444	225.64	298.1	HCG
PPM1M	-2.86345	0.460744	316.01	588.36	HCG
PPOX	-1.49083	0.715143	223.41	310.47	HCG
PPP1R12C	-1.47966	0.649099	122.4	174.71	HCG
PPP1R14A	-2.33446	0.350076	375.67	724.84	HCG
PPP1R15A	-3.17046	0.353571	1681.64	3762.39	HCG
PPP1R9A	-2.68397	0.12475	25.88	98.37	HCG
PPP3CB	-2.74526	0.466925	317.43	597.11	HCG
PPP4R4	-4.09239	0.101822	8.17	42.58	HCG
PRAM1	-3.90813	0.0561539	14.76	81.69	ICG
PRF1	-2.19225	0.494061	115.23	206.15	LCG
PRKAR1A	-1.46444	0.665589	1029.79	1403.06	HCG
PRKCD	-2.66374	0.60625	321.66	498.89	HCG
PRKCDBP	-3.17021	0.493453	486.92	837.37	HCG
PRKCE	-3.49988	0.052372	55.1	155.96	HCG
PRKCQ	-2.44559	0.226169	59.23	159.51	HCG
PRKCZ	-2.04432	0.531011	217.05	359.01	HCG
PRMT8	-2.56678	0.143147	9.33	32.09	HCG
PROS1	-3.19853	0.372918	739.57	1632.63	HCG
PRR23A	-2.40785	0.22268	5.35	14.41	HCG
PSAP	-2.03892	0.63818	8631.23	12811.5	HCG
PSCD1	-1.97977	0.681319	1134.86	1587.9
PSCD2	-2.06084	0.597936	87.89	139.17
PSCD4	-1.7451	0.166406	90.66	258.02
PSCDBP	-1.62686	0.392838	92.46	203.13
PTAFR	-2.53426	0.459866	94.49	205.07	ICG
PTGER4	-2.33803	0.395112	354.44	810.3	HCG
PTGFR	-2.82837	0.15621	16.76	60.03	LCG
PTGIS	-2.67753	0.459116	86.11	167.97	HCG
PTGR2	-1.45094	0.641173	674.59	1213.86	HCG
PTGS2	-2.40866	0.198597	662.12	1876.59	HCG
PTH1R	-3.08036	0.0553805	36.52	119.01	LCG
PTK2B	-2.09886	0.486892	31.41	63.72	HCG
PTPLA	-1.61579	0.459833	190.93	314.9	HCG
PTPN1	-1.44372	0.680451	1423.96	1998.1	HCG
PTPN12	-1.76661	0.647838	426.12	633.81	HCG
PTPNS1	-1.97347	0.392494	509.21	1112.03
PTPRM	-2.84622	0.153962	219.26	600.32	HCG
PTPRU	-1.07123	0.744963	113.73	130.96	HCG
PTTG1IP	-1.66332	0.731971	2051.13	2608.45	HCG
PZP	-2.9434	0.182055	40.61	176.77	LCG
QDPR	-2.02547	0.582089	451.85	726.98	HCG
QRFPR	-1.90103	0.708633	4766.19	6554.62	HCG
RAB20	-3.68314	0.0588	9.77	94.01	HCG
RAB27A	-2.48406	0.32669	56.45	124.68	HCG
RAB31	-2.43397	0.422786	1316.71	2536.08	HCG
RADIL	-1.53663	0.324576	42.09	73.34	HCG
RALGDS	-2.51861	0.581089	1091.24	1869.38	HCG
RAP1A	-1.57323	0.447289	32.09	53.9	ICG
RAPGEF1	-1.85971	0.584069	249.43	387.41	HCG
RARRES3	-1.63009	0.52569	1767.39	2390.83	LCG
RASD1	-2.04822	0.326851	259.96	755.7	HCG
RASEF	-1.70981	0.155239	82.54	168.32	HCG
RASGRP2	-1.85875	0.193069	28.24	65.09	HCG
RASL12	-3.69064	0.131635	199.04	571.55	HCG
RASSF1	-2.88066	0.285262	41.54	122.32	HCG
RBM25	-1.09553	0.825057	844.76	1005.24	HCG
RBM5	-2.17751	0.619156	1089.58	1600.67	HCG
RBPJ	-2.24798	0.432152	40.5	82.06	HCG
RBPMS	-2.36262	0.443755	56.02	117.22	HCG
RBPMS2	-3.02449	0.196012	75.98	224.64	HCG
RCAN2	-2.99837	0.168502	116.73	351.32	HCG
RDX	-2.11303	0.526925	293.79	487.75	HCG
REEP1	-4.58419	0.0290382	6.06	95.69	HCG
REEP5	-1.9473	0.571258	1509.21	2318	HCG
RENBP	-1.81305	0.396395	314.71	554.54	ICG
RGS11	-2.2145	0.583802	69.42	108.96	HCG
RGS16	-1.88295	0.114219	110.92	424.1	HCG
RGS5	-2.65989	0.300996	107.09	395.28	ICG
RHOA	-2.3162	0.60684	3127.71	4937.87	HCG
RHOB	-2.69136	0.435698	780.98	1785.34	HCG
RHOG	-1.42474	0.716802	791.21	1055.51	HCG
RHOQ	-1.60683	0.69664	787.46	1078.6	HCG
RILP	-2.04861	0.217051	17.67	47.51	HCG
RILPL2	-2.58179	0.421874	170.03	328.56	HCG
RIMS3	-1.84688	0.2933	63.98	117.85	HCG
RIPK3	-2.30437	0.224453	45.97	89.42	HCG
RNASE8	-3.87048	0.106006	1.71	14.41	ICG
RNASEK	-2.53278	0.575697	1095.97	1845.71	HCG
RND1	-3.90884	0.0118242	60.34	722.11	ICG
RNF122	-1.97693	0.387955	104.72	271.18	HCG
RNF130	-1.964	0.711885	554.43	753.13	HCG
RNF145	-2.36075	0.464021	437.87	885.75	HCG
RNPC3	-1.42199	0.784333	57.79	73.77	HCG
ROBO4	-3.4443	0.110643	89.39	243.39	LCG
ROS1	-3.28463	0.0488942	35.13	250.35	LCG
RPL15	-1.38822	0.673715	2777.18	3865.47	HCG
RPL23AP53	-2.22946	0.437929	80.02	175.21
RPS23	-2.09079	0.521763	971.55	1656.11	HCG
RPS6KA1	-2.00594	0.467314	153.27	264.37	HCG
RRAD	-2.64507	0.294593	220.75	629.86	HCG
RRM2B	-1.76377	0.325427	37.95	81.32	HCG
RSHL3	-3.72115	0.137641	32.73	330.46
RSPO2	-2.35424	0.570535	38.94	61.13	HCG
RSU1	-2.38703	0.512733	154.68	281.46	HCG
RTN1	-1.88002	0.201398	37.02	85.92	HCG
RUFY1	-1.58876	0.64897	53.97	79.15	HCG
RUTBC1	-1.82238	0.6635	1432.35	1950.34
S100A3	-2.33066	0.0878003	78.65	276.81	LCG
S100A4	-2.55732	0.44455	3251.98	5960.84	LCG
S1PR1	-2.88262	0.150142	74.1	399.48	HCG
SARM1	-2.34406	0.610602	51.26	82.37
SAT1	-2.25723	0.62428	7057.41	10657	HCG
SAT2	-2.39312	0.505162	294.02	540.07	HCG
SBNO2	-1.97816	0.595737	155.12	292.93	HCG
SCAPER	-2.31695	0.458549	90.13	158.23
SCARA5	-3.72498	0.020145	1	141.29	ICG
SCGB1A1	-4.11787	0.016301	345.69	19821.9	ICG
SCGB3A2	-2.35013	0.0365107	1794.18	8313.66	LCG
SCNN1G	-3.1854	0.0565853	19.71	148.7	HCG
SDC4	-2.32694	0.36295	1296.67	2855.21	HCG
SDCBP	-1.75026	0.554343	501.78	800.84	HCG
SDR16C5	-2.43984	0.0964122	47.35	162.28	HCG
SEC22C	-2.01294	0.527942	151.51	267	HCG
SEMA3E	-1.76616	0.684623	1714.5	2392.52	ICG
SEPP1	-2.28948	0.363907	566.17	1237.38
SERPINA1	-2.72342	0.107467	529.52	2461	LCG
SERPINA3	-2.6478	0.27293	356.1	993.15	LCG
SERPINB1	-2.201	0.477381	765.32	1329.23	HCG
SERPINF2	-3.58169	0.0566208	2.08	37.18	ICG
SERPING1	-2.84959	0.249747	470.45	1204.74	ICG
SERTAD1	-3.04992	0.395547	794.27	1783.9	HCG
SETD3	-1.47095	0.745668	509.55	622.03	HCG
SFRS5	-2.09405	0.714027	1990.17	2668.25	HCG
SFRS6	-1.43967	0.766203	3013.37	3749.97	HCG
SFTPA1B	-3.32983	0.0467457	764.47	6261.51
SFTPA2	-2.8634	0.0143721	722.81	5420.23	LCG
SFTPB	-2.17075	0.0782905	1627.09	5059.34	LCG
SH2B3	-2.68191	0.376354	376.61	804.91	HCG
SH3BGRL	-2.1867	0.466834	304.79	603.54	ICG
SH3KBP1	-2.29332	0.481727	302.79	526.38	HCG
SH3TC1	-2.86245	0.109442	65.09	178.64	HCG
SHANK2	-3.2857	0.0804706	13.57	62.73	HCG
SIGIRR	-1.71138	0.518057	85.9	131	HCG
SIRPD	-1.98199	0.535158	16.86	24.81	LCG
SLAMF8	-1.61637	0.426177	90.18	183.55	LCG
SLC11A1	-4.08776	0.0628986	64.13	272.39	ICG
SLC12A4	-2.69683	0.256694	49.03	116.02	HCG
SLC15A3	-4.23712	0.286339	783.64	2123.69	HCG
SLC16A5	-3.02057	0.34023	230.14	526.59	HCG
SLC22A1	-4.57995	0.106806	2.47	16.14	LCG
SLC22A15	-2.6637	0.101975	10.82	74.27	HCG
SLC22A3	-3.34839	0.0744803	15.02	113.77	HCG
SLC23A2	-2.90497	0.158905	2.41	16.72	ICG
SLC24A6	-1.55246	0.640476	402.27	584.27	HCG
SLC26A2	-2.60926	0.319943	45.26	121.46	HCG
SLC27A1	-2.15229	0.52276	152.09	253.61	HCG
SLC2A3	-1.69939	0.365873	1783.11	3726.68	ICG
SLC30A7	-1.7553	0.721973	690.57	928.05	HCG
SLC35A4	-2.42641	0.693321	202.81	280.68	HCG
SLC36A4	-2.79725	0.400014	49.19	89.7	HCG
SLC43A2	-1.71739	0.208331	95.4	205.09	HCG
SLC46A2	-3.0265	0.166389	115.11	371.16	HCG
SLC7A2	-3.22385	0.0828973	31.11	161.11	ICG
SLC7A7	-3.02925	0.224168	347.13	1051.53	LCG
SLCO2B1	-2.72831	0.290614	543.32	1298.26	LCG
SLIT3	-2.4361	0.374833	126.99	271.36	HCG
SLITL2	-2.40052	0.492609	449.89	881.43
SLPI	-3.42437	0.197298	1626.63	5432.9	LCG
SMA4	-1.58097	0.677111	211.63	312.82
SMAD6	-3.30526	0.335953	346.07	825.31	HCG
SNORA74B	-2.24199	0.20112	5.69	14.96
SNORD10	-1.67495	0.307575	15.36	32.6
SNORD114-2	-3.84362	0.095037	1.16	15.54
SNORD69	-1.61927	0.666349	53.48	77.63
SNX1	-1.93774	0.434633	85.93	139.33	HCG
SNX2	-1.74729	0.544236	511.74	882.03	HCG
SNX30	-2.38511	0.464229	244.55	445.04	HCG
SOCS3	-2.22834	0.305672	227.61	541.89	HCG
SORBS1	-2.61924	0.142827	22.01	67.03	HCG
SORT1	-2.62644	0.513595	507.93	862.85	HCG
SOX18	-2.01703	0.312198	886.41	2157.9	HCG
SP110	-1.23968	0.787042	261.06	303.73	LCG
SPAG8	-3.25806	0.0755625	4.02	34.09	HCG
SPATA18	-4.36283	0.0110407	1.34	283.84	HCG
SPG20	-2.51556	0.464334	56.98	105.63	ICG
SPG3A	-1.8644	0.633204	114.49	160.5
SPI1	-3.24367	0.239878	131.45	490.24	ICG
SPIN2	-2.91472	0.391279	12.24	29.86
SPTAN1	-2.21219	0.54574	525.55	879.8	HCG
SQRDL	-1.96393	0.435846	89.23	195.15	HCG
SRI	-2.16551	0.526486	131.59	218.88	LCG
SRRM2	-1.19588	0.759672	2379.62	3019.13	HCG
SSH1	-3.37714	0.0930413	12.3	65.15	HCG
SSH2	-2.17415	0.573084	275	397.68	HCG
SSPN	-2.96824	0.118785	39.34	133.36	HCG
ST7	-2.0802	0.619374	224.35	339.91	HCG
ST8SIA1	-1.92053	0.267286	14.09	33.45	HCG
STAB1	-2.50884	0.328338	78.92	194.54	ICG
STAT5A	-1.98758	0.383772	255.07	528.16	HCG
STEAP4	-3.63559	0.144839	28.09	128.07	HCG
STK10	-1.82153	0.617105	92.84	133.72	HCG
STOM	-2.34275	0.395784	1517.75	2935.8	HCG
STOML3	-2.91876	0.414064	34.31	88.82	LCG
STX11	-2.15075	0.101839	134.56	490.64	HCG
STX12	-2.32339	0.549809	383.44	593.84	HCG
STX8	-2.06846	0.66225	197.87	290.54	HCG
SUCLG2	-2.27159	0.649772	476.91	710.3	HCG
SULT1A1	-1.6695	0.7335	1349.46	1815.63	HCG
SULT1A4	-1.59254	0.746427	244.03	304.3	HCG
SUSD1	-1.56556	0.577102	95.93	146.29	HCG
SYK	-1.3653	0.377841	332.23	632.94	HCG
SYNC1	-2.09559	0.430557	70.91	162.39
SYT11	-2.08856	0.474429	382.56	712	HCG
SYT15	-2.48393	0.409133	81.35	166.93	HCG
TAAR3	-2.0582	0.420766	8.81	22.53
TADA2B	-2.64506	0.580889	125.99	199.92	HCG
TAGLN	-2.10685	0.513442	1396.57	2437.58	ICG
TAPBPL	-1.93091	0.473397	122.35	219.23	ICG
TAPT1	-2.65254	0.387798	94.99	211.95	HCG
TBC1D10A	-1.19623	0.746939	83.94	105.35
TBC1D10C	-2.16486	0.229272	103.56	256.06	LCG
TBC1D2	-1.81696	0.385446	236.5	477.43	HCG
TBXAS1	-2.83734	0.365372	198.9	428.87	HCG
TCEAL1	-1.23673	0.671152	63.02	82.32	HCG
TCEAL2	-2.8342	0.332755	101.39	210.44	HCG
TCEAL3	-1.85476	0.696562	558.84	742.54	HCG
TCF21	-3.22771	0.138751	123.57	348.13	HCG
TCF7L1	-2.57593	0.113055	8.48	26.57	HCG
TCF7L2	-1.9076	0.501417	57.99	103.69	HCG
TCIRG1	-2.36667	0.475467	138.37	251.29	HCG
TCTE3	-3.34216	0.318346	36.48	94.04	HCG
TDRD1	-2.01133	0.68361	775.49	1122.12	HCG
TEGT	-1.3263	0.76111	5751.23	7243.72
TEKT1	-3.74852	0.0214651	22.64	612	HCG
TEKT2	-2.55932	0.528488	74.18	126.05	HCG
TFPI2	-2.52971	0.292029	13.8	35.33	HCG
THBS1	-2.33515	0.407929	396	1026.68	HCG
TICAM2	-1.55318	0.576552	88.85	120.15
TIMP2	-1.97742	0.584172	633.08	973.26	HCG
TINF2	-1.30549	0.754028	775.45	949.89	HCG
TJP3	-2.20425	0.0820657	94.37	254.46	HCG
TLN1	-2.52843	0.508932	301.59	498.29	HCG
TLR5	-1.26022	0.739307	263.55	341	HCG
TLR8	-2.00271	0.0915203	24.51	79.8	ICG
TM4SF1	-1.86925	0.636546	5586.95	8068.53	ICG
TM6SF1	-2.04566	0.121977	19.32	75.54	HCG
TMED5	-1.50752	0.678717	496.4	681.06	HCG
TMEM100	-3.67903	0.130171	318.25	966.39	LCG
TMEM108	-2.9334	0.060968	31.64	73.03	HCG
TMEM133	-2.59753	0.168516	3.23	21.53	LCG
TMEM167B	-1.92425	0.638447	254.02	360.24	ICG
TMEM17	-1.91967	0.695215	4198.39	5937.51	HCG
TMEM173	-2.65208	0.465796	666.02	1206.18	LCG
TMEM207	-2.2338	0.316984	10.9	28.9	LCG
TMEM37	-3.72627	0.0829858	5.52	46.44	HCG
TMEM77	-2.44093	0.424303	63.7	136.95
TMEM87A	-2.26977	0.643354	2590.99	3811.06	HCG
TMTC2	-4.19685	0.0594867	2.94	34.35	HCG
TNFAIP8L1	-2.20232	0.314524	199.97	466.78	HCG
TNFAIP8L3	-2.82694	0.107436	25.14	103.88	LCG
TNFRSF14	-1.9891	0.571311	1639.38	2344.98	ICG
TNFRSF19	-2.76404	0.534099	136.82	233.22	LCG
TNFRSF1B	-1.86848	0.339476	445.68	1020.93	HCG
TNFSF12	-2.98704	0.263542	67.02	198.74
TNFSF15	-2.17557	0.625934	312.51	469.31	LCG
TNNC1	-2.98324	0.0591991	410.55	1110.27	LCG
TNXA	-2.1031	0.509505	35.2	66.84
TPK1	-3.85109	0.0779728	12.26	59.52	HCG
TPM2	-1.96284	0.629238	928.15	1350.9	HCG
TPP1	-2.22093	0.618986	823.86	1275.31	LCG
TPPP3	-3.12247	0.219936	98.66	423.58	HCG
TRAK1	-1.74467	0.689453	252.95	362.27	LCG
TREM2	-1.52806	0.614635	89.03	128.62	LCG
TRIB1	-2.09036	0.517856	1882.81	3499.92	HCG
TRIM13	-1.79159	0.703472	433.95	617.84	HCG
TRIM3	-2.3809	0.16364	12.44	35.96	HCG
TRIM56	-1.44507	0.716126	164.61	224.79	ICG
TRIM8	-2.08072	0.556208	1026.47	1674.52	HCG
TRIP10	-2.82688	0.408369	56.11	129.7	HCG
TRK1	-3.07518	0.316882	67.78	171.75
TRPC6	-3.50553	0.0336259	15.97	97.26	HCG
TRPV2	-2.59244	0.10173	107.03	413.25	LCG
TRSPAP1	-2.53312	0.159355	7.85	21.53
TSC22D1	-2.29402	0.44665	655.04	1297.13	HCG
TSPAN32	-2.33817	0.177821	33.17	87.53	LCG
TSPAN4	-2.25653	0.296052	250.3	497.21	HCG
TTC10	-3.41064	0.282362	24.96	68.92
TTC18	-3.39095	0.329907	50.65	170.55	HCG
TTC21A	-4.48438	0.0611267	13.91	98.83	HCG
TTC25	-3.63117	0.0187469	38.63	238.8
TTLL3	-1.81213	0.668859	90.59	130.19
TXNDC11	-1.56527	0.750605	354.44	457.76	HCG
TXNRD2	-1.37457	0.711917	110.28	141.81	HCG
TYROBP	-2.42224	0.382215	1472.21	2990.91	ICG
UBA7	-2.44057	0.447548	428.74	758.85	LCG
UBXN11	-2.04743	0.596846	28.83	44.48	LCG
UFM1	-1.88226	0.669071	284.69	408.42	HCG
UGCG	-1.79541	0.692528	838.78	1172.5	HCG
UGT2A2	-1.72732	0.393245	1	4.67
UIMC1	-2.05688	0.509185	412.02	603.34	HCG
ULK4	-2.00504	0.175805	14.28	43.11	HCG
UNC93B1	-2.09699	0.689788	285.97	403.36
UPK3B	-3.97407	0.252975	30.79	122.47
USP47	-1.82877	0.362436	34.39	83.37	HCG
USPL1	-2.59254	0.593116	105.53	171.48	HCG
UTP3	-1.69291	0.270641	93.93	129.63	HCG
UTRN	-1.41115	0.737976	68.7	88.55	HCG
VAMP8	-0.985972	0.768786	3736.35	4287.7	HCG
VAPA	-2.12562	0.157034	19.46	78.11	HCG
VASP	-2.54602	0.430716	41.79	99.14	HCG
VAT1	-1.73452	0.619416	893.75	1281.67	HCG
VIM	-2.61958	0.484314	4275.45	7946.51	HCG
VSIG2	-2.61819	0.154546	322.64	904.3	ICG
VSIG4	-3.3491	0.233896	191.72	637.5	LCG
VWA3A	-3.75551	0.0494893	13.08	163.44	ICG
WASH2P	-1.5686	0.700624	79.85	110.68
WDR19	-2.2071	0.5601	331.65	542.04	HCG
WDR42A	-1.5538	0.739297	597.31	778
WDR49	-2.03398	0.509833	40.11	72.79	LCG
WDR6	-1.18005	0.778221	1130.58	1394.15	HCG
WDR63	-4.61764	0.0588744	5.59	52.07	ICG
WDR7	-2.75421	0.664257	66.12	94.74	HCG
WFDC1	-2.9508	0.0522198	47.44	153.41	ICG
WFDC6	-2.82755	0.343794	22.93	65.26
WFIKKN1	-3.98932	0.0790856	4.4	24.57	ICG
WISP2	-2.74062	0.178721	55.02	146.29	ICG
WTIP	-1.88412	0.701839	88.29	119.86
XPA	-1.34456	0.758156	92.74	117.53	HCG
XRCC2	-1.43679	0.753512	1793.83	2428.47	HCG
YAF2	-1.31724	0.686939	47.32	67.61	HCG
YLPM1	-4.64161	0.0613217	3.26	27.39	HCG
YWHAH	-1.33372	0.810634	3953.5	4583.74	HCG
ZAK	-1.6482	0.562905	164.52	279.3	HCG
ZDHHC23	-1.29618	0.706731	48.98	65.19	HCG
ZFP3	-1.40755	0.721809	94.95	125.22	HCG
ZFP95	-2.53526	0.282852	13.55	26.54
ZFYVE1	-0.840473	0.865654	69.84	76.9	HCG
ZFYVE16	-1.83471	0.645185	83.98	124.24	HCG
ZFYVE20	-2.01113	0.669161	581.81	798.49	HCG
ZMAT1	-2.46359	0.0764294	135.72	532.24	HCG
ZMIZ1	-2.15283	0.529479	987.5	1690.81	HCG
ZMYM6	-2.05216	0.541787	263.25	432.11
ZMYND15	-2.69506	0.102253	70.84	273.63	HCG
ZNF148	-1.37489	0.766241	995.79	1232.85	HCG
ZNF330	-1.44834	0.747364	142.56	183.24	HCG
ZNF331	-2.56905	0.28957	66.59	233	HCG
ZNF364	-1.32174	0.774605	543.22	646.27
ZNF438	-2.01154	0.496215	90.79	153.35	HCG
ZNF471	-1.4921	0.322936	36.78	60.65	HCG
ZNF483	-1.48767	0.741837	725.33	987.67	HCG
ZNF533	-2.48971	0.153075	186.95	566.78
ZNF676	-1.62218	0.36531	16.19	34.53	ICG
ZNF780B	-3.00069	0.457132	16.24	30.69	HCG
ZNF788	-1.97784	0.264927	9.37	30.26
ZNF790	-1.52709	0.399272	33.92	64.93	HCG
ZNFX1	-2.10312	0.682367	373.36	539.45	HCG
ZSWIM7	-2.71552	0.508473	186.27	338.72	HCG
ZYG11B	-1.62019	0.678033	700.41	941.34	HCG
ZYX	-1.71694	0.547326	613.56	1051.85	HCG
ZZEF1	-2.60329	0.526206	183.58	331.5	HCG
Note 1: Genes with "*" are the significantly differentlially exprresessed genes at a FDR of 0.1.
Note 2: Expression value were caculated by averaging the expression values of the 6 samples.
