# Supplementary material for: An Integrated Analysis of miRNA and mRNA Expressions in Non-Small Cell Lung Cancers
Source: PLoS One. 2011 Oct 27;6(10):e26502. doi: 10.1371/journal.pone.0026502 (PMC3203153; doi:10.1371/journal.pone.0026502)
Supplement: Table S4 — Up-regulated miRNAs in NSCLC cancer tissue compared with the adjacent normal tissue. (XLS) [file pone.0026502.s009.xls]

## Sheet: Sheet1
Table S4. Up-regulated miRNAs in NSCLC cancer tissue compared with the adjacent normal tissue.
Gene Symbol1	Score(d)	Fold Change	Tumor_expression2	Non-tumor_expression2
*hsa-miR-96	5.45916	340.807	1579.09	26.44
hsa-miR-16-2*	4.21209	262.994	3138.73	350.19
hsa-miR-330-3p	4.11646	105.444	755.34	10.33
solexa-7534-111	3.97503	2.93762	1569.65	536.4
hsa-miR-503	3.51679	85.0277	3573.47	597.68
hsa-miR-134	3.50478	34.3797	2741.7	150.12
hsa-miR-31	3.50352	6.09477	2316.44	250.72
hsa-miR-720	3.49414	2.03865	7577.67	3615.12
HS_196.1	3.33585	11.7561	337.32	118.54
hsa-miR-891a	3.28367	98.5882	1542.4	4.59
hsa-miR-663	3.1048	62.3442	772.1	247.17
hsa-miR-664*	3.05962	3.19673	1963.13	609.52
solexa-8211-102	2.87083	2.82056	4950.18	2000.55
hsa-miR-452	2.83597	59.5898	986.65	65.43
hsa-miR-374b*	2.7446	17.6532	100.95	1
hsa-miR-187	2.73743	16.3202	2207.62	215.75
hsa-miR-1826	2.492	1.98192	4170.92	2125.82
hsa-miR-190b	2.47646	4.09381	1430.96	123.68
hsa-miR-24-1*	2.41513	2.56863	472.32	124.85
hsa-miR-7	2.30969	6.91005	5328.3	1474.87
hsa-miR-200a*	2.22566	2.63938	2099.89	584.69
hsa-miR-196b	2.16972	1.82998	1972.12	895.93
hsa-miR-182	1.89498	2.90856	7171.29	3939.4
hsa-miR-193a-5p	1.74035	1.50681	2323.44	1697.82
hsa-miR-1229	1.48699	2.49654	707.54	446.48
Note 1: miRNAs with "*" before their symbol are the significantly differentlially exprresessed miRNAs at a FDR of 0.1.
Note 2: Expression value were caculated by averaging the expression values of the 6 samples.
