# Supplementary material for: An Integrated Analysis of miRNA and mRNA Expressions in Non-Small Cell Lung Cancers
Source: PLoS One. 2011 Oct 27;6(10):e26502. doi: 10.1371/journal.pone.0026502 (PMC3203153; doi:10.1371/journal.pone.0026502)
Supplement: Table S5 — Down-regulated miRNAs in NSCLC cancer tissue compared with the adjacent normal tissue. (XLS) [file pone.0026502.s010.xls]

## Sheet: Sheet1
Table S5. Down-regulated miRNAs in in NSCLC cancer tissue compared with the adjacent normal tissue.
Gene Symbol	Score(d)	Fold Change	Tumor_expression1	Non-tumor_expression1
hsa-miR-34c-5p	-3.89775	0.317352	584.02	2019.24
HS_216	-3.49698	0.422213	41.08	87.49
HS_303_a	-3.35328	0.588187	1277.62	2144.15
HS_79.1	-3.26427	0.62298	259.29	443.6
hsa-miR-19b-1*	-3.13197	0.345475	142.71	418.13
hsa-miR-511	-2.86377	0.0122486	644.64	3823.83
HS_201	-2.84185	0.447	367.8	1079.69
HS_144	-2.83461	0.32036	458.4	2057.59
hsa-miR-513a-3p	-2.83054	0.286115	6.91	14.48
hsa-miR-876-5p	-2.78286	0.355275	82.96	266.55
solexa-8000-104	-2.7521	0.13754	57.23	824.61
solexa-5169-164	-2.67333	0.289608	13.49	52.35
hsa-miR-202*	-2.62008	0.329716	169.57	605.75
hsa-miR-1250	-2.54613	0.138629	13.44	46.1
hsa-miR-583	-2.46094	0.499988	600.23	1330.84
hsa-miR-384	-2.43872	0.432905	164.74	637.36
solexa-4793-177	-2.32299	0.511138	9365.83	16971.3
hsa-miR-448	-2.21726	0.0287877	6.13	1441.08
hsa-miR-607	-2.21611	0.36427	93.6	314.88
hsa-miR-922	-2.00473	0.651934	420.89	669.2
hsa-miR-323-5p	-1.98588	0.671463	149.57	210.45
hsa-miR-411*	-1.87994	0.649982	234.3	346.46
hsa-miR-624	-1.80177	0.427589	655.04	1853.12
hsa-miR-30a*	-1.45823	0.161189	2525.99	5098.98
Note 2: Expression value were caculated by averaging the expression values of the 6 samples.
