# Supplementary material for: An Integrated Analysis of miRNA and mRNA Expressions in Non-Small Cell Lung Cancers
Source: PLoS One. 2011 Oct 27;6(10):e26502. doi: 10.1371/journal.pone.0026502 (PMC3203153; doi:10.1371/journal.pone.0026502)
Supplement: Table S6 — Target genes (predicted using P CT method of TargetScan) which have conserved miRNA binding sites among vertebrates or mannals. (XLS) [file pone.0026502.s011.xls]

## Sheet: Sheet1
Table S6. Target genes (predicted using PCT method of TargetScan) which have conserved miRNA binding sites among vertebrates or mammals.
Gene Symbol	miRNA
PNCK	hsa-miR-922,
FSTL1	hsa-miR-374b*,hsa-miR-24-1*,
MMP2	hsa-miR-511,HS_79.1,hsa-miR-330-3p,
CD44	hsa-miR-607,
SLMAP	hsa-miR-411*,hsa-miR-448,hsa-miR-607,hsa-miR-16-2*,hsa-miR-24-1*,hsa-miR-513a-3p,hsa-miR-134,hsa-miR-583,solexa-8211-102,
SAMD4A	hsa-miR-190b,
FARP1	hsa-miR-182,hsa-miR-96,HS_201,
KCNMA1	hsa-miR-607,hsa-miR-16-2*,hsa-miR-24-1*,hsa-miR-513a-3p,hsa-miR-876-5p,solexa-4793-177,hsa-miR-583,HS_216,HS_201,solexa-8000-104,
RALYL	solexa-8211-102,solexa-7534-111,
TUBD1	hsa-miR-330-3p,
ZHX3	hsa-miR-182,hsa-miR-607,hsa-miR-922,hsa-miR-330-3p,hsa-miR-503,
ITGA5	hsa-miR-31,HS_196.1,
BTG2	hsa-miR-511,HS_144,HS_79.1,hsa-miR-330-3p,hsa-miR-134,
XDH	hsa-miR-411*,hsa-miR-1826,
EDN1	hsa-miR-19b-1*,hsa-miR-330-3p,
VPS4A	hsa-miR-34c-5p,hsa-miR-876-5p,hsa-miR-1229,HS_196.1,
PTPRR	hsa-miR-374b*,hsa-miR-34c-5p,hsa-miR-607,hsa-miR-922,hsa-miR-503,HS_201,
SALL1	hsa-miR-374b*,hsa-miR-411*,hsa-miR-607,hsa-miR-503,hsa-miR-30a*,hsa-miR-624,solexa-7534-111,hsa-miR-330-3p,hsa-miR-1826,
NAGPA	hsa-miR-182,hsa-miR-922,hsa-miR-96,
SLC25A3	hsa-miR-384,
IRAK1	hsa-miR-134,
ZNF646	hsa-miR-513a-3p,hsa-miR-664*,
SLC10A7	hsa-miR-411*,hsa-miR-34c-5p,hsa-miR-607,hsa-miR-513a-3p,
NHLRC3	hsa-miR-182,hsa-miR-96,
TMEM195	hsa-miR-511,
LMAN1	hsa-miR-511,hsa-miR-607,hsa-miR-513a-3p,
LDB3	hsa-miR-182,hsa-miR-607,hsa-miR-96,
GALNT3	hsa-miR-448,hsa-miR-607,hsa-miR-7,
GARNL1	hsa-miR-30a*,
NTRK1	solexa-8211-102,
DDB1	HS_216,hsa-miR-323-5p,
CCNI	hsa-miR-664*,
LOC643641	hsa-miR-583,
FAM134B	hsa-miR-31,hsa-miR-202*,hsa-miR-182,hsa-miR-30a*,hsa-miR-96,solexa-8000-104,hsa-miR-384,
EP300	hsa-miR-511,solexa-8211-102,hsa-miR-182,hsa-miR-30a*,hsa-miR-624,hsa-miR-96,
NTSR1	hsa-miR-607,hsa-miR-583,
HIC2	hsa-miR-411*,hsa-miR-193a-5p,solexa-7534-111,hsa-miR-134,hsa-miR-384,
UTY	hsa-miR-448,
KCNA6	hsa-miR-448,hsa-miR-330-3p,
DDX5	hsa-miR-607,solexa-7534-111,hsa-miR-583,
ERG	hsa-miR-511,hsa-miR-182,hsa-miR-196b,hsa-miR-624,hsa-miR-96,hsa-miR-190b,
ANAPC4	hsa-miR-452,
SOD2	hsa-miR-330-3p,
MIER1	hsa-miR-511,hsa-miR-607,hsa-miR-513a-3p,hsa-miR-452,hsa-miR-384,
ZFP161	hsa-miR-16-2*,hsa-miR-330-3p,
EPN2	hsa-miR-202*,hsa-miR-34c-5p,
MSRB3	hsa-miR-511,hsa-miR-202*,hsa-miR-448,hsa-miR-607,solexa-7534-111,hsa-miR-452,hsa-miR-664*,
PDE1C	hsa-miR-193a-5p,hsa-miR-7,
GDA	hsa-miR-607,hsa-miR-513a-3p,hsa-miR-624,hsa-miR-182,hsa-miR-330-3p,HS_201,hsa-miR-96,hsa-miR-384,
MET	hsa-miR-34c-5p,HS_79.1,
THRAP3	HS_79.1,hsa-miR-323-5p,hsa-miR-624,
TOB2	hsa-miR-31,HS_144,hsa-miR-34c-5p,hsa-miR-607,hsa-miR-19b-1*,hsa-miR-1826,hsa-miR-384,hsa-miR-583,
PHYHIP	hsa-miR-193a-5p,hsa-miR-323-5p,HS_303_a,
MAP3K3	hsa-miR-182,hsa-miR-323-5p,hsa-miR-624,hsa-miR-96,
PROSC	solexa-8211-102,hsa-miR-96,
OSBPL8	hsa-miR-16-2*,
FER1L5	hsa-miR-30a*,
NR4A2	hsa-miR-511,hsa-miR-34c-5p,hsa-miR-16-2*,hsa-miR-922,hsa-miR-513a-3p,
RICS	hsa-miR-31,hsa-miR-607,hsa-miR-922,
IGSF3	hsa-miR-182,hsa-miR-607,hsa-miR-330-3p,hsa-miR-96,
PPCS	hsa-miR-1826,HS_201,
LOC402117	HS_79.1,hsa-miR-19b-1*,hsa-miR-513a-3p,
SRPK1	hsa-miR-411*,hsa-miR-448,hsa-miR-922,hsa-miR-503,hsa-miR-876-5p,hsa-miR-7,solexa-4793-177,hsa-miR-182,HS_201,hsa-miR-96,hsa-miR-664*,
MED13L	hsa-miR-448,hsa-miR-607,hsa-miR-16-2*,hsa-miR-134,hsa-miR-876-5p,hsa-miR-624,hsa-miR-7,hsa-miR-202*,hsa-miR-511,hsa-miR-330-3p,hsa-miR-1229,hsa-miR-1826,solexa-8000-104,
ARL6IP1	hsa-miR-513a-3p,hsa-miR-624,
NFIA	solexa-8211-102,hsa-miR-607,hsa-miR-19b-1*,hsa-miR-200a*,
CHD1	hsa-miR-34c-5p,hsa-miR-16-2*,hsa-miR-513a-3p,hsa-miR-323-5p,hsa-miR-664*,hsa-miR-583,
SYN3	HS_216,
TMEM184A	hsa-miR-513a-3p,hsa-miR-134,
LEP	HS_196.1,
UBA1	hsa-miR-31,hsa-miR-624,
C20orf27	HS_196.1,
RPS6KA5	hsa-miR-411*,hsa-miR-16-2*,hsa-miR-876-5p,HS_201,
ATXN10	hsa-miR-19b-1*,
LHFPL2	HS_196.1,
DIP2A	hsa-miR-922,
TAOK3	hsa-miR-16-2*,hsa-miR-19b-1*,hsa-miR-922,HS_216,hsa-miR-1826,hsa-miR-190b,
ITGA3	hsa-miR-663,hsa-miR-193a-5p,
SLC12A4	HS_216,
BRCA1	HS_216,hsa-miR-7,
KIAA1033	hsa-miR-607,hsa-miR-330-3p,hsa-miR-1229,hsa-miR-190b,
BMP3	hsa-miR-374b*,hsa-miR-34c-5p,hsa-miR-607,
LPAR4	hsa-miR-607,
RUNX3	hsa-miR-330-3p,
SLK	hsa-miR-511,hsa-miR-411*,hsa-miR-607,hsa-miR-922,hsa-miR-513a-3p,HS_201,
EFNB1	hsa-miR-31,hsa-miR-374b*,hsa-miR-202*,hsa-miR-34c-5p,hsa-miR-503,solexa-4793-177,HS_303_a,
EIF4G3	hsa-miR-511,hsa-miR-19b-1*,
POU3F1	hsa-miR-663,hsa-miR-330-3p,
ACSM3	hsa-miR-607,
USP6NL	hsa-miR-374b*,hsa-miR-448,hsa-miR-30a*,solexa-4793-177,hsa-miR-511,hsa-miR-182,hsa-miR-19b-1*,hsa-miR-96,solexa-8000-104,
ROCK2	hsa-miR-511,hsa-miR-513a-3p,hsa-miR-30a*,hsa-miR-7,
TEK	hsa-miR-448,
PHF20	hsa-miR-448,hsa-miR-16-2*,hsa-miR-19b-1*,hsa-miR-196b,hsa-miR-330-3p,HS_196.1,
FOXK2	hsa-miR-511,hsa-miR-182,HS_79.1,hsa-miR-607,hsa-miR-30a*,hsa-miR-96,solexa-4793-177,
EED	hsa-miR-513a-3p,hsa-miR-7,
COL1A1	hsa-miR-196b,hsa-miR-193a-5p,
GRK5	hsa-miR-513a-3p,hsa-miR-876-5p,
SLC8A1	HS_79.1,hsa-miR-922,hsa-miR-513a-3p,
GTPBP1	hsa-miR-31,hsa-miR-511,hsa-miR-182,hsa-miR-922,hsa-miR-96,
HES1	hsa-miR-182,hsa-miR-607,hsa-miR-96,
AP1S2	hsa-miR-34c-5p,hsa-miR-607,hsa-miR-200a*,hsa-miR-513a-3p,HS_201,hsa-miR-452,hsa-miR-190b,
ISL1	hsa-miR-31,hsa-miR-511,hsa-miR-182,HS_79.1,hsa-miR-876-5p,hsa-miR-30a*,hsa-miR-96,
ALDOC	hsa-miR-19b-1*,
ZNF212	hsa-miR-7,
VGLL3	hsa-miR-31,hsa-miR-374b*,hsa-miR-607,hsa-miR-30a*,hsa-miR-624,hsa-miR-182,hsa-miR-330-3p,HS_201,hsa-miR-1826,hsa-miR-96,
PRDM2	solexa-8211-102,hsa-miR-448,
PDCD4	hsa-miR-374b*,hsa-miR-34c-5p,hsa-miR-607,hsa-miR-330-3p,hsa-miR-503,
CEP350	hsa-miR-16-2*,hsa-miR-200a*,hsa-miR-503,hsa-miR-30a*,hsa-miR-624,hsa-miR-7,HS_196.1,hsa-miR-583,hsa-miR-511,hsa-miR-196b,HS_201,hsa-miR-452,hsa-miR-384,
TRAF5	hsa-miR-607,
CIAO1	HS_201,
RAPGEF6	hsa-miR-607,
ANKRD6	hsa-miR-374b*,hsa-miR-330-3p,
PSCD3	hsa-miR-448,hsa-miR-330-3p,hsa-miR-30a*,hsa-miR-7,hsa-miR-452,
GFPT2	hsa-miR-511,solexa-8211-102,hsa-miR-448,
KCNC1	HS_79.1,hsa-miR-330-3p,hsa-miR-323-5p,hsa-miR-452,
ARHGEF9	hsa-miR-513a-3p,hsa-miR-330-3p,HS_196.1,
PPIL1	hsa-miR-182,hsa-miR-96,
DNAJC15	hsa-miR-182,
STAU2	hsa-miR-31,hsa-miR-513a-3p,hsa-miR-7,hsa-miR-384,
ANKRD56	hsa-miR-607,
FAM98A	hsa-miR-411*,hsa-miR-448,hsa-miR-607,hsa-miR-24-1*,hsa-miR-513a-3p,hsa-miR-30a*,hsa-miR-19b-1*,hsa-miR-330-3p,hsa-miR-384,HS_303_a,
RAD23B	hsa-miR-182,hsa-miR-196b,solexa-7534-111,hsa-miR-624,hsa-miR-96,hsa-miR-452,HS_196.1,
STK17A	hsa-miR-182,hsa-miR-96,hsa-miR-384,
ABR	hsa-miR-34c-5p,hsa-miR-330-3p,hsa-miR-624,hsa-miR-664*,
NCOR2	hsa-miR-34c-5p,
FOXE1	hsa-miR-583,
CNGA3	hsa-miR-511,hsa-miR-182,
CTDSP2	hsa-miR-182,hsa-miR-34c-5p,HS_79.1,hsa-miR-196b,hsa-miR-7,hsa-miR-96,hsa-miR-664*,
NOL1	hsa-miR-513a-3p,
CCNE1	hsa-miR-511,hsa-miR-503,
ALX1	hsa-miR-374b*,hsa-miR-30a*,
DUSP4	hsa-miR-513a-3p,
TIAL1	hsa-miR-374b*,hsa-miR-511,hsa-miR-200a*,hsa-miR-330-3p,hsa-miR-876-5p,hsa-miR-624,hsa-miR-664*,
ROR2	HS_201,
USP14	hsa-miR-1826,
ZNF385B	hsa-miR-511,hsa-miR-196b,hsa-miR-330-3p,
DSTN	hsa-miR-452,
CCDC41	hsa-miR-182,hsa-miR-96,
GYPC	hsa-miR-607,
FRS2	hsa-miR-374b*,hsa-miR-448,hsa-miR-607,hsa-miR-16-2*,hsa-miR-922,hsa-miR-624,hsa-miR-583,hsa-miR-511,hsa-miR-182,hsa-miR-19b-1*,hsa-miR-330-3p,hsa-miR-96,HS_201,
ST8SIA4	hsa-miR-511,HS_79.1,hsa-miR-448,hsa-miR-607,hsa-miR-24-1*,hsa-miR-513a-3p,hsa-miR-876-5p,
RFXAP	HS_216,hsa-miR-384,
TUBB2C	hsa-miR-583,
RNF4	hsa-miR-411*,hsa-miR-182,hsa-miR-34c-5p,hsa-miR-607,HS_196.1,
NRARP	hsa-miR-30a*,
HDAC7	hsa-miR-202*,hsa-miR-182,hsa-miR-34c-5p,HS_79.1,hsa-miR-96,
PPP1R3D	solexa-8211-102,hsa-miR-182,hsa-miR-607,hsa-miR-513a-3p,
GRB2	hsa-miR-182,hsa-miR-448,hsa-miR-30a*,hsa-miR-96,
HSPD1	hsa-miR-31,
EIF1	hsa-miR-30a*,HS_201,
C5orf13	hsa-miR-411*,hsa-miR-607,hsa-miR-922,hsa-miR-30a*,hsa-miR-7,solexa-4793-177,hsa-miR-664*,hsa-miR-452,
CETN3	solexa-8000-104,
CCDC43	hsa-miR-374b*,hsa-miR-7,hsa-miR-384,
OPHN1	hsa-miR-182,hsa-miR-30a*,hsa-miR-384,
GCC2	hsa-miR-922,hsa-miR-513a-3p,
WBP4	hsa-miR-513a-3p,
KIAA0100	hsa-miR-193a-5p,hsa-miR-1826,
PREP	hsa-miR-1229,
HS2ST1	hsa-miR-34c-5p,hsa-miR-607,hsa-miR-16-2*,hsa-miR-922,hsa-miR-513a-3p,hsa-miR-30a*,HS_201,solexa-8000-104,
COPS4	hsa-miR-607,
BCHE	hsa-miR-16-2*,
SETDB1	hsa-miR-7,
VAX2	hsa-miR-30a*,
GCLM	hsa-miR-31,hsa-miR-511,hsa-miR-30a*,
EIF1AX	solexa-8211-102,hsa-miR-448,hsa-miR-16-2*,hsa-miR-876-5p,HS_196.1,
CPEB3	hsa-miR-411*,hsa-miR-607,hsa-miR-16-2*,hsa-miR-503,hsa-miR-30a*,hsa-miR-624,hsa-miR-583,hsa-miR-202*,solexa-7534-111,hsa-miR-1229,hsa-miR-1826,hsa-miR-384,hsa-miR-374b*,hsa-miR-34c-5p,hsa-miR-513a-3p,solexa-8211-102,hsa-miR-19b-1*,hsa-miR-196b,HS_201,
BCL2	hsa-miR-34c-5p,hsa-miR-448,hsa-miR-607,hsa-miR-503,hsa-miR-202*,hsa-miR-182,HS_201,hsa-miR-96,
MMP16	hsa-miR-31,hsa-miR-607,hsa-miR-922,hsa-miR-513a-3p,hsa-miR-876-5p,hsa-miR-583,hsa-miR-511,hsa-miR-182,HS_79.1,hsa-miR-19b-1*,HS_216,hsa-miR-193a-5p,hsa-miR-323-5p,hsa-miR-96,
CAMTA1	hsa-miR-374b*,hsa-miR-34c-5p,hsa-miR-607,hsa-miR-922,hsa-miR-513a-3p,hsa-miR-30a*,hsa-miR-720,hsa-miR-511,hsa-miR-182,hsa-miR-19b-1*,HS_216,hsa-miR-330-3p,solexa-7534-111,hsa-miR-1229,hsa-miR-96,hsa-miR-384,
ZNF239	hsa-miR-30a*,
PLCL2	solexa-8211-102,hsa-miR-330-3p,
C4orf29	hsa-miR-16-2*,
SNX19	HS_201,
SEC14L1	hsa-miR-190b,
EMILIN1	hsa-miR-511,
TAF12	hsa-miR-182,hsa-miR-7,hsa-miR-96,
ID1	hsa-miR-607,hsa-miR-16-2*,
PXDN	hsa-miR-448,HS_201,
C1QL1	hsa-miR-663,
TOMM34	hsa-miR-607,
ZNF35	hsa-miR-384,
XRN2	hsa-miR-19b-1*,hsa-miR-513a-3p,
ERBB2IP	hsa-miR-202*,hsa-miR-411*,
EMX2	hsa-miR-511,hsa-miR-19b-1*,hsa-miR-24-1*,hsa-miR-720,
TOX3	solexa-8211-102,hsa-miR-182,hsa-miR-196b,hsa-miR-96,HS_201,hsa-miR-452,hsa-miR-190b,
CRHBP	HS_201,
CLCN4	hsa-miR-448,hsa-miR-24-1*,hsa-miR-503,hsa-miR-134,hsa-miR-511,hsa-miR-19b-1*,HS_201,hsa-miR-1229,
THRB	hsa-miR-411*,hsa-miR-607,hsa-miR-16-2*,hsa-miR-513a-3p,hsa-miR-511,solexa-8211-102,hsa-miR-1826,hsa-miR-664*,hsa-miR-452,
MYBPC1	hsa-miR-607,hsa-miR-330-3p,HS_196.1,
DNAL4	hsa-miR-922,
MTMR14	hsa-miR-323-5p,
ALAD	hsa-miR-1826,
EN1	hsa-miR-624,hsa-miR-891a,
IPP	hsa-miR-607,
CDC42BPA	hsa-miR-374b*,hsa-miR-182,hsa-miR-34c-5p,hsa-miR-16-2*,hsa-miR-330-3p,hsa-miR-96,
TMEM59	hsa-miR-607,hsa-miR-513a-3p,hsa-miR-30a*,
SEC23IP	hsa-miR-411*,hsa-miR-607,
RGS4	hsa-miR-31,hsa-miR-16-2*,hsa-miR-193a-5p,
CNOT1	hsa-miR-513a-3p,HS_201,
SLC13A4	hsa-miR-323-5p,
DDX18	HS_201,
ZBTB11	hsa-miR-411*,
NCDN	hsa-miR-34c-5p,hsa-miR-663,hsa-miR-196b,
SPTBN1	hsa-miR-202*,HS_79.1,hsa-miR-448,
LUC7L2	hsa-miR-411*,hsa-miR-607,hsa-miR-513a-3p,hsa-miR-323-5p,hsa-miR-7,
RAG1	hsa-miR-607,HS_201,
IRS1	HS_79.1,hsa-miR-922,HS_216,solexa-7534-111,hsa-miR-7,hsa-miR-96,
TMEM1	hsa-miR-448,hsa-miR-513a-3p,hsa-miR-134,hsa-miR-30a*,
HSF2	hsa-miR-330-3p,
CDC42EP3	hsa-miR-411*,hsa-miR-607,
KRTAP24-1	hsa-miR-922,
SRP72	hsa-miR-193a-5p,hsa-miR-30a*,hsa-miR-384,
MFN2	hsa-miR-16-2*,
PTPN5	hsa-miR-19b-1*,
TSPAN7	hsa-miR-411*,hsa-miR-607,hsa-miR-664*,
RHOH	hsa-miR-511,
SFRS5	hsa-miR-374b*,hsa-miR-607,hsa-miR-16-2*,HS_216,hsa-miR-513a-3p,hsa-miR-323-5p,
IGSF11	hsa-miR-31,hsa-miR-16-2*,HS_216,hsa-miR-513a-3p,hsa-miR-96,
GNRHR	hsa-miR-16-2*,
UNC13B	hsa-miR-607,hsa-miR-330-3p,hsa-miR-96,
SDC2	solexa-8211-102,hsa-miR-182,hsa-miR-607,hsa-miR-16-2*,hsa-miR-96,hsa-miR-1826,hsa-miR-452,
BTF3	hsa-miR-607,hsa-miR-503,
COX7A2	hsa-miR-34c-5p,HS_216,
MAPK10	hsa-miR-607,hsa-miR-19b-1*,hsa-miR-330-3p,hsa-miR-7,
CACNB1	hsa-miR-34c-5p,hsa-miR-96,
NCAM1	hsa-miR-182,hsa-miR-448,hsa-miR-513a-3p,hsa-miR-96,HS_201,
ACADL	HS_201,
AHCYL2	hsa-miR-34c-5p,hsa-miR-922,hsa-miR-30a*,hsa-miR-384,
ATF7	hsa-miR-664*,
HABP4	hsa-miR-196b,
CNTN2	hsa-miR-34c-5p,hsa-miR-193a-5p,
C17orf85	HS_216,hsa-miR-134,hsa-miR-7,hsa-miR-384,
IL6R	hsa-miR-34c-5p,
NFIL3	hsa-miR-16-2*,
FUT4	hsa-miR-513a-3p,hsa-miR-624,
SPG20	hsa-miR-607,hsa-miR-513a-3p,hsa-miR-384,
SEZ6	HS_79.1,HS_216,hsa-miR-323-5p,hsa-miR-664*,
COX10	hsa-miR-202*,hsa-miR-34c-5p,
DNAJA3	HS_201,
TFAP2B	hsa-miR-31,hsa-miR-411*,hsa-miR-663,hsa-miR-16-2*,hsa-miR-30a*,solexa-4793-177,solexa-8211-102,hsa-miR-182,HS_144,hsa-miR-330-3p,HS_201,hsa-miR-96,hsa-miR-452,hsa-miR-384,
EPHA4	hsa-miR-34c-5p,hsa-miR-448,hsa-miR-607,hsa-miR-876-5p,hsa-miR-30a*,solexa-4793-177,hsa-miR-511,solexa-8211-102,HS_79.1,hsa-miR-330-3p,HS_201,
CMTM3	hsa-miR-664*,
ZNF655	hsa-miR-196b,hsa-miR-624,
CDH8	hsa-miR-323-5p,
AGPS	hsa-miR-607,
ZBTB20	hsa-miR-19b-1*,
MED14	hsa-miR-607,hsa-miR-16-2*,hsa-miR-200a*,hsa-miR-513a-3p,hsa-miR-583,hsa-miR-182,hsa-miR-330-3p,hsa-miR-1826,hsa-miR-96,solexa-8000-104,
HP1BP3	hsa-miR-202*,hsa-miR-411*,hsa-miR-607,hsa-miR-196b,hsa-miR-513a-3p,hsa-miR-452,hsa-miR-384,
UNG	hsa-miR-30a*,
TSN	hsa-miR-374b*,hsa-miR-182,hsa-miR-34c-5p,
SPRY2	hsa-miR-448,hsa-miR-607,hsa-miR-452,
HEPHL1	hsa-miR-511,hsa-miR-922,hsa-miR-200a*,
KLHL7	hsa-miR-182,hsa-miR-330-3p,hsa-miR-96,
GMFB	hsa-miR-34c-5p,hsa-miR-607,hsa-miR-16-2*,hsa-miR-513a-3p,hsa-miR-202*,hsa-miR-182,hsa-miR-96,hsa-miR-384,
TDRKH	hsa-miR-330-3p,
AGTPBP1	hsa-miR-511,hsa-miR-16-2*,hsa-miR-1826,
OSBP	hsa-miR-19b-1*,hsa-miR-922,hsa-miR-134,hsa-miR-30a*,hsa-miR-624,
SMTNL2	hsa-miR-34c-5p,
ASAH1	hsa-miR-452,
PTPN2	hsa-miR-511,hsa-miR-607,hsa-miR-16-2*,hsa-miR-134,
NFYA	hsa-miR-330-3p,
HCFC1	hsa-miR-607,
Klkbl4	HS_196.1,
AHNAK	hsa-miR-1229,hsa-miR-452,
UBE2W	hsa-miR-182,hsa-miR-448,HS_216,
RGS14	HS_303_a,
KIF14	hsa-miR-607,
NOS2A	hsa-miR-323-5p,
TENC1	hsa-miR-374b*,
FHL1	hsa-miR-624,
TRMT6	hsa-miR-182,hsa-miR-513a-3p,
KIAA1012	hsa-miR-511,hsa-miR-607,hsa-miR-922,hsa-miR-330-3p,solexa-7534-111,hsa-miR-876-5p,hsa-miR-30a*,
RSU1	hsa-miR-182,hsa-miR-96,
AHR	hsa-miR-411*,hsa-miR-182,hsa-miR-448,hsa-miR-16-2*,hsa-miR-96,
RBPMS	hsa-miR-511,
PRPF3	hsa-miR-96,
CHMP2B	hsa-miR-374b*,hsa-miR-182,hsa-miR-19b-1*,hsa-miR-96,
CAMSAP1	hsa-miR-34c-5p,hsa-miR-30a*,
KCNA4	hsa-miR-411*,hsa-miR-448,hsa-miR-190b,
RBM6	hsa-miR-503,
NMNAT2	hsa-miR-202*,hsa-miR-503,hsa-miR-1229,hsa-miR-664*,HS_196.1,
PSMF1	hsa-miR-193a-5p,hsa-miR-323-5p,
UBE2N	hsa-miR-31,hsa-miR-607,hsa-miR-200a*,hsa-miR-134,hsa-miR-30a*,hsa-miR-7,solexa-4793-177,hsa-miR-664*,
SORBS2	hsa-miR-448,hsa-miR-607,hsa-miR-200a*,solexa-8211-102,HS_216,hsa-miR-323-5p,solexa-7534-111,hsa-miR-452,hsa-miR-384,
NFE2L2	hsa-miR-448,hsa-miR-19b-1*,
SH3PXD2A	hsa-miR-374b*,hsa-miR-34c-5p,hsa-miR-607,hsa-miR-922,hsa-miR-200a*,hsa-miR-513a-3p,hsa-miR-30a*,hsa-miR-7,hsa-miR-511,HS_79.1,hsa-miR-330-3p,HS_201,
SH2D2A	hsa-miR-1229,solexa-4793-177,
NRF1	hsa-miR-31,hsa-miR-411*,hsa-miR-513a-3p,hsa-miR-134,hsa-miR-182,hsa-miR-19b-1*,solexa-5169-164,HS_201,HS_303_a,
KLF4	hsa-miR-511,hsa-miR-34c-5p,hsa-miR-513a-3p,hsa-miR-624,hsa-miR-7,hsa-miR-1229,
LMO4	HS_201,
RBBP6	hsa-miR-607,hsa-miR-16-2*,hsa-miR-513a-3p,hsa-miR-193a-5p,hsa-miR-323-5p,hsa-miR-624,
SCHIP1	hsa-miR-374b*,hsa-miR-16-2*,hsa-miR-196b,
SKAP2	hsa-miR-182,hsa-miR-607,
C9orf61	hsa-miR-583,
LOC653319	hsa-miR-193a-5p,
IDS	hsa-miR-513a-3p,hsa-miR-7,
PARG	hsa-miR-876-5p,
SFRS6	hsa-miR-182,hsa-miR-922,hsa-miR-200a*,hsa-miR-513a-3p,hsa-miR-193a-5p,hsa-miR-330-3p,hsa-miR-96,HS_201,
GOT2	hsa-miR-193a-5p,hsa-miR-323-5p,
UIMC1	hsa-miR-513a-3p,hsa-miR-323-5p,
TFEC	hsa-miR-607,hsa-miR-16-2*,solexa-7534-111,HS_201,
SFRP2	hsa-miR-16-2*,
DCX	hsa-miR-34c-5p,hsa-miR-607,hsa-miR-513a-3p,hsa-miR-876-5p,hsa-miR-30a*,HS_196.1,hsa-miR-511,hsa-miR-182,hsa-miR-19b-1*,hsa-miR-330-3p,hsa-miR-1229,hsa-miR-96,hsa-miR-1826,hsa-miR-664*,
KIN	hsa-miR-607,
TBX21	hsa-miR-30a*,
KCNJ6	hsa-miR-511,
PPARGC1A	hsa-miR-374b*,hsa-miR-411*,hsa-miR-607,hsa-miR-922,hsa-miR-513a-3p,hsa-miR-7,solexa-4793-177,hsa-miR-511,hsa-miR-19b-1*,hsa-miR-196b,HS_201,solexa-5169-164,hsa-miR-452,HS_303_a,solexa-8000-104,
TNFAIP6	hsa-miR-16-2*,
CCT4	hsa-miR-7,
PDAP1	hsa-miR-19b-1*,hsa-miR-503,HS_196.1,
BRD4	hsa-miR-182,hsa-miR-513a-3p,
ZNF146	hsa-miR-511,hsa-miR-607,
ARFRP1	hsa-miR-511,
EIF4E2	hsa-miR-374b*,
CRYBA1	hsa-miR-876-5p,
HOXB5	hsa-miR-193a-5p,hsa-miR-7,
MTMR6	HS_201,hsa-miR-190b,
SCAMP3	hsa-miR-922,
CUGBP1	hsa-miR-511,hsa-miR-182,hsa-miR-607,hsa-miR-922,hsa-miR-200a*,hsa-miR-624,hsa-miR-96,
SOX9	hsa-miR-511,hsa-miR-583,
PCDHGB4	hsa-miR-31,hsa-miR-34c-5p,hsa-miR-448,hsa-miR-200a*,hsa-miR-7,HS_201,
CUL4B	hsa-miR-607,hsa-miR-30a*,hsa-miR-664*,hsa-miR-583,
PITX1	solexa-8211-102,
TNRC18	hsa-miR-34c-5p,hsa-miR-664*,
KIAA0664	hsa-miR-607,hsa-miR-624,
PDGFRB	hsa-miR-34c-5p,HS_201,HS_303_a,
LDLRAD2	hsa-miR-1250,
RDX	hsa-miR-31,hsa-miR-374b*,hsa-miR-513a-3p,hsa-miR-30a*,hsa-miR-511,hsa-miR-182,hsa-miR-196b,HS_216,hsa-miR-323-5p,hsa-miR-96,
CELSR3	hsa-miR-34c-5p,HS_201,
OMD	solexa-7534-111,
DNAJC9	hsa-miR-607,
JUND	hsa-miR-663,
FBXO46	HS_216,
ITSN1	solexa-8211-102,hsa-miR-34c-5p,hsa-miR-193a-5p,
SVIL	hsa-miR-374b*,hsa-miR-583,
NDRG2	HS_201,HS_303_a,
C19orf2	hsa-miR-607,hsa-miR-384,
DCTN1	HS_216,hsa-miR-323-5p,
LIN28B	hsa-miR-511,hsa-miR-16-2*,hsa-miR-196b,
APBA2	hsa-miR-182,hsa-miR-96,
C1QBP	hsa-miR-330-3p,
CADPS2	hsa-miR-624,
MYF5	hsa-miR-31,hsa-miR-511,hsa-miR-16-2*,hsa-miR-513a-3p,
GRHL1	hsa-miR-200a*,hsa-miR-876-5p,hsa-miR-190b,
DLST	hsa-miR-330-3p,hsa-miR-30a*,
PAQR3	solexa-8211-102,hsa-miR-34c-5p,hsa-miR-607,hsa-miR-323-5p,hsa-miR-624,
ATP2B2	hsa-miR-511,hsa-miR-330-3p,hsa-miR-134,hsa-miR-7,hsa-miR-1229,
TRAM2	solexa-8211-102,hsa-miR-7,hsa-miR-96,hsa-miR-1826,
PAWR	hsa-miR-134,
TLK1	hsa-miR-374b*,hsa-miR-16-2*,hsa-miR-922,hsa-miR-503,hsa-miR-583,hsa-miR-19b-1*,solexa-8000-104,hsa-miR-452,
MTMR12	hsa-miR-448,hsa-miR-607,hsa-miR-922,hsa-miR-513a-3p,solexa-8211-102,solexa-7534-111,HS_201,hsa-miR-96,
RELL1	hsa-miR-182,hsa-miR-200a*,hsa-miR-330-3p,hsa-miR-30a*,hsa-miR-96,HS_201,
ZNF384	hsa-miR-31,
SCRN1	hsa-miR-19b-1*,HS_303_a,
PI15	hsa-miR-374b*,hsa-miR-607,hsa-miR-30a*,
FAM177A1	hsa-miR-448,hsa-miR-607,hsa-miR-330-3p,HS_201,
RER1	solexa-7534-111,hsa-miR-30a*,
ELAVL2	hsa-miR-31,hsa-miR-374b*,hsa-miR-411*,hsa-miR-607,hsa-miR-16-2*,hsa-miR-513a-3p,hsa-miR-876-5p,hsa-miR-624,hsa-miR-583,hsa-miR-182,hsa-miR-330-3p,hsa-miR-96,HS_201,hsa-miR-452,hsa-miR-891a,
COQ10A	hsa-miR-7,
KLF2	hsa-miR-16-2*,
GPATCH8	HS_303_a,hsa-miR-583,
KIF4A	solexa-4793-177,hsa-miR-664*,
RNF7	hsa-miR-513a-3p,
PGM1	hsa-miR-34c-5p,
POLR3G	hsa-miR-182,hsa-miR-607,hsa-miR-96,
CPD	hsa-miR-374b*,hsa-miR-34c-5p,hsa-miR-607,hsa-miR-16-2*,hsa-miR-922,hsa-miR-513a-3p,hsa-miR-30a*,hsa-miR-196b,hsa-miR-1826,hsa-miR-384,
SNCAIP	hsa-miR-513a-3p,hsa-miR-876-5p,hsa-miR-664*,
TANK	hsa-miR-607,hsa-miR-190b,
RCAN1	hsa-miR-34c-5p,HS_79.1,hsa-miR-607,hsa-miR-513a-3p,hsa-miR-330-3p,hsa-miR-1229,HS_303_a,
PELI3	hsa-miR-503,
SET	HS_79.1,hsa-miR-607,hsa-miR-922,hsa-miR-330-3p,hsa-miR-323-5p,
DNAJB4	hsa-miR-876-5p,hsa-miR-30a*,
NAB2	hsa-miR-513a-3p,
FAM120A	hsa-miR-607,hsa-miR-16-2*,hsa-miR-922,hsa-miR-7,hsa-miR-583,hsa-miR-19b-1*,solexa-7534-111,hsa-miR-330-3p,hsa-miR-1826,
SERP1	hsa-miR-196b,hsa-miR-330-3p,hsa-miR-7,hsa-miR-1826,HS_201,hsa-miR-452,hsa-miR-190b,
C6orf225	hsa-miR-1229,
EIF2S1	hsa-miR-182,hsa-miR-96,
RBM7	hsa-miR-30a*,
DPYSL4	hsa-miR-34c-5p,hsa-miR-664*,
JAK2	hsa-miR-607,HS_201,hsa-miR-664*,
TM9SF4	hsa-miR-31,HS_216,hsa-miR-96,hsa-miR-664*,hsa-miR-384,
TSHZ1	hsa-miR-411*,hsa-miR-448,hsa-miR-16-2*,hsa-miR-513a-3p,hsa-miR-876-5p,hsa-miR-30a*,hsa-miR-624,hsa-miR-190b,hsa-miR-511,hsa-miR-1826,hsa-miR-384,
RAB5A	hsa-miR-16-2*,
TERF2	hsa-miR-384,
AKAP2	hsa-miR-134,
USP9Y	solexa-7534-111,
ISCU	hsa-miR-30a*,
C10orf132	HS_303_a,
HBP1	hsa-miR-374b*,hsa-miR-182,HS_144,hsa-miR-7,hsa-miR-96,
XIAP	hsa-miR-19b-1*,hsa-miR-24-1*,hsa-miR-513a-3p,hsa-miR-330-3p,hsa-miR-7,hsa-miR-96,hsa-miR-1826,
TLX1	HS_79.1,
SPAG6	hsa-miR-583,
RPS29	hsa-miR-511,
ATP6V0A2	hsa-miR-200a*,
MKLN1	hsa-miR-607,hsa-miR-922,hsa-miR-452,
DOPEY2	hsa-miR-624,
SDHD	HS_201,
B2M	hsa-miR-513a-3p,
NF1	hsa-miR-411*,solexa-8211-102,hsa-miR-182,hsa-miR-448,hsa-miR-96,hsa-miR-1826,
LPPR4	hsa-miR-374b*,hsa-miR-411*,hsa-miR-448,hsa-miR-607,hsa-miR-16-2*,solexa-8211-102,hsa-miR-182,hsa-miR-196b,hsa-miR-323-5p,hsa-miR-330-3p,HS_201,hsa-miR-96,
SQLE	solexa-8211-102,
TAOK2	HS_201,
EIF5A	HS_196.1,
SEPHS1	hsa-miR-31,hsa-miR-511,hsa-miR-411*,hsa-miR-182,hsa-miR-876-5p,
LYPD3	hsa-miR-922,
PLRG1	solexa-8000-104,
BCL7A	hsa-miR-202*,HS_79.1,hsa-miR-607,hsa-miR-19b-1*,hsa-miR-922,HS_216,hsa-miR-876-5p,hsa-miR-624,HS_201,HS_303_a,
TCF19	hsa-miR-182,hsa-miR-96,
MAP4K3	solexa-8211-102,hsa-miR-16-2*,hsa-miR-196b,hsa-miR-200a*,hsa-miR-330-3p,hsa-miR-134,
PFTK1	hsa-miR-607,hsa-miR-876-5p,hsa-miR-624,hsa-miR-202*,hsa-miR-511,solexa-8211-102,HS_79.1,hsa-miR-193a-5p,hsa-miR-1229,HS_201,hsa-miR-384,
KIAA0753	hsa-miR-34c-5p,
FGF12	hsa-miR-31,hsa-miR-876-5p,hsa-miR-384,
GABRE	hsa-miR-922,solexa-4793-177,
SLMO2	hsa-miR-31,hsa-miR-607,hsa-miR-19b-1*,
IL20RA	hsa-miR-452,
ELF4	hsa-miR-196b,
CACNG2	hsa-miR-19b-1*,
UBE2J1	hsa-miR-448,hsa-miR-607,hsa-miR-330-3p,hsa-miR-30a*,HS_201,hsa-miR-384,
TCFL5	hsa-miR-513a-3p,
C11orf49	hsa-miR-922,
LOC387856	hsa-miR-922,hsa-miR-876-5p,
C1orf107	hsa-miR-922,
BTBD9	hsa-miR-182,hsa-miR-607,hsa-miR-583,
KDELR1	hsa-miR-182,hsa-miR-96,
FOXN2	hsa-miR-411*,hsa-miR-34c-5p,hsa-miR-607,hsa-miR-583,solexa-8211-102,hsa-miR-182,hsa-miR-19b-1*,solexa-7534-111,hsa-miR-330-3p,hsa-miR-664*,hsa-miR-384,solexa-8000-104,
NT5E	hsa-miR-411*,HS_196.1,
CD83	hsa-miR-511,hsa-miR-607,
NCK2	hsa-miR-31,HS_201,
SLC16A2	hsa-miR-31,hsa-miR-34c-5p,hsa-miR-30a*,solexa-4793-177,
SLC35B1	hsa-miR-196b,
GK5	hsa-miR-202*,hsa-miR-607,hsa-miR-513a-3p,hsa-miR-30a*,hsa-miR-384,
SDCCAG10	hsa-miR-374b*,hsa-miR-607,
IGFBP2	hsa-miR-1250,
DNAJC25	hsa-miR-513a-3p,hsa-miR-624,
SLC9A2	hsa-miR-182,hsa-miR-607,hsa-miR-513a-3p,hsa-miR-30a*,hsa-miR-96,
CD93	hsa-miR-202*,hsa-miR-384,
KLRG1	solexa-7534-111,
CEP164	HS_144,
ADD1	hsa-miR-448,
FRAG1	hsa-miR-374b*,hsa-miR-34c-5p,
PSMD12	hsa-miR-607,
ANP32A	hsa-miR-34c-5p,hsa-miR-607,
CLDN10	hsa-miR-607,
TAC1	hsa-miR-196b,hsa-miR-96,
ACLY	hsa-miR-511,HS_201,
GYPA	hsa-miR-511,hsa-miR-513a-3p,
TRPC1	hsa-miR-607,hsa-miR-19b-1*,hsa-miR-583,
HPCAL4	hsa-miR-34c-5p,hsa-miR-513a-3p,hsa-miR-330-3p,hsa-miR-323-5p,hsa-miR-7,hsa-miR-452,
KIAA0232	hsa-miR-607,hsa-miR-30a*,
FKBP5	hsa-miR-411*,hsa-miR-664*,HS_196.1,
SMS	hsa-miR-374b*,hsa-miR-607,
NFAT5	hsa-miR-31,hsa-miR-374b*,hsa-miR-411*,hsa-miR-448,hsa-miR-607,hsa-miR-513a-3p,hsa-miR-624,hsa-miR-7,hsa-miR-511,hsa-miR-19b-1*,solexa-7534-111,HS_201,hsa-miR-1826,hsa-miR-452,hsa-miR-384,
WIF1	hsa-miR-19b-1*,hsa-miR-330-3p,
STRN3	hsa-miR-374b*,hsa-miR-34c-5p,hsa-miR-922,hsa-miR-513a-3p,hsa-miR-7,solexa-4793-177,hsa-miR-511,hsa-miR-384,
FBXO3	hsa-miR-607,hsa-miR-922,hsa-miR-330-3p,solexa-7534-111,hsa-miR-876-5p,hsa-miR-7,
FLI1	hsa-miR-330-3p,HS_196.1,
TMOD2	hsa-miR-182,hsa-miR-513a-3p,hsa-miR-330-3p,
MAB21L2	hsa-miR-7,hsa-miR-96,hsa-miR-452,
ALG9	hsa-miR-182,HS_216,solexa-7534-111,hsa-miR-30a*,hsa-miR-96,
CSNK2A2	hsa-miR-411*,HS_216,
HERC3	hsa-miR-374b*,hsa-miR-448,hsa-miR-922,
IL15RA	hsa-miR-624,
CUL3	hsa-miR-374b*,solexa-8211-102,hsa-miR-607,hsa-miR-513a-3p,hsa-miR-193a-5p,hsa-miR-330-3p,solexa-5169-164,
FAM160A2	hsa-miR-7,HS_201,
PODXL	hsa-miR-202*,hsa-miR-182,hsa-miR-34c-5p,hsa-miR-96,
CALCOCO2	hsa-miR-134,
GPX2	solexa-7534-111,
SNCA	hsa-miR-922,hsa-miR-513a-3p,hsa-miR-7,
CLIC5	hsa-miR-511,hsa-miR-182,hsa-miR-876-5p,hsa-miR-96,HS_196.1,
KIAA0776	hsa-miR-16-2*,hsa-miR-513a-3p,
NR1D2	hsa-miR-374b*,hsa-miR-607,hsa-miR-16-2*,hsa-miR-200a*,hsa-miR-624,hsa-miR-583,hsa-miR-182,solexa-7534-111,hsa-miR-193a-5p,hsa-miR-96,
ARHGAP26	hsa-miR-511,hsa-miR-34c-5p,hsa-miR-607,hsa-miR-922,hsa-miR-330-3p,hsa-miR-624,
PRCD	hsa-miR-922,
FBXL5	hsa-miR-607,hsa-miR-1229,
NPNT	hsa-miR-511,hsa-miR-34c-5p,HS_79.1,hsa-miR-190b,
PHF12	hsa-miR-31,HS_196.1,
TRHDE	HS_79.1,hsa-miR-448,hsa-miR-1826,
ZNF536	hsa-miR-16-2*,hsa-miR-330-3p,
MAP2K4	hsa-miR-31,hsa-miR-448,hsa-miR-607,hsa-miR-922,hsa-miR-200a*,hsa-miR-24-1*,hsa-miR-503,hsa-miR-30a*,HS_196.1,solexa-7534-111,hsa-miR-323-5p,hsa-miR-1229,hsa-miR-452,HS_303_a,
PTPN4	hsa-miR-607,hsa-miR-513a-3p,hsa-miR-330-3p,solexa-4793-177,
STX5	hsa-miR-374b*,hsa-miR-182,hsa-miR-34c-5p,hsa-miR-922,hsa-miR-96,
EPB41L3	hsa-miR-511,hsa-miR-513a-3p,hsa-miR-330-3p,solexa-7534-111,hsa-miR-96,hsa-miR-452,hsa-miR-384,
WSB1	hsa-miR-182,hsa-miR-607,hsa-miR-503,hsa-miR-96,hsa-miR-190b,
VEGFA	hsa-miR-374b*,hsa-miR-34c-5p,hsa-miR-607,hsa-miR-19b-1*,hsa-miR-503,hsa-miR-134,hsa-miR-452,
MAS1	hsa-miR-448,
ELL	hsa-miR-182,hsa-miR-96,
SETBP1	hsa-miR-511,HS_216,hsa-miR-30a*,HS_201,
CDH11	hsa-miR-607,hsa-miR-16-2*,hsa-miR-922,HS_201,solexa-8000-104,
AREG	hsa-miR-34c-5p,
BAT2D1	HS_144,hsa-miR-607,hsa-miR-16-2*,hsa-miR-922,hsa-miR-330-3p,hsa-miR-503,hsa-miR-876-5p,HS_196.1,
AHCTF1	solexa-8211-102,solexa-7534-111,HS_201,
CDS2	hsa-miR-922,hsa-miR-330-3p,
ITGA2	hsa-miR-607,
MME	hsa-miR-16-2*,
VAT1	hsa-miR-182,hsa-miR-34c-5p,hsa-miR-96,hsa-miR-664*,
GRIN2A	HS_201,
SHANK3	hsa-miR-34c-5p,hsa-miR-513a-3p,hsa-miR-193a-5p,hsa-miR-134,hsa-miR-7,
MAST4	hsa-miR-196b,hsa-miR-7,
EEF2K	hsa-miR-34c-5p,hsa-miR-196b,hsa-miR-330-3p,hsa-miR-30a*,hsa-miR-1826,
KCTD2	hsa-miR-182,hsa-miR-96,hsa-miR-664*,HS_196.1,
MYC	hsa-miR-30a*,
WDR26	hsa-miR-374b*,hsa-miR-448,hsa-miR-24-1*,hsa-miR-583,hsa-miR-202*,hsa-miR-323-5p,HS_201,hsa-miR-1826,hsa-miR-452,hsa-miR-384,HS_303_a,
NRXN1	hsa-miR-411*,hsa-miR-607,hsa-miR-513a-3p,hsa-miR-511,solexa-8211-102,hsa-miR-19b-1*,hsa-miR-196b,hsa-miR-96,
NR4A3	hsa-miR-374b*,hsa-miR-411*,hsa-miR-448,hsa-miR-607,hsa-miR-513a-3p,hsa-miR-7,HS_196.1,solexa-8211-102,hsa-miR-182,hsa-miR-19b-1*,hsa-miR-323-5p,hsa-miR-330-3p,hsa-miR-96,hsa-miR-664*,solexa-8000-104,
SUPT16H	hsa-miR-31,HS_216,HS_303_a,
PHYH	hsa-miR-452,
MALL	HS_201,
PARK2	hsa-miR-1229,
MAPK8IP2	hsa-miR-503,
NELL2	HS_79.1,hsa-miR-30a*,
ACPL2	solexa-8211-102,hsa-miR-182,hsa-miR-607,hsa-miR-922,hsa-miR-384,
POU3F2	hsa-miR-607,hsa-miR-513a-3p,hsa-miR-190b,hsa-miR-583,hsa-miR-19b-1*,HS_216,HS_201,hsa-miR-384,
MCAT	hsa-miR-330-3p,
PSCD4	hsa-miR-34c-5p,hsa-miR-1229,
IL1RAPL1	hsa-miR-202*,hsa-miR-1250,hsa-miR-19b-1*,hsa-miR-513a-3p,hsa-miR-193a-5p,
NKX2-1	hsa-miR-323-5p,
NIPA2	hsa-miR-30a*,
VCP	hsa-miR-624,
MAGI1	hsa-miR-182,hsa-miR-607,hsa-miR-513a-3p,hsa-miR-96,HS_201,hsa-miR-452,
SLC35A1	hsa-miR-182,hsa-miR-513a-3p,hsa-miR-96,
COCH	hsa-miR-30a*,
RDH11	hsa-miR-34c-5p,hsa-miR-16-2*,hsa-miR-193a-5p,
SLC11A1	hsa-miR-583,
SP4	hsa-miR-448,hsa-miR-607,hsa-miR-513a-3p,hsa-miR-330-3p,hsa-miR-30a*,hsa-miR-7,hsa-miR-384,
PCYT1B	hsa-miR-182,hsa-miR-196b,hsa-miR-330-3p,
AUH	hsa-miR-16-2*,
C10orf114	hsa-miR-19b-1*,
C14orf129	hsa-miR-374b*,hsa-miR-202*,hsa-miR-411*,HS_79.1,hsa-miR-607,hsa-miR-330-3p,hsa-miR-30a*,
KIF1B	hsa-miR-31,hsa-miR-182,hsa-miR-330-3p,hsa-miR-323-5p,hsa-miR-1826,HS_201,
GSK3B	HS_79.1,hsa-miR-323-5p,
RALB	hsa-miR-182,hsa-miR-607,hsa-miR-30a*,hsa-miR-96,hsa-miR-664*,
MBD2	hsa-miR-511,hsa-miR-7,solexa-4793-177,HS_303_a,
GPD1L	hsa-miR-922,hsa-miR-583,
AMOTL2	hsa-miR-182,hsa-miR-34c-5p,hsa-miR-16-2*,hsa-miR-96,hsa-miR-452,hsa-miR-664*,
TNFAIP3	hsa-miR-448,hsa-miR-607,hsa-miR-922,hsa-miR-513a-3p,hsa-miR-583,solexa-7534-111,hsa-miR-330-3p,HS_201,
ALS2CR4	hsa-miR-876-5p,
FOXO1	hsa-miR-411*,hsa-miR-607,hsa-miR-16-2*,hsa-miR-513a-3p,hsa-miR-182,hsa-miR-196b,hsa-miR-330-3p,hsa-miR-96,
KIF5C	solexa-8211-102,hsa-miR-182,hsa-miR-607,hsa-miR-330-3p,hsa-miR-503,hsa-miR-876-5p,hsa-miR-96,hsa-miR-664*,
KLHDC2	hsa-miR-448,
DUSP10	hsa-miR-511,hsa-miR-411*,hsa-miR-513a-3p,hsa-miR-624,
GPM6A	hsa-miR-448,hsa-miR-607,hsa-miR-513a-3p,hsa-miR-876-5p,solexa-4793-177,solexa-8211-102,hsa-miR-330-3p,hsa-miR-96,hsa-miR-452,
CRLF3	hsa-miR-607,hsa-miR-200a*,
PKP2	hsa-miR-513a-3p,hsa-miR-7,
PIAS1	HS_201,
CA12	hsa-miR-330-3p,
PPP4R1	solexa-8211-102,hsa-miR-513a-3p,solexa-7534-111,hsa-miR-7,
GCLC	hsa-miR-196b,hsa-miR-513a-3p,
CBX2	hsa-miR-182,hsa-miR-96,
CNOT2	hsa-miR-511,hsa-miR-202*,hsa-miR-607,hsa-miR-19b-1*,HS_303_a,
MAN1A2	hsa-miR-31,solexa-8211-102,hsa-miR-607,hsa-miR-19b-1*,hsa-miR-200a*,hsa-miR-330-3p,HS_201,
HNT	HS_216,hsa-miR-134,HS_201,
IKBKAP	solexa-7534-111,
UPF1	hsa-miR-374b*,
CTDP1	hsa-miR-182,HS_216,hsa-miR-96,
WNT16	hsa-miR-511,solexa-8000-104,
CRTAP	hsa-miR-200a*,hsa-miR-30a*,HS_201,hsa-miR-452,
CDC40	hsa-miR-30a*,
STMN1	HS_79.1,
KIAA0574	hsa-miR-202*,hsa-miR-384,
DPP6	hsa-miR-200a*,hsa-miR-624,
STK39	hsa-miR-607,HS_303_a,hsa-miR-583,
MMP24	hsa-miR-182,hsa-miR-134,
CKS2	hsa-miR-513a-3p,solexa-7534-111,
RHO	HS_216,
BANF1	hsa-miR-134,
CR1	solexa-7534-111,
SRL	HS_144,hsa-miR-330-3p,hsa-miR-583,
SLC25A24	hsa-miR-31,hsa-miR-607,hsa-miR-513a-3p,hsa-miR-330-3p,hsa-miR-30a*,
SLC25A15	hsa-miR-7,
CCDC64B	hsa-miR-7,
UCP2	hsa-miR-922,
DAAM2	hsa-miR-664*,
C11orf57	solexa-8211-102,hsa-miR-196b,hsa-miR-330-3p,hsa-miR-583,
ZFYVE9	HS_79.1,HS_196.1,
FOXG1	hsa-miR-34c-5p,hsa-miR-330-3p,hsa-miR-720,
TRIM24	hsa-miR-511,hsa-miR-200a*,
DNAJB11	hsa-miR-448,
PABPN1	HS_144,hsa-miR-607,hsa-miR-922,hsa-miR-196b,hsa-miR-330-3p,hsa-miR-624,HS_303_a,
LOC283871	hsa-miR-624,
FBRS	hsa-miR-664*,
SLC22A5	hsa-miR-182,hsa-miR-96,hsa-miR-1826,
DEPDC1	hsa-miR-96,
KIF23	hsa-miR-503,
SYN2	hsa-miR-31,hsa-miR-34c-5p,hsa-miR-448,hsa-miR-607,
SEPT7	hsa-miR-182,hsa-miR-323-5p,hsa-miR-664*,solexa-8000-104,
CENTG2	hsa-miR-448,hsa-miR-607,
KIAA1429	hsa-miR-876-5p,
ZDHHC17	hsa-miR-411*,hsa-miR-34c-5p,hsa-miR-607,hsa-miR-16-2*,hsa-miR-513a-3p,hsa-miR-134,hsa-miR-30a*,solexa-7534-111,hsa-miR-96,hsa-miR-1826,HS_201,
ITGA10	hsa-miR-34c-5p,hsa-miR-922,hsa-miR-384,
HFM1	hsa-miR-511,
YBX1	solexa-4793-177,
HLCS	hsa-miR-607,
AK1	hsa-miR-663,
STK24	hsa-miR-624,hsa-miR-190b,
SPEG	hsa-miR-323-5p,
SYNPO2L	hsa-miR-193a-5p,hsa-miR-330-3p,hsa-miR-134,hsa-miR-323-5p,
KIAA1045	hsa-miR-34c-5p,HS_216,hsa-miR-30a*,hsa-miR-384,
ABCD3	hsa-miR-202*,hsa-miR-448,
MTF2	HS_79.1,hsa-miR-448,hsa-miR-16-2*,HS_216,hsa-miR-513a-3p,hsa-miR-30a*,hsa-miR-624,hsa-miR-452,
CACNA1C	solexa-8211-102,hsa-miR-448,hsa-miR-200a*,hsa-miR-513a-3p,hsa-miR-96,HS_201,
FAM20B	hsa-miR-374b*,hsa-miR-19b-1*,hsa-miR-513a-3p,hsa-miR-30a*,hsa-miR-452,
EGR4	hsa-miR-374b*,solexa-8211-102,hsa-miR-330-3p,
FAM3C	hsa-miR-1826,
DCTN4	hsa-miR-511,hsa-miR-323-5p,
KCNH3	hsa-miR-922,
AMPH	hsa-miR-448,hsa-miR-134,hsa-miR-583,hsa-miR-19b-1*,HS_216,solexa-7534-111,hsa-miR-330-3p,hsa-miR-452,
AP1S3	hsa-miR-182,hsa-miR-607,hsa-miR-922,hsa-miR-96,
LMO7	hsa-miR-182,hsa-miR-607,hsa-miR-583,
PAM	hsa-miR-374b*,hsa-miR-503,
C10orf55	hsa-miR-511,
NUTF2	hsa-miR-503,HS_196.1,
HNRNPH1	hsa-miR-511,
ADRBK1	solexa-5169-164,
SLC23A1	HS_201,
KIAA0831	hsa-miR-607,hsa-miR-922,hsa-miR-452,
KIAA0240	hsa-miR-411*,hsa-miR-607,solexa-8211-102,hsa-miR-19b-1*,HS_216,hsa-miR-330-3p,hsa-miR-96,hsa-miR-452,hsa-miR-384,
CITED2	hsa-miR-374b*,hsa-miR-182,HS_79.1,hsa-miR-607,hsa-miR-19b-1*,hsa-miR-513a-3p,hsa-miR-384,
GRM3	hsa-miR-452,
BMF	hsa-miR-374b*,HS_79.1,hsa-miR-193a-5p,solexa-7534-111,hsa-miR-1229,
MAN1A1	hsa-miR-607,hsa-miR-19b-1*,hsa-miR-7,HS_196.1,
FOXP2	hsa-miR-34c-5p,hsa-miR-134,hsa-miR-190b,hsa-miR-583,hsa-miR-511,hsa-miR-182,hsa-miR-19b-1*,hsa-miR-196b,HS_216,hsa-miR-330-3p,hsa-miR-96,solexa-8000-104,HS_303_a,
SIAH2	solexa-7534-111,hsa-miR-384,
ATP11B	HS_144,hsa-miR-16-2*,hsa-miR-583,
ALOX12	hsa-miR-922,
RB1CC1	hsa-miR-607,hsa-miR-16-2*,HS_201,hsa-miR-452,hsa-miR-583,
EIF4E	hsa-miR-202*,hsa-miR-607,hsa-miR-513a-3p,hsa-miR-330-3p,hsa-miR-503,
PSCD2	hsa-miR-663,
HEATR5A	hsa-miR-31,hsa-miR-411*,hsa-miR-513a-3p,
F2RL2	hsa-miR-34c-5p,
ZNF385C	hsa-miR-448,hsa-miR-193a-5p,HS_201,
ZDHHC1	hsa-miR-448,hsa-miR-1250,
HTR4	HS_79.1,hsa-miR-503,
CRHR1	hsa-miR-34c-5p,
MRAS	hsa-miR-182,HS_79.1,hsa-miR-30a*,hsa-miR-96,
AXL	hsa-miR-34c-5p,
LMNB1	hsa-miR-607,hsa-miR-200a*,hsa-miR-513a-3p,hsa-miR-30a*,hsa-miR-7,
KIAA0408	hsa-miR-202*,hsa-miR-607,hsa-miR-16-2*,solexa-7534-111,
FAM19A5	hsa-miR-607,hsa-miR-196b,
KRT80	hsa-miR-31,HS_196.1,
SHE	hsa-miR-1229,
F13A1	hsa-miR-182,hsa-miR-96,
DUSP28	solexa-7534-111,
CSNK1E	hsa-miR-182,hsa-miR-607,hsa-miR-16-2*,hsa-miR-30a*,
KCNQ4	HS_196.1,
OGN	HS_144,
PIK3C2B	hsa-miR-202*,hsa-miR-922,hsa-miR-624,
FMR1	hsa-miR-374b*,hsa-miR-411*,hsa-miR-448,hsa-miR-607,hsa-miR-24-1*,hsa-miR-513a-3p,hsa-miR-624,solexa-4793-177,hsa-miR-202*,hsa-miR-511,hsa-miR-182,HS_79.1,hsa-miR-96,hsa-miR-384,
DUSP3	hsa-miR-448,HS_216,hsa-miR-384,
FAM8A1	hsa-miR-182,HS_144,hsa-miR-607,hsa-miR-513a-3p,hsa-miR-330-3p,hsa-miR-96,hsa-miR-452,
UNC119B	hsa-miR-876-5p,HS_303_a,
USP15	hsa-miR-607,hsa-miR-190b,hsa-miR-202*,hsa-miR-182,hsa-miR-196b,HS_216,hsa-miR-330-3p,hsa-miR-96,hsa-miR-384,solexa-8000-104,
PTGER2	hsa-miR-30a*,
UBN1	hsa-miR-31,hsa-miR-202*,solexa-7534-111,HS_201,
ERCC4	hsa-miR-30a*,
SLC31A1	hsa-miR-31,hsa-miR-182,hsa-miR-607,hsa-miR-16-2*,hsa-miR-196b,hsa-miR-330-3p,hsa-miR-96,solexa-4793-177,
PPP5C	hsa-miR-202*,hsa-miR-663,hsa-miR-193a-5p,HS_303_a,
CTNNA1	hsa-miR-607,hsa-miR-134,
HRBL	solexa-8211-102,hsa-miR-448,hsa-miR-607,hsa-miR-330-3p,
IRAK2	hsa-miR-922,hsa-miR-503,
CBX4	hsa-miR-16-2*,hsa-miR-503,
MYO9A	hsa-miR-607,
ADCYAP1	hsa-miR-16-2*,hsa-miR-513a-3p,
NTRK2	hsa-miR-511,HS_144,hsa-miR-200a*,hsa-miR-193a-5p,hsa-miR-330-3p,hsa-miR-876-5p,solexa-4793-177,hsa-miR-664*,
FOXN3	hsa-miR-34c-5p,hsa-miR-448,hsa-miR-513a-3p,hsa-miR-7,hsa-miR-583,hsa-miR-511,solexa-8211-102,hsa-miR-182,hsa-miR-19b-1*,HS_216,hsa-miR-330-3p,hsa-miR-96,hsa-miR-664*,hsa-miR-384,
PFKFB2	hsa-miR-182,hsa-miR-607,hsa-miR-193a-5p,hsa-miR-1229,hsa-miR-96,
KIAA0513	hsa-miR-182,
MAP3K7IP2	hsa-miR-511,hsa-miR-202*,hsa-miR-922,hsa-miR-193a-5p,hsa-miR-7,HS_201,hsa-miR-583,
PXMP4	HS_79.1,hsa-miR-448,hsa-miR-134,solexa-8000-104,
WDR33	hsa-miR-16-2*,
ANXA10	hsa-miR-583,
TFB1M	hsa-miR-200a*,
FAM152B	hsa-miR-19b-1*,
KLRA1	hsa-miR-513a-3p,solexa-8000-104,
GOLGB1	hsa-miR-7,
TSKU	hsa-miR-96,
PSMB11	hsa-miR-583,
CEP63	hsa-miR-30a*,
WDFY3	hsa-miR-448,hsa-miR-607,hsa-miR-200a*,hsa-miR-513a-3p,hsa-miR-876-5p,hsa-miR-30a*,hsa-miR-190b,hsa-miR-511,hsa-miR-19b-1*,HS_216,hsa-miR-330-3p,hsa-miR-323-5p,hsa-miR-452,hsa-miR-384,
CLIC4	hsa-miR-16-2*,
HIC1	hsa-miR-330-3p,hsa-miR-624,hsa-miR-583,
TLE3	hsa-miR-607,
ALOX5AP	hsa-miR-922,
API5	HS_79.1,hsa-miR-448,hsa-miR-607,hsa-miR-330-3p,
BIRC6	hsa-miR-607,hsa-miR-196b,hsa-miR-134,hsa-miR-30a*,hsa-miR-1229,HS_201,hsa-miR-384,hsa-miR-583,
SLC8A2	hsa-miR-196b,
TACC1	hsa-miR-31,hsa-miR-448,hsa-miR-607,hsa-miR-876-5p,HS_196.1,hsa-miR-182,hsa-miR-330-3p,hsa-miR-193a-5p,hsa-miR-96,hsa-miR-664*,
SLC6A1	hsa-miR-34c-5p,hsa-miR-876-5p,hsa-miR-323-5p,hsa-miR-1229,HS_303_a,
SH3PXD2B	hsa-miR-182,hsa-miR-96,
EPC2	hsa-miR-513a-3p,hsa-miR-876-5p,hsa-miR-624,solexa-4793-177,hsa-miR-190b,hsa-miR-196b,solexa-7534-111,HS_201,hsa-miR-384,
PAX6	hsa-miR-182,solexa-7534-111,hsa-miR-7,hsa-miR-96,hsa-miR-1826,hsa-miR-190b,
SPRY1	hsa-miR-511,hsa-miR-34c-5p,solexa-7534-111,hsa-miR-187,hsa-miR-1826,HS_303_a,
CAPNS1	hsa-miR-96,
SNX18	hsa-miR-876-5p,hsa-miR-583,HS_144,HS_201,hsa-miR-384,solexa-8000-104,hsa-miR-664*,hsa-miR-452,
NLK	hsa-miR-411*,hsa-miR-607,hsa-miR-513a-3p,hsa-miR-876-5p,hsa-miR-511,solexa-8211-102,hsa-miR-1826,hsa-miR-384,
DYNC1LI1	hsa-miR-34c-5p,hsa-miR-607,hsa-miR-16-2*,
TAP2	hsa-miR-330-3p,hsa-miR-384,
THSD7A	hsa-miR-583,
NBEA	hsa-miR-448,hsa-miR-607,hsa-miR-513a-3p,hsa-miR-503,hsa-miR-624,hsa-miR-7,hsa-miR-190b,hsa-miR-583,hsa-miR-511,hsa-miR-330-3p,hsa-miR-1826,solexa-8000-104,
CXCL2	hsa-miR-607,
AKT2	hsa-miR-511,
GNAI1	hsa-miR-448,hsa-miR-607,hsa-miR-513a-3p,hsa-miR-30a*,hsa-miR-624,solexa-8000-104,hsa-miR-384,
EGFR	hsa-miR-607,hsa-miR-7,solexa-8000-104,
VPS4B	hsa-miR-511,hsa-miR-19b-1*,hsa-miR-624,
RBM16	hsa-miR-448,
SLC25A4	hsa-miR-30a*,
NDRG1	hsa-miR-202*,hsa-miR-182,hsa-miR-34c-5p,hsa-miR-876-5p,hsa-miR-96,
SESN1	hsa-miR-607,hsa-miR-503,hsa-miR-876-5p,
FBXO9	hsa-miR-607,
CARD10	HS_79.1,
TNPO1	hsa-miR-411*,hsa-miR-448,hsa-miR-16-2*,hsa-miR-503,hsa-miR-583,hsa-miR-511,HS_79.1,hsa-miR-330-3p,hsa-miR-1229,hsa-miR-96,hsa-miR-1826,hsa-miR-374b*,hsa-miR-922,hsa-miR-513a-3p,hsa-miR-190b,HS_196.1,hsa-miR-182,hsa-miR-19b-1*,HS_216,HS_201,hsa-miR-452,HS_303_a,
CLASP1	hsa-miR-374b*,hsa-miR-411*,hsa-miR-922,HS_216,hsa-miR-30a*,
RAB6A	hsa-miR-16-2*,hsa-miR-922,hsa-miR-624,hsa-miR-7,hsa-miR-511,solexa-8211-102,hsa-miR-182,hsa-miR-19b-1*,solexa-7534-111,hsa-miR-330-3p,hsa-miR-96,hsa-miR-1826,HS_201,
NCAM2	hsa-miR-607,hsa-miR-16-2*,hsa-miR-1826,
BCR	hsa-miR-7,hsa-miR-96,
CAPN2	hsa-miR-30a*,
ZFP36L1	hsa-miR-31,hsa-miR-374b*,hsa-miR-182,HS_79.1,hsa-miR-876-5p,hsa-miR-624,hsa-miR-96,
DZIP1	hsa-miR-452,
CHD2	hsa-miR-922,hsa-miR-452,
NKX3-1	hsa-miR-511,hsa-miR-1826,
FZD5	hsa-miR-182,HS_144,hsa-miR-922,hsa-miR-330-3p,hsa-miR-7,hsa-miR-664*,hsa-miR-384,
NR4A1	hsa-miR-511,hsa-miR-16-2*,hsa-miR-200a*,
PURA	hsa-miR-31,hsa-miR-374b*,hsa-miR-448,hsa-miR-16-2*,hsa-miR-24-1*,hsa-miR-513a-3p,hsa-miR-503,hsa-miR-30a*,HS_216,hsa-miR-330-3p,hsa-miR-452,
RPL15	hsa-miR-200a*,
PRC1	hsa-miR-182,hsa-miR-96,
CREB1	hsa-miR-607,hsa-miR-513a-3p,hsa-miR-30a*,hsa-miR-7,hsa-miR-511,hsa-miR-182,hsa-miR-19b-1*,hsa-miR-323-5p,hsa-miR-96,
ADAMTS8	hsa-miR-448,
HOXC4	hsa-miR-1826,
TRAK2	hsa-miR-202*,hsa-miR-330-3p,
NEO1	hsa-miR-202*,hsa-miR-34c-5p,hsa-miR-607,hsa-miR-922,solexa-7534-111,hsa-miR-876-5p,
C14orf37	hsa-miR-448,
DDX3Y	hsa-miR-374b*,hsa-miR-511,HS_79.1,hsa-miR-607,hsa-miR-200a*,hsa-miR-513a-3p,hsa-miR-503,hsa-miR-664*,
MYT1L	hsa-miR-448,hsa-miR-607,hsa-miR-30a*,hsa-miR-624,hsa-miR-511,solexa-8211-102,HS_79.1,hsa-miR-182,hsa-miR-330-3p,hsa-miR-1826,hsa-miR-452,HS_303_a,
LRRTM2	hsa-miR-411*,HS_144,hsa-miR-34c-5p,hsa-miR-876-5p,hsa-miR-30a*,hsa-miR-1826,solexa-4793-177,hsa-miR-190b,
STAG1	hsa-miR-182,hsa-miR-513a-3p,hsa-miR-30a*,hsa-miR-96,HS_201,
DHX38	hsa-miR-513a-3p,
KCNA3	HS_216,hsa-miR-30a*,HS_201,
BTBD1	hsa-miR-200a*,
LPIN2	hsa-miR-19b-1*,hsa-miR-922,hsa-miR-30a*,
SKIV2L2	hsa-miR-411*,
NAT5	HS_201,
ZHX2	hsa-miR-182,hsa-miR-624,hsa-miR-96,hsa-miR-190b,
CD28	hsa-miR-31,hsa-miR-202*,hsa-miR-607,hsa-miR-16-2*,hsa-miR-503,hsa-miR-452,hsa-miR-384,
SMARCA4	hsa-miR-7,hsa-miR-452,
SEPT2	hsa-miR-607,
RPS6KA4	solexa-8211-102,hsa-miR-34c-5p,HS_216,
SLITRK3	hsa-miR-30a*,HS_196.1,hsa-miR-583,
TAGLN3	hsa-miR-182,hsa-miR-448,
AGL	hsa-miR-513a-3p,hsa-miR-876-5p,
MINPP1	hsa-miR-607,
ITPKB	hsa-miR-374b*,HS_79.1,
MEOX2	hsa-miR-374b*,hsa-miR-19b-1*,hsa-miR-330-3p,hsa-miR-503,hsa-miR-30a*,
SGTA	hsa-miR-34c-5p,
STAT5B	HS_216,hsa-miR-134,
ENPEP	hsa-miR-1826,hsa-miR-583,
NUDT19	hsa-miR-1229,
PLEKHB2	hsa-miR-330-3p,
SKI	hsa-miR-34c-5p,HS_79.1,HS_201,
KIAA0423	hsa-miR-513a-3p,
EPYC	hsa-miR-607,
GLIS3	hsa-miR-330-3p,hsa-miR-876-5p,HS_201,
CAPN11	hsa-miR-922,
ARHGEF4	hsa-miR-134,hsa-miR-1229,hsa-miR-664*,
TMEM50B	hsa-miR-182,hsa-miR-607,hsa-miR-96,HS_201,
MPP6	solexa-5169-164,hsa-miR-190b,
ATXN7L3	hsa-miR-34c-5p,hsa-miR-607,hsa-miR-922,hsa-miR-1229,HS_201,
TCERG1	hsa-miR-411*,hsa-miR-607,hsa-miR-330-3p,hsa-miR-30a*,hsa-miR-7,
KLF5	hsa-miR-448,hsa-miR-607,hsa-miR-16-2*,hsa-miR-513a-3p,hsa-miR-511,hsa-miR-182,solexa-7534-111,hsa-miR-96,
MRC1L1	hsa-miR-511,
ARHGAP29	hsa-miR-411*,solexa-8211-102,hsa-miR-182,hsa-miR-96,
PDE5A	hsa-miR-607,hsa-miR-19b-1*,hsa-miR-330-3p,hsa-miR-664*,
SCARA3	hsa-miR-202*,
PPP2R2A	hsa-miR-31,hsa-miR-30a*,HS_196.1,
EIF3J	hsa-miR-607,hsa-miR-134,hsa-miR-30a*,hsa-miR-182,HS_79.1,hsa-miR-330-3p,HS_201,hsa-miR-96,solexa-8000-104,
TOM1L1	hsa-miR-511,hsa-miR-1229,hsa-miR-96,
BCAT2	solexa-8211-102,hsa-miR-182,hsa-miR-607,hsa-miR-96,
FOXI1	hsa-miR-7,
RAB4A	hsa-miR-34c-5p,hsa-miR-323-5p,
SNX11	hsa-miR-922,
THBS1	hsa-miR-411*,hsa-miR-182,hsa-miR-200a*,hsa-miR-513a-3p,hsa-miR-7,hsa-miR-384,
TAL1	hsa-miR-31,hsa-miR-193a-5p,hsa-miR-583,
ACSL1	hsa-miR-511,hsa-miR-202*,hsa-miR-34c-5p,hsa-miR-19b-1*,hsa-miR-922,hsa-miR-134,hsa-miR-190b,
ABCC5	hsa-miR-34c-5p,HS_79.1,hsa-miR-513a-3p,hsa-miR-30a*,hsa-miR-624,hsa-miR-891a,
TCAP	hsa-miR-330-3p,hsa-miR-664*,
ABL1	hsa-miR-196b,hsa-miR-583,
RBBP7	hsa-miR-448,hsa-miR-384,
PLEKHG5	hsa-miR-663,
TNFRSF21	solexa-8211-102,HS_216,hsa-miR-193a-5p,hsa-miR-876-5p,
UBE2H	hsa-miR-374b*,hsa-miR-511,hsa-miR-607,hsa-miR-193a-5p,
VIP	hsa-miR-511,hsa-miR-607,
SLC6A8	hsa-miR-374b*,hsa-miR-19b-1*,HS_216,
CALCR	hsa-miR-31,hsa-miR-374b*,hsa-miR-411*,hsa-miR-34c-5p,hsa-miR-607,hsa-miR-513a-3p,hsa-miR-190b,hsa-miR-583,hsa-miR-182,hsa-miR-96,hsa-miR-384,
DUSP27	hsa-miR-193a-5p,
LBA1	hsa-miR-34c-5p,hsa-miR-196b,HS_201,
MKL2	hsa-miR-513a-3p,hsa-miR-30a*,solexa-4793-177,hsa-miR-190b,hsa-miR-182,HS_79.1,HS_144,hsa-miR-96,HS_303_a,
TBX3	hsa-miR-448,hsa-miR-513a-3p,hsa-miR-30a*,hsa-miR-583,
BTBD11	hsa-miR-31,hsa-miR-182,hsa-miR-34c-5p,hsa-miR-607,hsa-miR-664*,hsa-miR-190b,
C16orf72	hsa-miR-16-2*,solexa-4793-177,HS_196.1,hsa-miR-583,hsa-miR-511,solexa-8211-102,hsa-miR-19b-1*,HS_216,HS_201,hsa-miR-452,hsa-miR-384,
ELMO1	hsa-miR-182,hsa-miR-96,
DIO2	hsa-miR-1229,
USP33	hsa-miR-607,
PPP1CB	hsa-miR-411*,hsa-miR-607,hsa-miR-16-2*,hsa-miR-200a*,hsa-miR-513a-3p,hsa-miR-876-5p,hsa-miR-1826,
MAP3K12	HS_79.1,
LRRCC1	hsa-miR-607,hsa-miR-16-2*,hsa-miR-1826,
UNC13A	hsa-miR-374b*,hsa-miR-663,hsa-miR-503,
ORC3L	hsa-miR-664*,
SYNE1	hsa-miR-374b*,hsa-miR-624,
MTHFD1L	hsa-miR-607,hsa-miR-30a*,
RBM5	hsa-miR-182,hsa-miR-96,
TMEM85	hsa-miR-374b*,hsa-miR-19b-1*,hsa-miR-503,hsa-miR-30a*,
NCL	hsa-miR-607,
PSMD10	solexa-4793-177,
FLJ30851	hsa-miR-513a-3p,
SSR2	hsa-miR-876-5p,
GPR6	hsa-miR-411*,hsa-miR-182,hsa-miR-34c-5p,HS_79.1,hsa-miR-19b-1*,hsa-miR-922,hsa-miR-96,hsa-miR-452,
KBTBD10	HS_303_a,
GRPR	hsa-miR-624,
ZBTB10	hsa-miR-411*,HS_144,hsa-miR-448,hsa-miR-607,hsa-miR-330-3p,solexa-7534-111,hsa-miR-1826,hsa-miR-583,
Gcom1	hsa-miR-607,
LRMP	hsa-miR-200a*,
HTRA1	hsa-miR-31,hsa-miR-19b-1*,
SPTBN2	hsa-miR-182,hsa-miR-34c-5p,hsa-miR-503,HS_303_a,
MCC	hsa-miR-607,hsa-miR-624,
SLC26A2	hsa-miR-607,hsa-miR-513a-3p,hsa-miR-30a*,
ATP2B4	hsa-miR-511,hsa-miR-448,hsa-miR-607,hsa-miR-96,
KIAA0895	hsa-miR-374b*,hsa-miR-607,hsa-miR-330-3p,
TARDBP	hsa-miR-411*,hsa-miR-607,hsa-miR-16-2*,hsa-miR-876-5p,hsa-miR-624,hsa-miR-720,hsa-miR-583,hsa-miR-202*,HS_144,HS_216,hsa-miR-330-3p,hsa-miR-1229,
ID2	hsa-miR-374b*,HS_216,hsa-miR-513a-3p,hsa-miR-330-3p,hsa-miR-624,hsa-miR-583,
SLC24A1	hsa-miR-511,
STAU1	hsa-miR-607,hsa-miR-330-3p,hsa-miR-30a*,hsa-miR-1826,
CHMP1A	hsa-miR-182,
DDX21	hsa-miR-607,
ARHGAP5	hsa-miR-374b*,hsa-miR-607,hsa-miR-16-2*,hsa-miR-24-1*,hsa-miR-513a-3p,hsa-miR-30a*,hsa-miR-182,HS_201,
HADHB	hsa-miR-384,
LOC440093	hsa-miR-448,
BAHD1	hsa-miR-31,hsa-miR-607,hsa-miR-922,solexa-7534-111,hsa-miR-30a*,HS_201,
PLXNB2	hsa-miR-323-5p,
GPR56	HS_79.1,
GAS2	hsa-miR-30a*,hsa-miR-624,
GRIK3	hsa-miR-31,hsa-miR-182,HS_79.1,hsa-miR-448,hsa-miR-193a-5p,hsa-miR-134,
CACNB2	hsa-miR-31,hsa-miR-513a-3p,
PDE10A	hsa-miR-202*,hsa-miR-330-3p,
METAP2	hsa-miR-511,hsa-miR-330-3p,hsa-miR-384,
EN2	hsa-miR-411*,hsa-miR-922,HS_216,hsa-miR-876-5p,hsa-miR-384,hsa-miR-583,
NUMB	hsa-miR-31,hsa-miR-182,hsa-miR-96,
RHOQ	HS_79.1,hsa-miR-330-3p,
TNIP1	hsa-miR-876-5p,
TM9SF2	hsa-miR-513a-3p,
MAP3K4	hsa-miR-411*,HS_79.1,hsa-miR-513a-3p,hsa-miR-624,hsa-miR-384,
PSKH1	hsa-miR-31,hsa-miR-922,hsa-miR-503,hsa-miR-96,hsa-miR-664*,
TOX2	hsa-miR-182,hsa-miR-30a*,hsa-miR-96,
RHOG	HS_216,hsa-miR-503,
MED15	hsa-miR-202*,hsa-miR-513a-3p,
HEY1	hsa-miR-182,hsa-miR-513a-3p,hsa-miR-624,
ZBED4	solexa-8211-102,hsa-miR-1826,HS_303_a,
CASR	hsa-miR-503,hsa-miR-30a*,
CLCN3	hsa-miR-31,hsa-miR-511,hsa-miR-448,hsa-miR-16-2*,hsa-miR-330-3p,hsa-miR-583,
XRN1	solexa-8211-102,hsa-miR-30a*,HS_201,
IRF2	hsa-miR-448,hsa-miR-607,hsa-miR-513a-3p,HS_201,HS_303_a,
CDC37	hsa-miR-182,hsa-miR-330-3p,hsa-miR-96,
ZER1	hsa-miR-182,hsa-miR-34c-5p,HS_216,hsa-miR-503,hsa-miR-96,
RUNX2	hsa-miR-448,hsa-miR-607,hsa-miR-16-2*,hsa-miR-30a*,hsa-miR-7,hsa-miR-583,hsa-miR-511,hsa-miR-19b-1*,hsa-miR-330-3p,hsa-miR-1229,
PGR	hsa-miR-607,solexa-4793-177,hsa-miR-664*,
SOX1	hsa-miR-16-2*,hsa-miR-193a-5p,
PPP2CA	HS_79.1,hsa-miR-607,hsa-miR-513a-3p,hsa-miR-452,
LRP12	hsa-miR-182,HS_144,hsa-miR-922,hsa-miR-513a-3p,hsa-miR-330-3p,
SEC14L2	hsa-miR-96,hsa-miR-384,
ODC1	hsa-miR-607,hsa-miR-922,
ZFYVE16	hsa-miR-511,hsa-miR-607,hsa-miR-513a-3p,hsa-miR-583,
E2F2	hsa-miR-31,
POLH	hsa-miR-607,
TBC1D22A	hsa-miR-31,hsa-miR-182,hsa-miR-96,
DDX17	hsa-miR-34c-5p,hsa-miR-24-1*,HS_216,hsa-miR-513a-3p,hsa-miR-30a*,
FILIP1L	hsa-miR-411*,hsa-miR-452,
COL4A6	hsa-miR-96,
TOMM70A	hsa-miR-511,hsa-miR-411*,HS_79.1,hsa-miR-607,hsa-miR-200a*,hsa-miR-30a*,hsa-miR-583,
NAB1	hsa-miR-607,hsa-miR-16-2*,hsa-miR-513a-3p,hsa-miR-7,solexa-8000-104,
GAS1	hsa-miR-34c-5p,
GPR109B	HS_201,
PEG3	hsa-miR-607,
CXCL10	hsa-miR-503,
ZNF263	hsa-miR-30a*,
ZMYM4	hsa-miR-511,hsa-miR-34c-5p,hsa-miR-16-2*,hsa-miR-24-1*,hsa-miR-513a-3p,hsa-miR-193a-5p,hsa-miR-624,
FECH	hsa-miR-607,
TACSTD1	HS_201,
KIAA0888	hsa-miR-196b,hsa-miR-24-1*,hsa-miR-134,hsa-miR-30a*,HS_196.1,
ATP6AP2	hsa-miR-448,hsa-miR-30a*,
AZIN1	hsa-miR-374b*,hsa-miR-411*,hsa-miR-448,hsa-miR-607,hsa-miR-16-2*,hsa-miR-624,hsa-miR-202*,hsa-miR-182,hsa-miR-330-3p,hsa-miR-96,
CA8	hsa-miR-511,
IL10RA	hsa-miR-374b*,
VCAN	hsa-miR-134,
UBE2A	hsa-miR-182,
CDC42EP4	hsa-miR-19b-1*,hsa-miR-922,hsa-miR-384,
TMEM64	hsa-miR-448,HS_201,
ARG2	hsa-miR-513a-3p,solexa-7534-111,
JARID1A	hsa-miR-411*,hsa-miR-448,hsa-miR-607,hsa-miR-134,hsa-miR-876-5p,hsa-miR-583,hsa-miR-182,hsa-miR-196b,solexa-7534-111,hsa-miR-96,
SLC1A3	hsa-miR-607,hsa-miR-30a*,
RNF139	hsa-miR-182,hsa-miR-607,hsa-miR-513a-3p,hsa-miR-96,hsa-miR-452,hsa-miR-583,
BCL7B	hsa-miR-607,hsa-miR-922,HS_201,
BICD2	hsa-miR-411*,hsa-miR-448,hsa-miR-607,hsa-miR-16-2*,hsa-miR-134,hsa-miR-202*,hsa-miR-511,hsa-miR-193a-5p,hsa-miR-330-3p,hsa-miR-96,hsa-miR-876-5p,HS_144,hsa-miR-182,solexa-8211-102,HS_201,hsa-miR-452,HS_303_a,
C14orf43	hsa-miR-411*,hsa-miR-34c-5p,hsa-miR-607,hsa-miR-513a-3p,hsa-miR-30a*,hsa-miR-583,
SHANK2	hsa-miR-411*,hsa-miR-607,hsa-miR-16-2*,hsa-miR-513a-3p,hsa-miR-7,hsa-miR-190b,hsa-miR-182,hsa-miR-19b-1*,HS_216,hsa-miR-452,solexa-8000-104,
LRCH1	hsa-miR-182,
RAPGEF5	hsa-miR-31,hsa-miR-511,hsa-miR-182,hsa-miR-196b,hsa-miR-330-3p,hsa-miR-1229,hsa-miR-96,
CLIP3	hsa-miR-624,hsa-miR-7,hsa-miR-19b-1*,HS_216,hsa-miR-323-5p,HS_201,hsa-miR-664*,hsa-miR-452,
CHIC1	hsa-miR-411*,hsa-miR-607,hsa-miR-16-2*,hsa-miR-134,hsa-miR-876-5p,hsa-miR-30a*,hsa-miR-624,hsa-miR-511,solexa-8211-102,hsa-miR-182,hsa-miR-96,hsa-miR-384,
KBTBD2	hsa-miR-374b*,hsa-miR-922,hsa-miR-7,HS_201,
SULF1	hsa-miR-31,hsa-miR-374b*,hsa-miR-607,hsa-miR-922,hsa-miR-513a-3p,hsa-miR-193a-5p,hsa-miR-330-3p,hsa-miR-452,
FGF13	hsa-miR-511,hsa-miR-1250,hsa-miR-16-2*,hsa-miR-200a*,hsa-miR-583,
KIF3A	hsa-miR-607,hsa-miR-200a*,hsa-miR-384,
PDIA6	hsa-miR-607,
ZMYM2	hsa-miR-16-2*,hsa-miR-503,
EHD1	hsa-miR-7,
DAGLA	hsa-miR-34c-5p,hsa-miR-448,hsa-miR-16-2*,
RAB11FIP5	hsa-miR-182,hsa-miR-607,hsa-miR-330-3p,hsa-miR-7,hsa-miR-96,hsa-miR-384,
NCK1	hsa-miR-374b*,
FBXL3	hsa-miR-374b*,solexa-8211-102,hsa-miR-16-2*,hsa-miR-513a-3p,hsa-miR-193a-5p,hsa-miR-1229,hsa-miR-1826,
CA5B	hsa-miR-411*,
SPIN3	hsa-miR-182,hsa-miR-513a-3p,hsa-miR-96,
CLEC2D	hsa-miR-182,
HCN4	hsa-miR-511,HS_144,hsa-miR-200a*,
CXorf1	hsa-miR-134,
KIAA0774	hsa-miR-374b*,hsa-miR-511,HS_79.1,hsa-miR-16-2*,HS_216,hsa-miR-193a-5p,hsa-miR-323-5p,
CD8B	hsa-miR-330-3p,
HS3ST2	hsa-miR-922,
CTRL	HS_79.1,solexa-8000-104,
PAK4	HS_79.1,hsa-miR-583,
FAM168A	hsa-miR-448,hsa-miR-134,
RASA1	hsa-miR-31,hsa-miR-448,hsa-miR-922,hsa-miR-202*,hsa-miR-182,solexa-7534-111,hsa-miR-1826,hsa-miR-96,
NONO	hsa-miR-34c-5p,hsa-miR-664*,
IMPA1	solexa-8211-102,
MGAT3	HS_201,
ERMN	hsa-miR-511,
CENPB	hsa-miR-34c-5p,hsa-miR-583,
SIM2	hsa-miR-624,hsa-miR-664*,
GJC1	hsa-miR-182,hsa-miR-607,hsa-miR-16-2*,hsa-miR-330-3p,hsa-miR-7,hsa-miR-96,HS_201,
C20orf194	solexa-8211-102,hsa-miR-182,hsa-miR-1229,hsa-miR-96,HS_201,
EXO1	hsa-miR-607,
SOSTDC1	solexa-8211-102,hsa-miR-607,hsa-miR-330-3p,hsa-miR-1826,
CELSR2	hsa-miR-511,HS_79.1,hsa-miR-922,hsa-miR-513a-3p,hsa-miR-96,solexa-8000-104,hsa-miR-583,
STAM2	hsa-miR-31,hsa-miR-607,hsa-miR-513a-3p,
GPC3	hsa-miR-182,hsa-miR-503,hsa-miR-96,HS_201,
GRP	hsa-miR-7,
HOXC11	hsa-miR-607,hsa-miR-663,hsa-miR-513a-3p,
MAF	hsa-miR-374b*,hsa-miR-411*,hsa-miR-607,hsa-miR-16-2*,hsa-miR-200a*,hsa-miR-513a-3p,hsa-miR-876-5p,hsa-miR-202*,hsa-miR-182,HS_79.1,hsa-miR-19b-1*,hsa-miR-330-3p,hsa-miR-96,hsa-miR-384,
C3orf65	HS_303_a,
PDGFRA	hsa-miR-374b*,hsa-miR-34c-5p,hsa-miR-513a-3p,hsa-miR-182,hsa-miR-19b-1*,hsa-miR-196b,hsa-miR-330-3p,hsa-miR-96,hsa-miR-1229,hsa-miR-664*,
GSG1	hsa-miR-34c-5p,HS_196.1,
HELZ	hsa-miR-31,hsa-miR-374b*,hsa-miR-411*,hsa-miR-607,hsa-miR-503,hsa-miR-876-5p,hsa-miR-30a*,solexa-8211-102,hsa-miR-182,hsa-miR-19b-1*,hsa-miR-330-3p,
PTPRJ	hsa-miR-374b*,hsa-miR-607,hsa-miR-19b-1*,hsa-miR-30a*,hsa-miR-1229,HS_201,hsa-miR-452,
MPEG1	hsa-miR-1826,
DMD	hsa-miR-31,solexa-8211-102,hsa-miR-448,hsa-miR-607,hsa-miR-513a-3p,solexa-7534-111,hsa-miR-190b,
STAMBP	hsa-miR-607,hsa-miR-513a-3p,
ADAT1	hsa-miR-374b*,
HOOK1	hsa-miR-607,hsa-miR-196b,hsa-miR-30a*,
KLHL20	hsa-miR-330-3p,
TCF20	hsa-miR-663,hsa-miR-513a-3p,hsa-miR-193a-5p,solexa-7534-111,hsa-miR-452,
CCNF	hsa-miR-664*,
KLHL5	hsa-miR-448,
SRM	HS_216,
NFYB	hsa-miR-374b*,solexa-8211-102,hsa-miR-16-2*,
KCNQ3	hsa-miR-624,
PPM1G	hsa-miR-922,
NOVA1	hsa-miR-448,hsa-miR-607,hsa-miR-16-2*,hsa-miR-200a*,hsa-miR-513a-3p,solexa-8211-102,hsa-miR-193a-5p,hsa-miR-96,HS_201,hsa-miR-1826,hsa-miR-384,
SOCS5	hsa-miR-374b*,hsa-miR-448,hsa-miR-607,hsa-miR-16-2*,hsa-miR-922,hsa-miR-513a-3p,hsa-miR-503,hsa-miR-624,solexa-8211-102,hsa-miR-182,hsa-miR-452,
SNX8	hsa-miR-583,
DLG5	hsa-miR-330-3p,hsa-miR-664*,
PER1	hsa-miR-922,
C1orf144	hsa-miR-34c-5p,hsa-miR-607,hsa-miR-19b-1*,hsa-miR-922,HS_216,HS_201,
TFEB	hsa-miR-330-3p,
RND2	hsa-miR-511,hsa-miR-922,hsa-miR-384,hsa-miR-583,
BMI1	hsa-miR-411*,hsa-miR-448,hsa-miR-16-2*,hsa-miR-513a-3p,hsa-miR-876-5p,hsa-miR-330-3p,hsa-miR-1826,hsa-miR-384,hsa-miR-452,
MTCP1	hsa-miR-374b*,hsa-miR-503,
RNMT	hsa-miR-607,
ASTN1	hsa-miR-182,hsa-miR-96,
SHOX	hsa-miR-182,
MYCL1	hsa-miR-511,hsa-miR-448,hsa-miR-607,hsa-miR-513a-3p,hsa-miR-1826,hsa-miR-384,hsa-miR-583,
ZHX1	hsa-miR-31,hsa-miR-182,hsa-miR-448,hsa-miR-607,hsa-miR-200a*,hsa-miR-96,
PCDHGC3	hsa-miR-31,hsa-miR-34c-5p,hsa-miR-448,hsa-miR-200a*,hsa-miR-7,HS_201,
FOSB	hsa-miR-34c-5p,hsa-miR-19b-1*,
SEMA3F	hsa-miR-511,
SLC27A2	solexa-8000-104,
MED26	hsa-miR-503,hsa-miR-323-5p,hsa-miR-624,
NDUFB2	hsa-miR-1229,
OVOL1	hsa-miR-96,hsa-miR-190b,
DDO	hsa-miR-1826,
TMEM183B	HS_201,
ASF1A	solexa-8211-102,HS_79.1,hsa-miR-607,
MAPKBP1	hsa-miR-607,
HARS2	hsa-miR-922,
GNB1	hsa-miR-607,hsa-miR-19b-1*,
RP6-213H19.1	HS_79.1,hsa-miR-607,HS_216,hsa-miR-513a-3p,hsa-miR-30a*,hsa-miR-1826,hsa-miR-583,
IGSF6	hsa-miR-30a*,
TPPP	HS_79.1,hsa-miR-513a-3p,HS_201,
ADNP	hsa-miR-200a*,hsa-miR-624,
UST	hsa-miR-411*,hsa-miR-30a*,
DMWD	hsa-miR-34c-5p,HS_79.1,
RFFL	hsa-miR-448,hsa-miR-19b-1*,hsa-miR-922,hsa-miR-1229,
CALD1	hsa-miR-511,hsa-miR-182,hsa-miR-607,hsa-miR-24-1*,hsa-miR-513a-3p,
FLJ45139	hsa-miR-511,
ST6GAL1	hsa-miR-182,hsa-miR-96,
POM121C	hsa-miR-513a-3p,hsa-miR-583,
C2orf60	hsa-miR-511,hsa-miR-134,solexa-4793-177,
UNC84B	hsa-miR-448,hsa-miR-922,hsa-miR-30a*,
SKIL	hsa-miR-330-3p,
ADSS	hsa-miR-511,hsa-miR-922,hsa-miR-513a-3p,
HOXA11	hsa-miR-374b*,hsa-miR-448,hsa-miR-607,
RAB28	hsa-miR-30a*,hsa-miR-384,
HMGCS1	hsa-miR-607,hsa-miR-200a*,HS_303_a,
ATP2B3	hsa-miR-583,
TFCP2	hsa-miR-607,
KDELR2	hsa-miR-31,hsa-miR-607,
POLR3F	solexa-7534-111,
FLJ45422	hsa-miR-511,
RAB10	hsa-miR-607,hsa-miR-503,hsa-miR-30a*,hsa-miR-7,hsa-miR-190b,HS_196.1,hsa-miR-583,hsa-miR-182,HS_201,hsa-miR-96,hsa-miR-452,
TLE4	HS_79.1,hsa-miR-19b-1*,hsa-miR-922,hsa-miR-513a-3p,hsa-miR-503,hsa-miR-323-5p,hsa-miR-1826,
TLK2	hsa-miR-607,hsa-miR-663,hsa-miR-24-1*,hsa-miR-30a*,hsa-miR-7,solexa-7534-111,HS_201,hsa-miR-664*,hsa-miR-384,
ZNF2	HS_79.1,HS_303_a,hsa-miR-384,
ST3GAL5	HS_79.1,hsa-miR-30a*,
SH3GL2	hsa-miR-448,hsa-miR-16-2*,hsa-miR-19b-1*,hsa-miR-330-3p,hsa-miR-452,
ZBTB7B	hsa-miR-448,hsa-miR-663,
RP5-1000E10.4	hsa-miR-31,hsa-miR-374b*,
IGFBP3	hsa-miR-34c-5p,
DEK	hsa-miR-607,hsa-miR-922,hsa-miR-513a-3p,hsa-miR-330-3p,hsa-miR-624,hsa-miR-1826,
HSF5	hsa-miR-31,hsa-miR-134,hsa-miR-30a*,hsa-miR-1229,hsa-miR-664*,solexa-8000-104,
CRTC1	hsa-miR-182,hsa-miR-34c-5p,hsa-miR-448,
ARHGAP24	solexa-8211-102,hsa-miR-96,
SORBS3	hsa-miR-330-3p,HS_196.1,
CPT1A	solexa-7534-111,
DOPEY1	hsa-miR-16-2*,
C1QA	hsa-miR-922,
KIAA0564	hsa-miR-31,hsa-miR-607,
DCN	hsa-miR-374b*,hsa-miR-607,
C11orf41	hsa-miR-31,hsa-miR-19b-1*,hsa-miR-30a*,hsa-miR-384,
EFR3A	hsa-miR-511,hsa-miR-607,hsa-miR-200a*,hsa-miR-330-3p,solexa-4793-177,hsa-miR-190b,
SUCLG2	hsa-miR-16-2*,
COL11A1	solexa-8211-102,hsa-miR-16-2*,hsa-miR-196b,HS_216,
FOXF2	hsa-miR-182,hsa-miR-323-5p,hsa-miR-96,solexa-8000-104,
DEXI	hsa-miR-96,
CKMT2	hsa-miR-922,
AMPD2	hsa-miR-34c-5p,
ACTN1	hsa-miR-202*,hsa-miR-1250,hsa-miR-922,hsa-miR-384,
SLC13A3	hsa-miR-503,
PITPNC1	solexa-8211-102,hsa-miR-607,hsa-miR-330-3p,
SLIT2	hsa-miR-607,
PDE1B	hsa-miR-330-3p,hsa-miR-664*,
KCTD3	hsa-miR-513a-3p,solexa-7534-111,
SLC30A3	hsa-miR-34c-5p,HS_216,
NKX2-2	hsa-miR-182,hsa-miR-96,
PLP1	solexa-7534-111,
ANKRD7	hsa-miR-513a-3p,
FZD4	hsa-miR-31,hsa-miR-922,hsa-miR-513a-3p,
STX6	hsa-miR-922,hsa-miR-200a*,hsa-miR-664*,
GEFT	solexa-8000-104,
PDK3	hsa-miR-30a*,
WRB	hsa-miR-182,
WIT1	HS_144,solexa-8000-104,
BRD3	hsa-miR-7,
HOXB7	hsa-miR-196b,hsa-miR-513a-3p,hsa-miR-30a*,
TTC33	hsa-miR-511,solexa-8211-102,hsa-miR-330-3p,hsa-miR-30a*,
STMN2	HS_216,
PCOLCE2	hsa-miR-607,solexa-7534-111,
TNPO2	hsa-miR-922,hsa-miR-876-5p,
CENTG1	solexa-8211-102,hsa-miR-34c-5p,hsa-miR-330-3p,
PABPC1L2B	hsa-miR-182,
FABP2	hsa-miR-16-2*,
MYO1D	hsa-miR-31,hsa-miR-182,hsa-miR-193a-5p,hsa-miR-96,
MAPK4	hsa-miR-922,hsa-miR-7,
HINT1	hsa-miR-511,
HNRNPU	hsa-miR-374b*,hsa-miR-922,hsa-miR-24-1*,hsa-miR-330-3p,solexa-7534-111,hsa-miR-876-5p,hsa-miR-30a*,
MAP2K3	hsa-miR-182,hsa-miR-34c-5p,hsa-miR-330-3p,hsa-miR-96,
DYNLT3	hsa-miR-448,HS_216,
ATXN2L	hsa-miR-411*,
NDP	hsa-miR-374b*,
OMG	hsa-miR-503,
SLC4A4	hsa-miR-448,hsa-miR-922,hsa-miR-513a-3p,hsa-miR-503,hsa-miR-134,hsa-miR-7,hsa-miR-583,hsa-miR-511,HS_201,hsa-miR-664*,
RHOBTB1	hsa-miR-31,hsa-miR-607,hsa-miR-182,hsa-miR-323-5p,solexa-7534-111,HS_201,hsa-miR-1826,hsa-miR-96,hsa-miR-384,
ADAMTSL1	HS_196.1,
AP2A2	HS_201,
CSNK2A1	hsa-miR-1250,HS_216,hsa-miR-30a*,hsa-miR-1229,
PEBP1	hsa-miR-607,hsa-miR-1826,
AAK1	hsa-miR-411*,hsa-miR-448,hsa-miR-16-2*,hsa-miR-30a*,hsa-miR-624,hsa-miR-583,hsa-miR-202*,hsa-miR-511,hsa-miR-323-5p,hsa-miR-384,hsa-miR-374b*,hsa-miR-922,hsa-miR-513a-3p,hsa-miR-190b,HS_196.1,hsa-miR-19b-1*,hsa-miR-196b,HS_216,HS_201,hsa-miR-452,hsa-miR-664*,
AOX1	HS_196.1,
CYR61	hsa-miR-34c-5p,
COL1A2	hsa-miR-196b,hsa-miR-30a*,hsa-miR-7,
JRKL	hsa-miR-607,HS_201,solexa-4793-177,
DTNA	hsa-miR-34c-5p,hsa-miR-448,hsa-miR-607,hsa-miR-16-2*,hsa-miR-7,HS_196.1,HS_79.1,hsa-miR-182,hsa-miR-19b-1*,hsa-miR-196b,solexa-7534-111,hsa-miR-452,
MAFF	HS_201,
TMOD3	HS_201,
GMEB1	hsa-miR-202*,
EEA1	hsa-miR-34c-5p,hsa-miR-16-2*,hsa-miR-513a-3p,hsa-miR-30a*,hsa-miR-182,hsa-miR-196b,solexa-7534-111,HS_201,hsa-miR-1826,hsa-miR-96,
AKT3	HS_144,hsa-miR-448,HS_216,hsa-miR-503,hsa-miR-30a*,HS_201,
DDX20	hsa-miR-513a-3p,
CTTN	hsa-miR-182,hsa-miR-448,hsa-miR-96,
HSBP1	hsa-miR-182,hsa-miR-34c-5p,solexa-7534-111,hsa-miR-876-5p,hsa-miR-96,
MAB21L1	hsa-miR-607,hsa-miR-16-2*,hsa-miR-513a-3p,solexa-4793-177,
ARL5A	hsa-miR-607,
ZNF697	hsa-miR-503,hsa-miR-876-5p,hsa-miR-30a*,hsa-miR-7,hsa-miR-182,HS_144,solexa-7534-111,hsa-miR-96,hsa-miR-1229,hsa-miR-384,
PHKB	hsa-miR-411*,hsa-miR-448,hsa-miR-1826,
FAM13A1	hsa-miR-182,hsa-miR-607,solexa-7534-111,hsa-miR-96,
NDEL1	solexa-4793-177,
USP8	hsa-miR-202*,hsa-miR-19b-1*,HS_201,
YIPF3	hsa-miR-374b*,hsa-miR-583,
GULP1	hsa-miR-374b*,hsa-miR-384,
XPO7	hsa-miR-31,hsa-miR-16-2*,hsa-miR-503,hsa-miR-30a*,hsa-miR-624,hsa-miR-7,HS_196.1,
GPR75	hsa-miR-330-3p,
KCNS3	hsa-miR-200a*,hsa-miR-513a-3p,hsa-miR-876-5p,
ARHGAP11B	hsa-miR-513a-3p,
ARID1A	hsa-miR-31,hsa-miR-448,hsa-miR-607,hsa-miR-922,hsa-miR-720,hsa-miR-583,hsa-miR-511,HS_79.1,hsa-miR-19b-1*,solexa-7534-111,
TPD52L3	hsa-miR-330-3p,
MBD1	HS_144,hsa-miR-30a*,hsa-miR-624,HS_303_a,solexa-8000-104,
SHMT2	HS_216,HS_196.1,
ZBTB40	solexa-8211-102,hsa-miR-182,solexa-7534-111,hsa-miR-96,
AP1S1	HS_201,
ALPL	HS_201,
COL12A1	solexa-8211-102,hsa-miR-34c-5p,hsa-miR-30a*,HS_303_a,hsa-miR-384,
SMAD6	hsa-miR-19b-1*,hsa-miR-196b,hsa-miR-134,
CHST3	hsa-miR-607,hsa-miR-922,hsa-miR-330-3p,hsa-miR-1229,HS_196.1,
SAT1	hsa-miR-607,
ABLIM1	hsa-miR-31,hsa-miR-182,hsa-miR-34c-5p,
BTAF1	hsa-miR-411*,hsa-miR-448,hsa-miR-16-2*,hsa-miR-922,hsa-miR-513a-3p,hsa-miR-503,solexa-8211-102,hsa-miR-330-3p,hsa-miR-664*,HS_303_a,
RCBTB2	hsa-miR-19b-1*,
YPEL2	hsa-miR-330-3p,HS_201,
RBMS1	hsa-miR-513a-3p,hsa-miR-330-3p,hsa-miR-624,hsa-miR-1826,hsa-miR-384,
LOC338809	HS_201,
NRXN2	hsa-miR-34c-5p,
RYBP	hsa-miR-411*,hsa-miR-607,hsa-miR-24-1*,hsa-miR-503,hsa-miR-511,hsa-miR-330-3p,solexa-7534-111,solexa-8000-104,hsa-miR-374b*,hsa-miR-31,hsa-miR-922,hsa-miR-513a-3p,hsa-miR-876-5p,hsa-miR-7,HS_144,hsa-miR-19b-1*,HS_216,
MAEA	hsa-miR-876-5p,hsa-miR-30a*,
ZNF22	hsa-miR-607,hsa-miR-922,hsa-miR-30a*,hsa-miR-96,
PSD3	hsa-miR-34c-5p,hsa-miR-448,hsa-miR-607,hsa-miR-513a-3p,hsa-miR-134,hsa-miR-876-5p,hsa-miR-30a*,hsa-miR-624,hsa-miR-7,hsa-miR-202*,HS_144,HS_216,hsa-miR-330-3p,hsa-miR-452,
AGR2	hsa-miR-511,
SAFB	hsa-miR-922,
HDLBP	hsa-miR-448,hsa-miR-922,hsa-miR-7,
MLLT4	hsa-miR-607,hsa-miR-330-3p,
ANKZF1	hsa-miR-511,
HECW1	HS_144,hsa-miR-448,hsa-miR-922,hsa-miR-513a-3p,hsa-miR-1826,HS_201,HS_196.1,
HMGB1	hsa-miR-34c-5p,hsa-miR-200a*,hsa-miR-513a-3p,
ACTR2	hsa-miR-182,hsa-miR-922,hsa-miR-24-1*,hsa-miR-503,hsa-miR-30a*,
DUSP8	hsa-miR-411*,hsa-miR-30a*,
MEF2C	hsa-miR-448,hsa-miR-607,hsa-miR-876-5p,hsa-miR-30a*,hsa-miR-624,hsa-miR-190b,hsa-miR-182,hsa-miR-330-3p,hsa-miR-96,hsa-miR-452,hsa-miR-384,solexa-8000-104,
LBR	hsa-miR-202*,hsa-miR-448,hsa-miR-607,
CBFA2T3	hsa-miR-34c-5p,hsa-miR-503,hsa-miR-876-5p,HS_196.1,hsa-miR-182,hsa-miR-196b,hsa-miR-96,hsa-miR-664*,
RAP1GDS1	hsa-miR-34c-5p,hsa-miR-607,solexa-4793-177,hsa-miR-511,HS_216,hsa-miR-323-5p,HS_303_a,hsa-miR-664*,
CLCA3	solexa-8211-102,hsa-miR-922,hsa-miR-330-3p,
AFF3	hsa-miR-411*,hsa-miR-34c-5p,hsa-miR-607,hsa-miR-16-2*,hsa-miR-200a*,hsa-miR-193a-5p,hsa-miR-134,
MYB	hsa-miR-182,hsa-miR-513a-3p,hsa-miR-503,hsa-miR-624,hsa-miR-96,hsa-miR-664*,
CDC25A	hsa-miR-511,hsa-miR-34c-5p,hsa-miR-196b,hsa-miR-503,hsa-miR-30a*,
KLF3	hsa-miR-31,hsa-miR-374b*,hsa-miR-448,hsa-miR-607,hsa-miR-513a-3p,hsa-miR-30a*,hsa-miR-511,hsa-miR-182,hsa-miR-330-3p,HS_201,hsa-miR-96,
ESM1	solexa-8211-102,
CREBL1	HS_303_a,
ERBB4	hsa-miR-374b*,hsa-miR-411*,hsa-miR-607,hsa-miR-24-1*,hsa-miR-876-5p,hsa-miR-30a*,hsa-miR-7,hsa-miR-583,hsa-miR-511,solexa-8211-102,hsa-miR-182,hsa-miR-330-3p,hsa-miR-96,HS_201,hsa-miR-452,
KANK1	hsa-miR-31,hsa-miR-374b*,hsa-miR-503,
KIAA1712	hsa-miR-607,hsa-miR-513a-3p,hsa-miR-624,
BCL2L12	hsa-miR-182,hsa-miR-96,
ACTR3	hsa-miR-511,hsa-miR-607,hsa-miR-190b,HS_303_a,solexa-8000-104,hsa-miR-583,
GPHN	hsa-miR-448,hsa-miR-607,hsa-miR-24-1*,hsa-miR-30a*,hsa-miR-190b,hsa-miR-182,hsa-miR-330-3p,hsa-miR-96,
RAB6IP1	hsa-miR-513a-3p,
PTN	hsa-miR-384,
LPP	hsa-miR-31,hsa-miR-448,hsa-miR-16-2*,hsa-miR-513a-3p,hsa-miR-503,hsa-miR-30a*,hsa-miR-7,hsa-miR-190b,hsa-miR-511,hsa-miR-182,solexa-7534-111,hsa-miR-1826,HS_201,
HECA	hsa-miR-511,hsa-miR-411*,hsa-miR-30a*,hsa-miR-190b,
HIVEP1	hsa-miR-607,
RAE1	hsa-miR-34c-5p,
EIF4EBP2	hsa-miR-31,hsa-miR-511,hsa-miR-182,hsa-miR-922,hsa-miR-330-3p,hsa-miR-7,hsa-miR-1229,hsa-miR-96,
ATRX	hsa-miR-374b*,hsa-miR-511,hsa-miR-607,hsa-miR-922,solexa-4793-177,
C14orf109	hsa-miR-34c-5p,hsa-miR-513a-3p,solexa-7534-111,
COX5A	hsa-miR-607,HS_201,
MACF1	hsa-miR-503,hsa-miR-30a*,
AIFM1	hsa-miR-1826,
CXCL14	hsa-miR-607,hsa-miR-384,hsa-miR-583,
SEC24D	HS_201,
TGFB2	hsa-miR-607,
MPPED2	HS_144,hsa-miR-34c-5p,hsa-miR-448,hsa-miR-607,hsa-miR-16-2*,hsa-miR-513a-3p,hsa-miR-384,
WNK2	solexa-7534-111,
HSPB8	hsa-miR-19b-1*,
MNAT1	HS_79.1,
PCMTD2	hsa-miR-607,hsa-miR-19b-1*,
ADD3	hsa-miR-182,hsa-miR-448,hsa-miR-607,hsa-miR-513a-3p,hsa-miR-330-3p,hsa-miR-96,HS_201,hsa-miR-452,
ZDHHC2	solexa-8211-102,hsa-miR-448,hsa-miR-624,
FRMPD2L2	hsa-miR-330-3p,
TAF4B	hsa-miR-182,hsa-miR-34c-5p,hsa-miR-96,
MTA2	hsa-miR-34c-5p,HS_303_a,
SLTM	hsa-miR-374b*,hsa-miR-411*,hsa-miR-607,hsa-miR-1250,hsa-miR-513a-3p,
KIAA1279	hsa-miR-16-2*,
AXIN1	hsa-miR-31,
RAP1A	hsa-miR-16-2*,hsa-miR-330-3p,
MALT1	hsa-miR-607,
TRIO	hsa-miR-448,hsa-miR-513a-3p,hsa-miR-190b,
NID1	hsa-miR-182,hsa-miR-513a-3p,
C5orf33	hsa-miR-607,hsa-miR-200a*,hsa-miR-513a-3p,
ID3	HS_303_a,
TUBGCP3	hsa-miR-583,
KIAA0329	solexa-8211-102,hsa-miR-330-3p,
POU4F2	hsa-miR-411*,hsa-miR-607,hsa-miR-200a*,hsa-miR-583,hsa-miR-511,hsa-miR-330-3p,hsa-miR-1826,hsa-miR-1229,
GOLGA8E	hsa-miR-193a-5p,
NBEAL1	hsa-miR-330-3p,hsa-miR-30a*,
FAM127C	hsa-miR-196b,
CLGN	hsa-miR-607,hsa-miR-513a-3p,
RECQL	HS_201,
SMARCC2	HS_216,
AP1G1	hsa-miR-374b*,hsa-miR-411*,hsa-miR-607,hsa-miR-922,hsa-miR-30a*,hsa-miR-624,hsa-miR-7,hsa-miR-583,hsa-miR-664*,
ENPP4	hsa-miR-511,solexa-8211-102,hsa-miR-922,hsa-miR-24-1*,hsa-miR-513a-3p,hsa-miR-384,
PADI3	hsa-miR-330-3p,
POLI	HS_201,
SMARCC1	hsa-miR-411*,hsa-miR-922,hsa-miR-513a-3p,hsa-miR-583,hsa-miR-202*,hsa-miR-196b,solexa-7534-111,hsa-miR-330-3p,hsa-miR-664*,HS_303_a,
GNAI3	hsa-miR-31,hsa-miR-374b*,hsa-miR-607,hsa-miR-16-2*,hsa-miR-513a-3p,hsa-miR-503,hsa-miR-182,hsa-miR-323-5p,hsa-miR-96,
JMJD3	HS_79.1,HS_216,hsa-miR-30a*,hsa-miR-7,hsa-miR-1229,
NDST1	hsa-miR-374b*,hsa-miR-34c-5p,hsa-miR-7,hsa-miR-96,hsa-miR-664*,HS_303_a,
TPD52L2	hsa-miR-1229,
PTPRE	hsa-miR-374b*,hsa-miR-182,hsa-miR-448,hsa-miR-876-5p,hsa-miR-96,
PTK2B	hsa-miR-583,
IRF2BP2	hsa-miR-411*,hsa-miR-34c-5p,hsa-miR-607,hsa-miR-200a*,hsa-miR-503,solexa-4793-177,hsa-miR-190b,hsa-miR-511,HS_79.1,HS_216,HS_201,
SOX4	hsa-miR-511,hsa-miR-34c-5p,hsa-miR-624,HS_201,solexa-8000-104,hsa-miR-384,hsa-miR-583,
RNF41	hsa-miR-34c-5p,HS_79.1,hsa-miR-607,hsa-miR-503,hsa-miR-96,
MSN	hsa-miR-16-2*,hsa-miR-513a-3p,hsa-miR-96,
THOC5	hsa-miR-511,
TSPAN3	hsa-miR-607,hsa-miR-200a*,solexa-7534-111,
SERINC3	hsa-miR-200a*,hsa-miR-330-3p,
C8orf58	hsa-miR-876-5p,
SH2D1A	hsa-miR-31,hsa-miR-182,hsa-miR-607,hsa-miR-624,
PTPLAD1	hsa-miR-607,
SMARCD1	hsa-miR-31,hsa-miR-202*,HS_144,hsa-miR-193a-5p,hsa-miR-624,hsa-miR-7,
CALB1	hsa-miR-16-2*,hsa-miR-922,hsa-miR-24-1*,HS_216,hsa-miR-513a-3p,hsa-miR-30a*,
SH3RF3	solexa-8211-102,hsa-miR-607,hsa-miR-330-3p,
C18orf8	hsa-miR-583,
TPP2	hsa-miR-448,hsa-miR-16-2*,hsa-miR-19b-1*,
GTF2E1	hsa-miR-182,hsa-miR-624,
CHSY1	hsa-miR-1826,
LAPTM4A	hsa-miR-511,
ARHGAP17	hsa-miR-202*,hsa-miR-607,
KIAA2022	hsa-miR-374b*,hsa-miR-182,hsa-miR-607,hsa-miR-96,hsa-miR-583,
MYOM1	hsa-miR-384,
GPR83	hsa-miR-384,
SFPQ	hsa-miR-202*,hsa-miR-607,hsa-miR-16-2*,hsa-miR-624,
SLC39A14	hsa-miR-31,HS_79.1,hsa-miR-16-2*,hsa-miR-200a*,hsa-miR-7,hsa-miR-384,
DDX19B	hsa-miR-196b,
EXT2	hsa-miR-664*,
FAM164A	hsa-miR-374b*,
DIAPH2	hsa-miR-374b*,hsa-miR-448,hsa-miR-16-2*,hsa-miR-503,hsa-miR-30a*,solexa-4793-177,solexa-8211-102,hsa-miR-182,hsa-miR-19b-1*,hsa-miR-196b,solexa-7534-111,hsa-miR-330-3p,hsa-miR-96,
PTPN12	hsa-miR-411*,hsa-miR-607,hsa-miR-16-2*,hsa-miR-513a-3p,hsa-miR-503,hsa-miR-30a*,hsa-miR-1826,hsa-miR-384,hsa-miR-664*,
ABL2	hsa-miR-374b*,hsa-miR-607,hsa-miR-200a*,solexa-4793-177,HS_79.1,hsa-miR-182,hsa-miR-196b,HS_201,
GPR137B	hsa-miR-374b*,hsa-miR-202*,
PTPRZ1	hsa-miR-202*,hsa-miR-607,hsa-miR-16-2*,hsa-miR-513a-3p,
MECP2	hsa-miR-30a*,hsa-miR-202*,hsa-miR-96,hsa-miR-31,hsa-miR-34c-5p,hsa-miR-922,hsa-miR-513a-3p,hsa-miR-7,HS_196.1,solexa-8211-102,hsa-miR-19b-1*,HS_216,hsa-miR-196b,HS_201,HS_303_a,hsa-miR-664*,
LAMP1	HS_201,
PSMA1	hsa-miR-511,
DIP2C	hsa-miR-374b*,solexa-8211-102,hsa-miR-448,hsa-miR-384,hsa-miR-583,
RXRA	hsa-miR-330-3p,hsa-miR-876-5p,
NFATC4	hsa-miR-34c-5p,
MAP3K5	hsa-miR-16-2*,hsa-miR-513a-3p,hsa-miR-876-5p,hsa-miR-30a*,
ALKBH1	hsa-miR-31,solexa-8211-102,solexa-4793-177,
RAB7L1	hsa-miR-202*,
CLDN11	hsa-miR-19b-1*,
BMPR1A	hsa-miR-374b*,hsa-miR-922,hsa-miR-503,HS_201,
YBX2	hsa-miR-19b-1*,
TIMP3	hsa-miR-374b*,hsa-miR-922,hsa-miR-513a-3p,hsa-miR-452,hsa-miR-384,
CIB2	hsa-miR-448,
FUBP3	hsa-miR-607,hsa-miR-19b-1*,
STAG2	hsa-miR-31,hsa-miR-34c-5p,hsa-miR-607,hsa-miR-16-2*,hsa-miR-922,hsa-miR-200a*,hsa-miR-513a-3p,hsa-miR-876-5p,HS_144,solexa-7534-111,
ABCG1	HS_144,hsa-miR-384,
HRK	hsa-miR-411*,
SPAG16	hsa-miR-607,
ARHGEF12	hsa-miR-374b*,hsa-miR-607,hsa-miR-16-2*,hsa-miR-922,hsa-miR-583,hsa-miR-182,solexa-7534-111,hsa-miR-96,HS_303_a,
CD55	hsa-miR-513a-3p,
PLN	HS_79.1,hsa-miR-1826,
LYPLA1	hsa-miR-607,hsa-miR-922,
SLC18A3	hsa-miR-96,
INTU	hsa-miR-607,
EML1	hsa-miR-513a-3p,
SMAD3	hsa-miR-922,HS_201,HS_303_a,
RALY	hsa-miR-34c-5p,
LNPEP	hsa-miR-202*,hsa-miR-664*,hsa-miR-384,
HISPPD1	hsa-miR-607,
CTDSPL2	hsa-miR-411*,hsa-miR-607,hsa-miR-513a-3p,hsa-miR-134,hsa-miR-511,solexa-8211-102,hsa-miR-330-3p,HS_201,hsa-miR-384,
TBC1D12	hsa-miR-607,hsa-miR-16-2*,hsa-miR-513a-3p,hsa-miR-583,
HMOX2	hsa-miR-664*,
MRVI1	hsa-miR-511,hsa-miR-34c-5p,hsa-miR-607,hsa-miR-134,HS_201,HS_196.1,hsa-miR-384,
DBNDD2	hsa-miR-374b*,hsa-miR-24-1*,
PTGDR	hsa-miR-607,
GJB6	hsa-miR-16-2*,hsa-miR-30a*,hsa-miR-7,
PLP2	hsa-miR-7,
PLCG1	hsa-miR-182,hsa-miR-34c-5p,hsa-miR-922,hsa-miR-96,
SLC16A7	hsa-miR-7,hsa-miR-96,HS_201,
HTR2C	hsa-miR-34c-5p,hsa-miR-200a*,hsa-miR-384,
CHMP5	hsa-miR-607,hsa-miR-384,
CACNB3	hsa-miR-34c-5p,
NEDD4	hsa-miR-513a-3p,hsa-miR-30a*,HS_201,
MRPL19	hsa-miR-374b*,hsa-miR-876-5p,
PRKAR2A	hsa-miR-922,hsa-miR-503,
RBBP9	hsa-miR-607,
IHPK1	hsa-miR-330-3p,
RBM33	hsa-miR-24-1*,solexa-7534-111,
CACNA1E	hsa-miR-34c-5p,HS_216,hsa-miR-583,
FLJ12993	hsa-miR-182,hsa-miR-448,hsa-miR-30a*,hsa-miR-96,
KATNAL1	hsa-miR-19b-1*,
PAFAH1B1	hsa-miR-411*,hsa-miR-182,hsa-miR-16-2*,hsa-miR-200a*,hsa-miR-513a-3p,
PGRMC2	hsa-miR-511,hsa-miR-182,hsa-miR-34c-5p,hsa-miR-607,hsa-miR-30a*,hsa-miR-96,HS_201,
TMEM30B	solexa-8211-102,hsa-miR-607,hsa-miR-16-2*,
ZBTB38	hsa-miR-16-2*,hsa-miR-134,hsa-miR-624,hsa-miR-7,hsa-miR-452,
UBE2I	hsa-miR-16-2*,
PCTK2	hsa-miR-374b*,hsa-miR-607,hsa-miR-16-2*,hsa-miR-513a-3p,hsa-miR-503,hsa-miR-134,solexa-8211-102,solexa-7534-111,hsa-miR-452,
OSTF1	hsa-miR-330-3p,
KIAA0323	hsa-miR-330-3p,
TBC1D5	hsa-miR-374b*,HS_201,
C14orf28	hsa-miR-374b*,hsa-miR-34c-5p,hsa-miR-607,hsa-miR-513a-3p,HS_201,hsa-miR-583,
MYO6	hsa-miR-34c-5p,hsa-miR-607,hsa-miR-1826,hsa-miR-384,
MINK1	hsa-miR-511,hsa-miR-663,hsa-miR-19b-1*,hsa-miR-922,
SLC25A1	hsa-miR-182,hsa-miR-663,hsa-miR-323-5p,hsa-miR-96,
EZH2	hsa-miR-607,HS_196.1,
hCG_1651889	HS_79.1,hsa-miR-323-5p,
ATP11A	hsa-miR-448,hsa-miR-607,hsa-miR-330-3p,solexa-4793-177,
MRPL33	hsa-miR-34c-5p,hsa-miR-607,
SLC25A5	hsa-miR-134,
MYO1C	hsa-miR-34c-5p,hsa-miR-922,hsa-miR-624,hsa-miR-202*,hsa-miR-182,hsa-miR-330-3p,HS_201,hsa-miR-96,hsa-miR-384,
PELO	hsa-miR-330-3p,
RBM23	hsa-miR-922,
BTN3A2	HS_303_a,
GLRA2	hsa-miR-31,hsa-miR-511,hsa-miR-30a*,
SYT5	hsa-miR-330-3p,
TMEM66	hsa-miR-607,
SPRN	hsa-miR-34c-5p,
CSTF3	hsa-miR-30a*,hsa-miR-1229,
HBEGF	hsa-miR-31,hsa-miR-607,hsa-miR-30a*,hsa-miR-182,HS_216,hsa-miR-330-3p,HS_201,hsa-miR-96,HS_303_a,
OSMR	hsa-miR-196b,
COMMD2	hsa-miR-607,
DDAH1	hsa-miR-511,hsa-miR-182,hsa-miR-607,hsa-miR-134,hsa-miR-96,hsa-miR-384,
ACBD5	hsa-miR-607,hsa-miR-16-2*,hsa-miR-330-3p,solexa-7534-111,solexa-8000-104,
MGAT1	hsa-miR-31,hsa-miR-30a*,
TIPARP	hsa-miR-374b*,hsa-miR-607,hsa-miR-513a-3p,hsa-miR-193a-5p,hsa-miR-330-3p,
DNASE1L3	hsa-miR-31,
CRYAB	HS_216,
CHEK1	hsa-miR-607,hsa-miR-503,
LRRC58	hsa-miR-411*,hsa-miR-607,hsa-miR-200a*,hsa-miR-503,hsa-miR-30a*,hsa-miR-384,
COPA	HS_216,
RASD2	HS_303_a,
IPO8	solexa-8211-102,hsa-miR-448,hsa-miR-193a-5p,solexa-7534-111,HS_201,hsa-miR-384,
INSC	hsa-miR-31,solexa-4793-177,
JAKMIP2	hsa-miR-607,hsa-miR-19b-1*,hsa-miR-1826,hsa-miR-664*,
MAP3K14	hsa-miR-31,
NOVA2	HS_196.1,
PPP1R8	hsa-miR-34c-5p,hsa-miR-1826,HS_196.1,hsa-miR-384,
TNFRSF11B	hsa-miR-330-3p,
FAM102B	hsa-miR-196b,
CD36	hsa-miR-607,
PDE6D	hsa-miR-411*,
CCT2	hsa-miR-607,
ARF4	hsa-miR-31,hsa-miR-182,hsa-miR-922,hsa-miR-7,hsa-miR-96,hsa-miR-452,hsa-miR-190b,
CLK2	hsa-miR-624,
SLCO3A1	hsa-miR-34c-5p,hsa-miR-664*,
MBTPS1	hsa-miR-607,
DUSP2	hsa-miR-16-2*,
TNFSF15	hsa-miR-513a-3p,
SH3GLB1	hsa-miR-511,hsa-miR-30a*,hsa-miR-7,hsa-miR-583,
SLC12A6	hsa-miR-411*,HS_216,hsa-miR-30a*,hsa-miR-96,
MRPL48	HS_196.1,
HMGN3	hsa-miR-607,hsa-miR-16-2*,hsa-miR-922,hsa-miR-513a-3p,solexa-4793-177,
FAM133B	hsa-miR-448,hsa-miR-607,hsa-miR-16-2*,hsa-miR-922,hsa-miR-200a*,hsa-miR-513a-3p,hsa-miR-7,hsa-miR-583,hsa-miR-182,
GNG10	hsa-miR-583,
PIK3C3	hsa-miR-607,hsa-miR-16-2*,
SOS2	hsa-miR-922,hsa-miR-513a-3p,hsa-miR-30a*,hsa-miR-202*,hsa-miR-511,hsa-miR-182,hsa-miR-330-3p,hsa-miR-1826,hsa-miR-96,
PAX9	hsa-miR-31,hsa-miR-511,solexa-8211-102,hsa-miR-607,hsa-miR-384,
NEFM	hsa-miR-448,hsa-miR-19b-1*,
NNAT	HS_144,hsa-miR-16-2*,hsa-miR-323-5p,
SCML2	hsa-miR-34c-5p,hsa-miR-448,hsa-miR-19b-1*,HS_201,
BCL9	hsa-miR-374b*,hsa-miR-330-3p,hsa-miR-503,hsa-miR-30a*,hsa-miR-720,
ANKRD28	hsa-miR-448,hsa-miR-607,hsa-miR-922,hsa-miR-24-1*,hsa-miR-513a-3p,hsa-miR-876-5p,hsa-miR-624,hsa-miR-7,hsa-miR-452,
SYN1	hsa-miR-448,
RAB14	hsa-miR-31,hsa-miR-374b*,hsa-miR-607,hsa-miR-922,hsa-miR-583,hsa-miR-19b-1*,HS_201,hsa-miR-452,
TRAF3	hsa-miR-374b*,solexa-8211-102,hsa-miR-624,HS_196.1,HS_303_a,
APBB1	hsa-miR-922,
PLXNB1	solexa-8000-104,
USP10	hsa-miR-1826,
B4GALT1	hsa-miR-374b*,hsa-miR-448,hsa-miR-922,hsa-miR-330-3p,hsa-miR-503,HS_201,
CHD3	hsa-miR-7,
SLC25A44	hsa-miR-374b*,hsa-miR-34c-5p,
CLDN22	hsa-miR-511,HS_201,
KIAA0515	hsa-miR-607,hsa-miR-330-3p,hsa-miR-583,
FAT2	hsa-miR-34c-5p,hsa-miR-664*,
DYNC1LI2	hsa-miR-374b*,hsa-miR-411*,hsa-miR-607,hsa-miR-16-2*,hsa-miR-503,hsa-miR-134,hsa-miR-511,hsa-miR-182,HS_216,hsa-miR-96,HS_201,
TCEAL8	hsa-miR-664*,
GDI1	HS_216,HS_303_a,
ZMYND8	HS_201,
VSNL1	hsa-miR-374b*,HS_79.1,hsa-miR-607,hsa-miR-16-2*,hsa-miR-196b,hsa-miR-513a-3p,
PTGES3	hsa-miR-202*,hsa-miR-513a-3p,solexa-7534-111,hsa-miR-30a*,
GPRASP2	hsa-miR-182,hsa-miR-30a*,hsa-miR-96,
CS	hsa-miR-202*,hsa-miR-330-3p,
ETS2	hsa-miR-182,hsa-miR-607,
IGFBP7	hsa-miR-31,hsa-miR-513a-3p,
ZNF318	hsa-miR-374b*,hsa-miR-607,hsa-miR-330-3p,HS_196.1,
PRMT2	hsa-miR-7,
ZNF609	hsa-miR-16-2*,hsa-miR-922,hsa-miR-323-5p,hsa-miR-7,hsa-miR-96,HS_303_a,
SIRT4	hsa-miR-374b*,
SCN4A	hsa-miR-19b-1*,HS_201,
FAM135A	hsa-miR-607,hsa-miR-16-2*,hsa-miR-513a-3p,hsa-miR-503,
ECE2	hsa-miR-96,
EPHA5	HS_201,
PIWIL1	hsa-miR-607,
FREQ	hsa-miR-196b,hsa-miR-1229,hsa-miR-452,
TMCC2	HS_201,
PACS2	hsa-miR-452,
TCF12	hsa-miR-374b*,hsa-miR-34c-5p,hsa-miR-607,hsa-miR-24-1*,hsa-miR-513a-3p,hsa-miR-7,hsa-miR-202*,HS_79.1,hsa-miR-19b-1*,hsa-miR-330-3p,hsa-miR-1826,HS_201,hsa-miR-664*,hsa-miR-384,
POU4F1	hsa-miR-34c-5p,hsa-miR-607,hsa-miR-922,hsa-miR-30a*,hsa-miR-583,hsa-miR-511,HS_144,HS_216,hsa-miR-323-5p,
BCL2L2	hsa-miR-922,hsa-miR-200a*,hsa-miR-30a*,hsa-miR-624,HS_196.1,HS_201,HS_303_a,hsa-miR-664*,
ARL4C	hsa-miR-663,hsa-miR-876-5p,hsa-miR-7,hsa-miR-190b,hsa-miR-182,solexa-7534-111,HS_201,hsa-miR-96,HS_303_a,
CUGBP2	hsa-miR-607,hsa-miR-16-2*,hsa-miR-200a*,hsa-miR-134,hsa-miR-30a*,hsa-miR-511,hsa-miR-1229,hsa-miR-96,hsa-miR-1826,hsa-miR-384,hsa-miR-374b*,hsa-miR-34c-5p,hsa-miR-513a-3p,HS_196.1,solexa-8211-102,HS_144,hsa-miR-182,hsa-miR-196b,HS_201,hsa-miR-452,
SCD5	hsa-miR-374b*,
ATG4B	hsa-miR-34c-5p,
GPR22	hsa-miR-182,hsa-miR-34c-5p,hsa-miR-96,hsa-miR-452,
AQP4	hsa-miR-607,hsa-miR-922,hsa-miR-513a-3p,hsa-miR-30a*,solexa-8211-102,hsa-miR-19b-1*,hsa-miR-196b,hsa-miR-330-3p,hsa-miR-384,
HIRA	hsa-miR-513a-3p,hsa-miR-30a*,hsa-miR-384,
ARMC8	hsa-miR-330-3p,
VPS36	hsa-miR-202*,hsa-miR-607,hsa-miR-134,
AEBP2	hsa-miR-182,hsa-miR-448,hsa-miR-607,hsa-miR-16-2*,hsa-miR-19b-1*,hsa-miR-96,
PAN2	hsa-miR-182,hsa-miR-7,
RNF144A	hsa-miR-31,hsa-miR-448,hsa-miR-607,solexa-7534-111,hsa-miR-7,HS_201,HS_303_a,
SMC1A	hsa-miR-202*,hsa-miR-7,HS_303_a,hsa-miR-384,
PRKCD	hsa-miR-922,HS_201,
DSC2	hsa-miR-607,hsa-miR-513a-3p,
COL4A3	hsa-miR-374b*,
MYO10	HS_79.1,hsa-miR-922,HS_216,HS_201,
SMYD5	hsa-miR-922,solexa-7534-111,hsa-miR-7,
OLFM1	hsa-miR-182,hsa-miR-96,
TUSC2	HS_201,
PRKAA1	solexa-8211-102,hsa-miR-448,hsa-miR-607,hsa-miR-16-2*,solexa-7534-111,hsa-miR-30a*,
RUNX1	hsa-miR-374b*,hsa-miR-607,hsa-miR-922,hsa-miR-330-3p,
ENAH	hsa-miR-31,hsa-miR-374b*,hsa-miR-448,hsa-miR-607,hsa-miR-202*,solexa-8211-102,hsa-miR-330-3p,HS_201,
MID1	hsa-miR-30a*,
GPR64	hsa-miR-34c-5p,hsa-miR-664*,
C14orf138	hsa-miR-323-5p,
SNX10	solexa-8211-102,hsa-miR-19b-1*,
ATP2C1	hsa-miR-448,hsa-miR-607,hsa-miR-16-2*,hsa-miR-19b-1*,solexa-8000-104,hsa-miR-384,
ALDH1A2	hsa-miR-19b-1*,
RNF103	solexa-8211-102,hsa-miR-513a-3p,hsa-miR-330-3p,hsa-miR-134,hsa-miR-1826,
MYO16	solexa-8211-102,hsa-miR-448,hsa-miR-607,hsa-miR-96,
AHCY	hsa-miR-922,
DBF4	hsa-miR-30a*,
MAPK9	hsa-miR-182,hsa-miR-7,hsa-miR-96,
EGR1	hsa-miR-607,hsa-miR-24-1*,hsa-miR-513a-3p,hsa-miR-30a*,hsa-miR-624,HS_196.1,
SLC12A2	hsa-miR-411*,hsa-miR-34c-5p,hsa-miR-448,hsa-miR-607,hsa-miR-513a-3p,hsa-miR-503,hsa-miR-30a*,hsa-miR-7,hsa-miR-583,hsa-miR-511,hsa-miR-182,hsa-miR-330-3p,hsa-miR-1229,hsa-miR-96,
ESRRG	hsa-miR-16-2*,hsa-miR-30a*,hsa-miR-202*,hsa-miR-511,HS_79.1,hsa-miR-330-3p,solexa-7534-111,hsa-miR-96,hsa-miR-384,hsa-miR-922,hsa-miR-513a-3p,solexa-4793-177,hsa-miR-7,solexa-8211-102,hsa-miR-182,hsa-miR-19b-1*,HS_201,hsa-miR-452,hsa-miR-664*,hsa-miR-891a,
C8orf79	HS_201,HS_196.1,
OTX1	hsa-miR-34c-5p,hsa-miR-663,hsa-miR-196b,hsa-miR-200a*,
EFNB3	hsa-miR-182,hsa-miR-34c-5p,hsa-miR-607,hsa-miR-513a-3p,hsa-miR-330-3p,hsa-miR-96,HS_201,
CSTF2T	hsa-miR-30a*,
PTGFR	hsa-miR-330-3p,
TRIM37	hsa-miR-182,hsa-miR-503,hsa-miR-30a*,hsa-miR-96,
IREB2	hsa-miR-374b*,hsa-miR-19b-1*,hsa-miR-30a*,hsa-miR-452,
PDCD7	hsa-miR-134,
CDR2	hsa-miR-196b,hsa-miR-24-1*,hsa-miR-330-3p,hsa-miR-876-5p,
GRSF1	HS_144,hsa-miR-34c-5p,hsa-miR-16-2*,hsa-miR-384,
PSMC6	hsa-miR-513a-3p,
CNR1	hsa-miR-607,hsa-miR-16-2*,hsa-miR-19b-1*,hsa-miR-200a*,hsa-miR-323-5p,hsa-miR-1229,hsa-miR-583,
KIAA0196	solexa-8211-102,hsa-miR-200a*,hsa-miR-876-5p,
ABCC4	hsa-miR-607,hsa-miR-876-5p,hsa-miR-30a*,
ZFP36L2	hsa-miR-876-5p,hsa-miR-323-5p,
FAM171A1	hsa-miR-182,hsa-miR-96,
SSR3	hsa-miR-16-2*,HS_201,
MSI1	hsa-miR-411*,hsa-miR-607,HS_216,hsa-miR-193a-5p,HS_303_a,
TRAT1	hsa-miR-664*,
PLAGL1	hsa-miR-411*,hsa-miR-34c-5p,hsa-miR-330-3p,hsa-miR-503,hsa-miR-96,
NR2E1	hsa-miR-374b*,hsa-miR-202*,hsa-miR-16-2*,hsa-miR-19b-1*,
LLGL1	hsa-miR-374b*,hsa-miR-16-2*,
DYRK2	hsa-miR-448,hsa-miR-16-2*,hsa-miR-513a-3p,hsa-miR-30a*,HS_196.1,hsa-miR-583,solexa-8211-102,hsa-miR-182,HS_144,solexa-7534-111,hsa-miR-187,hsa-miR-96,hsa-miR-452,solexa-8000-104,
ARIH2	hsa-miR-31,HS_201,solexa-4793-177,hsa-miR-583,
KLF6	HS_216,hsa-miR-323-5p,
PCNX	hsa-miR-34c-5p,hsa-miR-607,hsa-miR-16-2*,hsa-miR-922,hsa-miR-583,hsa-miR-182,HS_79.1,hsa-miR-96,HS_201,solexa-8000-104,
RNF2	hsa-miR-202*,solexa-8211-102,hsa-miR-607,HS_216,hsa-miR-513a-3p,hsa-miR-323-5p,hsa-miR-7,hsa-miR-664*,
MTF1	hsa-miR-31,hsa-miR-374b*,hsa-miR-34c-5p,hsa-miR-448,hsa-miR-607,hsa-miR-16-2*,hsa-miR-922,hsa-miR-513a-3p,hsa-miR-876-5p,hsa-miR-30a*,solexa-8211-102,HS_216,hsa-miR-323-5p,hsa-miR-96,HS_201,hsa-miR-664*,
NR5A1	solexa-8211-102,hsa-miR-193a-5p,
THBD	hsa-miR-30a*,hsa-miR-384,
PIK3C2A	hsa-miR-31,hsa-miR-448,hsa-miR-607,hsa-miR-513a-3p,hsa-miR-503,hsa-miR-134,hsa-miR-583,solexa-7534-111,hsa-miR-1826,hsa-miR-96,
CDH17	hsa-miR-607,
IL17A	hsa-miR-19b-1*,HS_196.1,
TMPO	hsa-miR-19b-1*,hsa-miR-922,hsa-miR-193a-5p,
FLOT2	hsa-miR-374b*,hsa-miR-34c-5p,hsa-miR-7,hsa-miR-96,
HDGFRP3	hsa-miR-511,hsa-miR-16-2*,hsa-miR-200a*,HS_216,hsa-miR-513a-3p,hsa-miR-1229,
RRAS2	hsa-miR-182,hsa-miR-16-2*,hsa-miR-134,hsa-miR-624,hsa-miR-7,
LTBP2	HS_216,hsa-miR-323-5p,
SH3BGRL	hsa-miR-182,hsa-miR-448,hsa-miR-30a*,hsa-miR-96,
SRP68	hsa-miR-607,hsa-miR-1229,
ARPC5	hsa-miR-19b-1*,hsa-miR-190b,
LOC126075	hsa-miR-193a-5p,
SYNGR2	hsa-miR-182,hsa-miR-96,
PITPNA	HS_144,HS_79.1,hsa-miR-513a-3p,hsa-miR-624,hsa-miR-7,hsa-miR-190b,HS_196.1,
UBR5	hsa-miR-411*,HS_79.1,hsa-miR-30a*,
PRPF4B	hsa-miR-511,hsa-miR-182,HS_79.1,hsa-miR-607,HS_216,hsa-miR-513a-3p,hsa-miR-1826,hsa-miR-452,
ILK	hsa-miR-31,
LEF1	hsa-miR-511,hsa-miR-34c-5p,hsa-miR-607,
EYA1	hsa-miR-411*,hsa-miR-503,
SERPINB2	hsa-miR-182,hsa-miR-96,
MAPK14	HS_201,hsa-miR-583,
PITX2	hsa-miR-30a*,
CCNL2	hsa-miR-922,hsa-miR-330-3p,HS_196.1,
GTF2F2	hsa-miR-513a-3p,
CDC42SE1	hsa-miR-31,hsa-miR-1229,hsa-miR-583,
SIM1	hsa-miR-607,
ICHTHYIN	HS_201,
SATB2	hsa-miR-31,hsa-miR-411*,hsa-miR-34c-5p,hsa-miR-607,hsa-miR-513a-3p,hsa-miR-30a*,hsa-miR-624,hsa-miR-511,hsa-miR-182,solexa-7534-111,hsa-miR-452,
KIAA1217	hsa-miR-374b*,hsa-miR-34c-5p,hsa-miR-607,hsa-miR-624,hsa-miR-182,hsa-miR-19b-1*,solexa-7534-111,hsa-miR-96,
EIF2S3	hsa-miR-607,
AP2A1	hsa-miR-922,
SOX30	solexa-8211-102,hsa-miR-448,hsa-miR-607,hsa-miR-513a-3p,
VBP1	hsa-miR-200a*,
SLC25A13	hsa-miR-511,
MORC3	solexa-8211-102,hsa-miR-182,HS_79.1,hsa-miR-513a-3p,
ZNF397OS	hsa-miR-1229,
MOCS3	hsa-miR-330-3p,
FZD7	hsa-miR-607,hsa-miR-19b-1*,hsa-miR-513a-3p,hsa-miR-30a*,
GPR126	hsa-miR-513a-3p,
CDH18	hsa-miR-452,
CHL1	hsa-miR-182,HS_144,hsa-miR-607,hsa-miR-16-2*,hsa-miR-200a*,hsa-miR-1229,HS_201,
RAPGEF1	hsa-miR-411*,hsa-miR-452,
TBC1D2B	hsa-miR-922,
DLG4	solexa-8211-102,HS_196.1,
AKAP10	hsa-miR-374b*,hsa-miR-330-3p,
STC1	hsa-miR-34c-5p,hsa-miR-607,hsa-miR-200a*,hsa-miR-30a*,hsa-miR-190b,hsa-miR-182,HS_216,hsa-miR-323-5p,HS_201,hsa-miR-96,hsa-miR-452,
SPOCK3	hsa-miR-411*,hsa-miR-607,
STOM	hsa-miR-607,
GARNL4	hsa-miR-196b,hsa-miR-96,HS_303_a,
SMARCA5	hsa-miR-511,hsa-miR-513a-3p,
WWC1	hsa-miR-513a-3p,
PLEKHG3	hsa-miR-182,hsa-miR-922,
FRMD6	hsa-miR-511,hsa-miR-200a*,hsa-miR-876-5p,solexa-4793-177,hsa-miR-190b,
DGKZ	hsa-miR-34c-5p,
EFNA1	HS_216,hsa-miR-96,
MYH3	hsa-miR-448,
ANK2	hsa-miR-34c-5p,hsa-miR-448,hsa-miR-607,hsa-miR-200a*,hsa-miR-513a-3p,hsa-miR-876-5p,HS_196.1,hsa-miR-583,hsa-miR-202*,hsa-miR-182,HS_79.1,solexa-7534-111,hsa-miR-1229,hsa-miR-452,hsa-miR-384,
SPON1	hsa-miR-193a-5p,hsa-miR-624,
RAB23	hsa-miR-31,hsa-miR-182,hsa-miR-330-3p,hsa-miR-96,
SH3GL3	hsa-miR-30a*,
MAPRE3	hsa-miR-330-3p,
SENP6	hsa-miR-202*,hsa-miR-607,hsa-miR-30a*,
ZNF516	hsa-miR-374b*,hsa-miR-196b,hsa-miR-513a-3p,hsa-miR-452,
GGPS1	hsa-miR-607,hsa-miR-24-1*,
VEGFC	hsa-miR-16-2*,hsa-miR-1826,
VLDLR	hsa-miR-374b*,hsa-miR-182,hsa-miR-448,hsa-miR-607,hsa-miR-96,
LARP1	hsa-miR-511,hsa-miR-182,hsa-miR-503,hsa-miR-96,HS_303_a,
DBT	hsa-miR-511,solexa-8211-102,hsa-miR-30a*,HS_201,
CGGBP1	hsa-miR-7,
SLC1A2	hsa-miR-31,hsa-miR-374b*,hsa-miR-411*,hsa-miR-513a-3p,hsa-miR-876-5p,hsa-miR-511,hsa-miR-182,HS_144,hsa-miR-96,
INVS	hsa-miR-922,hsa-miR-30a*,
PDGFB	HS_79.1,hsa-miR-16-2*,hsa-miR-513a-3p,
MOBKL3	hsa-miR-374b*,hsa-miR-182,hsa-miR-607,hsa-miR-16-2*,hsa-miR-503,
RFX1	solexa-8211-102,
VIM	hsa-miR-876-5p,
SUMO3	HS_201,hsa-miR-452,
UQCRB	hsa-miR-607,hsa-miR-583,
PCDHA9	hsa-miR-448,
DKFZP564O0823	hsa-miR-202*,hsa-miR-182,HS_144,hsa-miR-503,HS_196.1,
RRAGA	hsa-miR-182,hsa-miR-330-3p,hsa-miR-96,
ANGEL1	hsa-miR-193a-5p,
ABCE1	hsa-miR-182,hsa-miR-16-2*,
ADAMTS4	hsa-miR-876-5p,hsa-miR-384,
RSPO4	hsa-miR-34c-5p,HS_201,
EDNRB	hsa-miR-19b-1*,
LDHA	hsa-miR-34c-5p,
GABRB2	hsa-miR-374b*,solexa-8211-102,hsa-miR-448,solexa-7534-111,hsa-miR-624,hsa-miR-664*,hsa-miR-384,
PEX13	hsa-miR-503,
SCD	hsa-miR-374b*,hsa-miR-607,hsa-miR-922,
RNF12	hsa-miR-190b,
PHF19	hsa-miR-34c-5p,solexa-7534-111,HS_201,
GRIN2B	hsa-miR-330-3p,HS_201,
SILV	hsa-miR-7,
ZNF518A	hsa-miR-411*,hsa-miR-607,hsa-miR-513a-3p,hsa-miR-452,
NR1H2	hsa-miR-7,
CD226	hsa-miR-31,
PHC2	hsa-miR-16-2*,hsa-miR-330-3p,hsa-miR-664*,
STAT3	hsa-miR-202*,hsa-miR-513a-3p,
LIN7A	hsa-miR-511,hsa-miR-607,hsa-miR-134,hsa-miR-30a*,hsa-miR-1826,
PPP2R5C	hsa-miR-511,hsa-miR-16-2*,hsa-miR-24-1*,hsa-miR-330-3p,hsa-miR-503,HS_201,hsa-miR-583,
SYNJ2	hsa-miR-511,hsa-miR-607,
ROBO1	hsa-miR-374b*,hsa-miR-607,hsa-miR-30a*,hsa-miR-624,hsa-miR-1826,HS_201,
LRRIQ3	hsa-miR-607,
KRT36	hsa-miR-19b-1*,
DDX52	hsa-miR-607,
TMUB2	hsa-miR-202*,
APAF1	hsa-miR-624,
GPR176	HS_201,hsa-miR-583,
NEK1	hsa-miR-607,hsa-miR-624,
UBA3	hsa-miR-448,hsa-miR-452,
MPP2	hsa-miR-34c-5p,HS_196.1,
TNK2	hsa-miR-7,
MATN3	hsa-miR-374b*,
C12orf24	hsa-miR-182,hsa-miR-96,
NDUFA4	hsa-miR-7,
ANKRD11	HS_79.1,solexa-7534-111,
EBF3	hsa-miR-31,hsa-miR-182,hsa-miR-16-2*,hsa-miR-922,hsa-miR-193a-5p,hsa-miR-96,hsa-miR-190b,
ITPR1	hsa-miR-182,hsa-miR-448,hsa-miR-96,HS_201,hsa-miR-664*,
PABPC1L2A	hsa-miR-182,
CAP1	hsa-miR-448,solexa-7534-111,hsa-miR-30a*,HS_196.1,
PKP4	hsa-miR-34c-5p,
DUSP1	hsa-miR-411*,hsa-miR-182,solexa-7534-111,HS_303_a,
SEZ6L2	hsa-miR-182,hsa-miR-330-3p,hsa-miR-96,
SEPT9	hsa-miR-182,hsa-miR-607,hsa-miR-96,
FGF4	hsa-miR-200a*,
CPM	hsa-miR-196b,
ATXN3	HS_216,hsa-miR-513a-3p,HS_201,
NDUFB5	hsa-miR-583,
LUZP4	hsa-miR-513a-3p,
SLC26A4	hsa-miR-511,hsa-miR-96,
CHP	hsa-miR-202*,hsa-miR-922,hsa-miR-330-3p,solexa-7534-111,hsa-miR-323-5p,HS_201,
RABGAP1	hsa-miR-182,hsa-miR-448,hsa-miR-96,
DGKB	solexa-8211-102,HS_216,hsa-miR-513a-3p,
PAK3	hsa-miR-511,hsa-miR-922,hsa-miR-30a*,
TGFBR1	hsa-miR-448,hsa-miR-607,hsa-miR-922,hsa-miR-876-5p,hsa-miR-202*,solexa-8211-102,HS_144,hsa-miR-330-3p,hsa-miR-96,HS_201,hsa-miR-384,
MRC2	HS_216,
MTCH1	hsa-miR-330-3p,
CDC42	hsa-miR-31,HS_144,HS_79.1,hsa-miR-448,hsa-miR-607,HS_196.1,hsa-miR-583,
UACA	hsa-miR-31,hsa-miR-202*,hsa-miR-384,
ACVR1C	hsa-miR-448,hsa-miR-19b-1*,hsa-miR-330-3p,hsa-miR-583,
SETD5	hsa-miR-448,hsa-miR-607,hsa-miR-1250,solexa-7534-111,HS_201,
PTER	hsa-miR-411*,hsa-miR-16-2*,
TCEB3	hsa-miR-16-2*,
TNKS	hsa-miR-34c-5p,hsa-miR-607,hsa-miR-330-3p,hsa-miR-664*,hsa-miR-190b,solexa-8000-104,
C2orf24	hsa-miR-330-3p,hsa-miR-7,hsa-miR-452,
HRB	hsa-miR-19b-1*,hsa-miR-513a-3p,hsa-miR-1229,solexa-4793-177,hsa-miR-452,hsa-miR-190b,
PC-3	hsa-miR-922,HS_201,
SNX2	hsa-miR-583,
ABI3BP	hsa-miR-1826,
RBX1	hsa-miR-330-3p,
TSNAX	hsa-miR-182,
CDK5R2	hsa-miR-663,hsa-miR-96,
ZBTB7A	hsa-miR-511,hsa-miR-448,HS_201,hsa-miR-583,
SLC30A4	hsa-miR-511,hsa-miR-134,hsa-miR-7,hsa-miR-384,
TIE1	hsa-miR-922,
WDR42A	hsa-miR-31,hsa-miR-511,hsa-miR-202*,hsa-miR-503,hsa-miR-624,
TUB	hsa-miR-511,hsa-miR-19b-1*,hsa-miR-922,
KLF12	hsa-miR-448,hsa-miR-607,hsa-miR-200a*,hsa-miR-30a*,hsa-miR-624,hsa-miR-202*,solexa-7534-111,hsa-miR-323-5p,hsa-miR-374b*,hsa-miR-34c-5p,hsa-miR-922,hsa-miR-513a-3p,solexa-4793-177,hsa-miR-7,solexa-8211-102,hsa-miR-19b-1*,hsa-miR-452,HS_303_a,
C18orf62	hsa-miR-374b*,HS_79.1,hsa-miR-323-5p,hsa-miR-624,hsa-miR-1826,
KCNK1	hsa-miR-583,
ITM2C	hsa-miR-330-3p,
TINAG	hsa-miR-190b,
EREG	hsa-miR-200a*,hsa-miR-330-3p,
NEUROD1	solexa-8211-102,hsa-miR-448,hsa-miR-19b-1*,hsa-miR-134,hsa-miR-1826,hsa-miR-190b,
TMED5	hsa-miR-607,
CDH6	solexa-8211-102,hsa-miR-448,hsa-miR-607,
USP45	hsa-miR-96,hsa-miR-1826,
GABRA2	hsa-miR-374b*,hsa-miR-607,
PAP2D	hsa-miR-411*,HS_79.1,hsa-miR-607,hsa-miR-922,hsa-miR-196b,solexa-4793-177,HS_303_a,
PCGF2	hsa-miR-202*,hsa-miR-384,
SFN	hsa-miR-922,
FRAP1	hsa-miR-607,hsa-miR-30a*,hsa-miR-96,HS_303_a,
PLSCR5	hsa-miR-448,hsa-miR-876-5p,
GOLGA5	HS_201,
RBL2	hsa-miR-19b-1*,
CD9	hsa-miR-511,hsa-miR-876-5p,
ALDH7A1	hsa-miR-511,
EIF3F	hsa-miR-134,
VDAC3	hsa-miR-513a-3p,hsa-miR-7,
PPP1R10	hsa-miR-34c-5p,HS_79.1,hsa-miR-452,
CSE1L	hsa-miR-182,
KCNJ10	HS_144,hsa-miR-193a-5p,hsa-miR-30a*,hsa-miR-1826,HS_196.1,
ASRGL1	hsa-miR-607,hsa-miR-922,
LCA5	hsa-miR-374b*,hsa-miR-182,hsa-miR-607,hsa-miR-503,
TOM1	hsa-miR-34c-5p,hsa-miR-330-3p,
VMAC	hsa-miR-583,
PTX3	hsa-miR-452,
TMED2	hsa-miR-182,hsa-miR-513a-3p,hsa-miR-96,hsa-miR-384,
E2F5	hsa-miR-202*,hsa-miR-34c-5p,solexa-7534-111,hsa-miR-96,hsa-miR-384,
ACSL5	HS_201,
RCAN3	hsa-miR-182,hsa-miR-96,
KIAA1274	hsa-miR-196b,
PRUNE2	hsa-miR-511,hsa-miR-182,hsa-miR-196b,hsa-miR-330-3p,HS_201,hsa-miR-190b,
SMAD4	hsa-miR-374b*,hsa-miR-411*,hsa-miR-34c-5p,hsa-miR-922,hsa-miR-513a-3p,hsa-miR-190b,hsa-miR-511,hsa-miR-182,hsa-miR-19b-1*,HS_201,hsa-miR-452,hsa-miR-664*,
NMT2	hsa-miR-182,hsa-miR-34c-5p,hsa-miR-607,solexa-4793-177,
ACPP	hsa-miR-330-3p,hsa-miR-96,
G0S2	hsa-miR-607,hsa-miR-323-5p,
FCHSD2	hsa-miR-31,hsa-miR-374b*,hsa-miR-607,hsa-miR-330-3p,hsa-miR-503,hsa-miR-7,
RRP1B	hsa-miR-182,
SLC4A7	hsa-miR-34c-5p,hsa-miR-16-2*,hsa-miR-513a-3p,hsa-miR-503,hsa-miR-876-5p,hsa-miR-30a*,hsa-miR-7,hsa-miR-202*,hsa-miR-182,hsa-miR-196b,solexa-7534-111,hsa-miR-96,
STAT6	HS_79.1,HS_201,
GNL1	hsa-miR-330-3p,
CREBZF	hsa-miR-374b*,hsa-miR-411*,hsa-miR-607,hsa-miR-16-2*,hsa-miR-922,hsa-miR-513a-3p,hsa-miR-134,hsa-miR-30a*,hsa-miR-583,hsa-miR-202*,HS_79.1,hsa-miR-330-3p,solexa-7534-111,hsa-miR-452,hsa-miR-384,
RIOK3	hsa-miR-182,hsa-miR-196b,hsa-miR-96,solexa-8000-104,
PRPSAP1	hsa-miR-30a*,
DAZ1	hsa-miR-607,hsa-miR-513a-3p,
SCARB1	hsa-miR-922,
PCDHGA12	hsa-miR-31,hsa-miR-34c-5p,hsa-miR-448,hsa-miR-200a*,hsa-miR-7,HS_201,
GOLSYN	HS_216,hsa-miR-330-3p,hsa-miR-96,hsa-miR-583,
LOC196993	hsa-miR-876-5p,
ATG9A	hsa-miR-34c-5p,hsa-miR-330-3p,hsa-miR-96,HS_303_a,hsa-miR-384,
NFIC	hsa-miR-511,
GREM1	solexa-8211-102,hsa-miR-30a*,hsa-miR-7,
ITPR2	hsa-miR-922,hsa-miR-96,
PRKAG2	solexa-8211-102,hsa-miR-607,hsa-miR-30a*,
KERA	hsa-miR-876-5p,
FRMPD2	hsa-miR-330-3p,
MLLT3	hsa-miR-31,hsa-miR-411*,hsa-miR-34c-5p,hsa-miR-607,hsa-miR-876-5p,solexa-4793-177,HS_216,HS_201,
CCNT2	hsa-miR-411*,hsa-miR-607,hsa-miR-922,hsa-miR-30a*,hsa-miR-7,hsa-miR-19b-1*,solexa-7534-111,hsa-miR-384,hsa-miR-452,
UBE2B	hsa-miR-607,hsa-miR-16-2*,hsa-miR-922,
NUMBL	HS_144,hsa-miR-34c-5p,
BCL2L13	hsa-miR-182,hsa-miR-513a-3p,hsa-miR-624,
GNB2	HS_303_a,
NUP50	hsa-miR-374b*,hsa-miR-202*,hsa-miR-182,hsa-miR-503,hsa-miR-96,
ZBTB39	hsa-miR-31,hsa-miR-374b*,hsa-miR-34c-5p,hsa-miR-607,hsa-miR-922,hsa-miR-513a-3p,hsa-miR-503,hsa-miR-196b,solexa-7534-111,HS_303_a,
C7	hsa-miR-19b-1*,
SULT4A1	hsa-miR-511,hsa-miR-448,hsa-miR-513a-3p,
WASF3	HS_79.1,hsa-miR-876-5p,hsa-miR-7,hsa-miR-664*,
DYNC2H1	hsa-miR-607,
MTUS1	hsa-miR-34c-5p,hsa-miR-1826,
ARFIP2	HS_196.1,hsa-miR-384,
RNF5	hsa-miR-196b,
SRP19	hsa-miR-607,
LRP10	hsa-miR-31,hsa-miR-182,hsa-miR-323-5p,hsa-miR-96,
LEMD3	hsa-miR-202*,solexa-8211-102,hsa-miR-513a-3p,hsa-miR-330-3p,hsa-miR-134,hsa-miR-7,hsa-miR-1826,hsa-miR-384,
PUS7L	hsa-miR-448,hsa-miR-607,hsa-miR-513a-3p,
HOXA7	hsa-miR-607,hsa-miR-196b,
RNF138	hsa-miR-374b*,hsa-miR-411*,hsa-miR-513a-3p,hsa-miR-503,hsa-miR-452,hsa-miR-384,
DYNLRB1	HS_216,
GTF3C2	hsa-miR-202*,hsa-miR-16-2*,hsa-miR-384,hsa-miR-583,
SOAT1	solexa-8211-102,hsa-miR-19b-1*,
ATL3	hsa-miR-330-3p,
MAP4K5	hsa-miR-31,solexa-8211-102,hsa-miR-448,hsa-miR-452,HS_196.1,
LASP1	hsa-miR-31,hsa-miR-182,hsa-miR-513a-3p,
EGR3	hsa-miR-448,hsa-miR-607,hsa-miR-16-2*,hsa-miR-7,hsa-miR-511,hsa-miR-182,solexa-5169-164,hsa-miR-96,
PPP1R3A	hsa-miR-513a-3p,hsa-miR-1826,
ZBTB6	hsa-miR-411*,hsa-miR-182,hsa-miR-200a*,hsa-miR-624,hsa-miR-96,
EHBP1	hsa-miR-31,hsa-miR-511,HS_144,hsa-miR-607,hsa-miR-624,
FBXL19	hsa-miR-34c-5p,hsa-miR-323-5p,hsa-miR-7,HS_303_a,
ACTN2	HS_216,hsa-miR-134,
TXNIP	HS_216,HS_303_a,
OSGIN2	hsa-miR-34c-5p,hsa-miR-607,
SHMT1	hsa-miR-19b-1*,solexa-7534-111,
NUDT3	HS_196.1,hsa-miR-583,
ZRANB2	hsa-miR-374b*,hsa-miR-513a-3p,hsa-miR-452,
DFNA5	hsa-miR-30a*,
FOXA3	HS_303_a,
CHAD	hsa-miR-922,hsa-miR-330-3p,
RAP2B	HS_79.1,hsa-miR-448,hsa-miR-607,hsa-miR-19b-1*,hsa-miR-922,HS_216,hsa-miR-330-3p,hsa-miR-96,
OPALIN	hsa-miR-330-3p,
GABPA	hsa-miR-411*,hsa-miR-607,hsa-miR-16-2*,hsa-miR-922,hsa-miR-30a*,hsa-miR-583,hsa-miR-19b-1*,hsa-miR-452,hsa-miR-664*,hsa-miR-384,
ASGR1	HS_201,
CAMK2G	hsa-miR-31,hsa-miR-511,hsa-miR-922,hsa-miR-193a-5p,hsa-miR-452,hsa-miR-664*,HS_196.1,
CTGF	hsa-miR-411*,hsa-miR-16-2*,hsa-miR-330-3p,hsa-miR-664*,
JARID1B	hsa-miR-607,hsa-miR-19b-1*,HS_216,hsa-miR-583,
PTBP1	hsa-miR-448,
PTPN7	HS_79.1,
PTAR1	hsa-miR-374b*,hsa-miR-411*,hsa-miR-16-2*,hsa-miR-922,hsa-miR-513a-3p,hsa-miR-7,solexa-8211-102,hsa-miR-182,hsa-miR-330-3p,HS_201,hsa-miR-96,
LPAR2	hsa-miR-34c-5p,
KIF3B	hsa-miR-411*,hsa-miR-182,HS_201,HS_196.1,hsa-miR-384,hsa-miR-583,
BRD1	hsa-miR-448,hsa-miR-16-2*,hsa-miR-513a-3p,hsa-miR-583,
FBXO44	HS_303_a,
CDC7	hsa-miR-24-1*,HS_201,
C3orf27	hsa-miR-374b*,
SNX7	hsa-miR-96,
MTMR9	hsa-miR-34c-5p,hsa-miR-607,hsa-miR-513a-3p,hsa-miR-330-3p,HS_303_a,
GLRA3	hsa-miR-182,hsa-miR-34c-5p,hsa-miR-448,
PRKCB1	hsa-miR-511,hsa-miR-34c-5p,hsa-miR-330-3p,
TOR1B	hsa-miR-876-5p,
MTX3	hsa-miR-411*,hsa-miR-607,hsa-miR-876-5p,
TOPORS	hsa-miR-182,hsa-miR-34c-5p,HS_79.1,hsa-miR-448,hsa-miR-513a-3p,hsa-miR-96,hsa-miR-452,
BCL7C	hsa-miR-193a-5p,
HNRNPC	hsa-miR-1826,hsa-miR-583,
FXR1	hsa-miR-31,hsa-miR-411*,hsa-miR-448,hsa-miR-30a*,hsa-miR-7,solexa-4793-177,hsa-miR-202*,hsa-miR-182,hsa-miR-96,hsa-miR-384,
ZCCHC14	hsa-miR-411*,hsa-miR-448,hsa-miR-513a-3p,hsa-miR-30a*,hsa-miR-511,hsa-miR-182,solexa-7534-111,hsa-miR-330-3p,hsa-miR-96,HS_201,
CREBL2	hsa-miR-374b*,hsa-miR-922,hsa-miR-503,hsa-miR-19b-1*,hsa-miR-196b,solexa-7534-111,hsa-miR-330-3p,solexa-8000-104,hsa-miR-664*,
TGDS	hsa-miR-513a-3p,
CASP3	hsa-miR-16-2*,
SCLY	hsa-miR-202*,
CA7	hsa-miR-34c-5p,hsa-miR-193a-5p,hsa-miR-7,HS_303_a,
YWHAB	hsa-miR-607,hsa-miR-922,hsa-miR-330-3p,hsa-miR-7,hsa-miR-452,
ENTPD5	hsa-miR-182,
SLC7A2	hsa-miR-34c-5p,HS_79.1,
NCKAP1	hsa-miR-182,hsa-miR-607,hsa-miR-30a*,hsa-miR-96,
WDR47	hsa-miR-411*,hsa-miR-182,hsa-miR-7,hsa-miR-96,HS_303_a,
PKN2	hsa-miR-31,hsa-miR-182,HS_144,hsa-miR-922,hsa-miR-513a-3p,hsa-miR-96,hsa-miR-452,
XPR1	hsa-miR-182,hsa-miR-513a-3p,hsa-miR-7,hsa-miR-1826,hsa-miR-664*,hsa-miR-583,
CLDN12	hsa-miR-513a-3p,hsa-miR-503,
PSMA2	hsa-miR-30a*,
IRF4	hsa-miR-452,
PRKCE	hsa-miR-31,hsa-miR-34c-5p,hsa-miR-607,solexa-4793-177,hsa-miR-583,hsa-miR-182,hsa-miR-330-3p,hsa-miR-96,
EML2	hsa-miR-511,
GLT8D3	hsa-miR-31,hsa-miR-182,hsa-miR-16-2*,hsa-miR-1229,hsa-miR-96,
L1CAM	hsa-miR-182,HS_216,hsa-miR-96,
RGS2	hsa-miR-182,hsa-miR-513a-3p,hsa-miR-30a*,hsa-miR-96,solexa-4793-177,
PDPN	hsa-miR-511,HS_196.1,
GFRA3	HS_196.1,
CPA1	HS_196.1,
COL3A1	hsa-miR-196b,
MGAM	hsa-miR-330-3p,
FOXP4	hsa-miR-323-5p,hsa-miR-1229,HS_196.1,
PPT2	hsa-miR-323-5p,hsa-miR-583,
RTN4	hsa-miR-182,hsa-miR-34c-5p,hsa-miR-448,solexa-7534-111,hsa-miR-503,solexa-4793-177,
PTMA	hsa-miR-624,
NAPA	hsa-miR-330-3p,
ZBTB37	hsa-miR-182,solexa-7534-111,hsa-miR-96,hsa-miR-190b,
CACNA1D	hsa-miR-190b,
PRKAA2	hsa-miR-34c-5p,hsa-miR-607,hsa-miR-200a*,hsa-miR-30a*,hsa-miR-583,hsa-miR-182,solexa-7534-111,hsa-miR-96,hsa-miR-452,
PIK3R4	hsa-miR-1229,
IVNS1ABP	hsa-miR-182,hsa-miR-607,hsa-miR-922,hsa-miR-513a-3p,hsa-miR-876-5p,hsa-miR-452,
CD163	hsa-miR-922,
CD37	hsa-miR-663,
DPT	HS_303_a,
RGS5	hsa-miR-182,
BTBD3	hsa-miR-607,hsa-miR-663,hsa-miR-24-1*,hsa-miR-513a-3p,hsa-miR-96,HS_201,hsa-miR-664*,
PRDM8	hsa-miR-16-2*,hsa-miR-513a-3p,hsa-miR-330-3p,hsa-miR-1229,
PRKAR2B	hsa-miR-448,hsa-miR-452,
PPP1R2	hsa-miR-182,hsa-miR-200a*,hsa-miR-30a*,hsa-miR-7,
FOSL2	hsa-miR-182,hsa-miR-922,HS_216,
C20orf134	hsa-miR-34c-5p,
PACRG	hsa-miR-374b*,solexa-8211-102,hsa-miR-448,hsa-miR-330-3p,hsa-miR-503,
TUBA4A	hsa-miR-452,
FBXO21	hsa-miR-511,HS_144,solexa-7534-111,
GRB10	hsa-miR-31,hsa-miR-330-3p,
SFRS2	HS_79.1,hsa-miR-607,hsa-miR-16-2*,hsa-miR-134,HS_303_a,
EEF2	HS_201,
TBL1X	hsa-miR-182,HS_144,hsa-miR-330-3p,hsa-miR-624,hsa-miR-96,hsa-miR-664*,
PRDX3	hsa-miR-1826,
EPHA3	hsa-miR-411*,hsa-miR-448,hsa-miR-607,hsa-miR-513a-3p,hsa-miR-7,hsa-miR-583,hsa-miR-182,hsa-miR-19b-1*,hsa-miR-196b,hsa-miR-96,
LMAN2	hsa-miR-31,
RBM12	hsa-miR-31,hsa-miR-374b*,hsa-miR-607,hsa-miR-513a-3p,hsa-miR-30a*,hsa-miR-511,hsa-miR-330-3p,HS_303_a,
CRKRS	hsa-miR-448,hsa-miR-607,hsa-miR-922,hsa-miR-182,HS_79.1,hsa-miR-19b-1*,solexa-7534-111,HS_201,hsa-miR-96,hsa-miR-452,hsa-miR-664*,
EDIL3	hsa-miR-607,hsa-miR-384,
INSIG2	hsa-miR-182,hsa-miR-16-2*,hsa-miR-200a*,hsa-miR-513a-3p,hsa-miR-330-3p,hsa-miR-7,hsa-miR-96,
SEMA5B	hsa-miR-922,hsa-miR-7,
KIF26A	hsa-miR-511,hsa-miR-182,hsa-miR-96,
LATS2	hsa-miR-31,hsa-miR-182,hsa-miR-607,hsa-miR-922,hsa-miR-30a*,hsa-miR-96,hsa-miR-384,
DEDD	hsa-miR-511,HS_196.1,
GADD45G	hsa-miR-330-3p,
SLU7	hsa-miR-664*,
ZNF580	hsa-miR-922,
BTN1A1	hsa-miR-876-5p,
PAPD5	hsa-miR-374b*,hsa-miR-411*,hsa-miR-607,hsa-miR-922,hsa-miR-513a-3p,hsa-miR-134,hsa-miR-876-5p,hsa-miR-30a*,hsa-miR-202*,solexa-8211-102,solexa-7534-111,HS_201,hsa-miR-452,
LHCGR	hsa-miR-513a-3p,
MSL-1	hsa-miR-374b*,
EZH1	hsa-miR-374b*,HS_144,hsa-miR-196b,hsa-miR-323-5p,
TRIM67	hsa-miR-34c-5p,hsa-miR-607,hsa-miR-30a*,hsa-miR-7,HS_196.1,
ATP6V1B2	hsa-miR-374b*,
PLCG2	hsa-miR-193a-5p,
CAPZA1	HS_79.1,hsa-miR-922,hsa-miR-330-3p,hsa-miR-876-5p,hsa-miR-7,HS_201,
GLRX3	hsa-miR-374b*,solexa-7534-111,
KIAA0247	hsa-miR-182,hsa-miR-448,hsa-miR-607,hsa-miR-922,hsa-miR-7,
CCR1	hsa-miR-511,
PGRMC1	hsa-miR-330-3p,hsa-miR-876-5p,
UVRAG	hsa-miR-374b*,solexa-8211-102,hsa-miR-513a-3p,hsa-miR-323-5p,solexa-8000-104,hsa-miR-583,
DNAJA2	hsa-miR-503,hsa-miR-30a*,hsa-miR-452,
CACNB4	hsa-miR-96,
PTPRN2	hsa-miR-202*,hsa-miR-182,hsa-miR-96,
PSAP	hsa-miR-19b-1*,
LRRC55	hsa-miR-34c-5p,hsa-miR-1229,
ONECUT1	hsa-miR-607,
STX1A	hsa-miR-34c-5p,hsa-miR-513a-3p,
LYN	hsa-miR-607,hsa-miR-330-3p,
DUSP6	hsa-miR-374b*,hsa-miR-511,hsa-miR-624,hsa-miR-452,
USP6	hsa-miR-513a-3p,hsa-miR-624,
TGFB3	hsa-miR-511,hsa-miR-193a-5p,HS_196.1,
POMP	hsa-miR-452,
INPP4B	hsa-miR-384,
ELK1	hsa-miR-323-5p,
BMPR2	hsa-miR-34c-5p,hsa-miR-607,hsa-miR-513a-3p,hsa-miR-30a*,hsa-miR-7,hsa-miR-583,HS_144,solexa-8211-102,hsa-miR-330-3p,
KLF7	hsa-miR-182,hsa-miR-664*,
AHSA1	hsa-miR-922,
CDO1	hsa-miR-607,
MAPK6	hsa-miR-513a-3p,hsa-miR-876-5p,hsa-miR-30a*,hsa-miR-202*,hsa-miR-19b-1*,solexa-7534-111,HS_303_a,hsa-miR-664*,
MGAT2	hsa-miR-374b*,
HIVEP2	hsa-miR-607,hsa-miR-16-2*,hsa-miR-19b-1*,hsa-miR-330-3p,
RNFT1	hsa-miR-448,hsa-miR-19b-1*,hsa-miR-200a*,
KIAA0907	hsa-miR-182,hsa-miR-607,hsa-miR-16-2*,hsa-miR-922,hsa-miR-30a*,hsa-miR-96,hsa-miR-384,
SUMO2	hsa-miR-411*,
TATDN2	hsa-miR-30a*,
FAM65B	hsa-miR-374b*,hsa-miR-196b,hsa-miR-503,
TXK	hsa-miR-190b,
SNPH	hsa-miR-448,hsa-miR-922,hsa-miR-330-3p,solexa-4793-177,
CUL5	hsa-miR-31,hsa-miR-411*,hsa-miR-607,hsa-miR-24-1*,hsa-miR-513a-3p,hsa-miR-30a*,hsa-miR-7,hsa-miR-202*,solexa-8211-102,hsa-miR-182,hsa-miR-19b-1*,HS_216,hsa-miR-1229,hsa-miR-96,
FOXO4	hsa-miR-96,
SNRPA1	hsa-miR-607,
OPN5	hsa-miR-448,hsa-miR-513a-3p,
ID4	hsa-miR-411*,hsa-miR-607,hsa-miR-922,hsa-miR-200a*,hsa-miR-1229,HS_303_a,
NOD1	hsa-miR-30a*,
SOX5	hsa-miR-513a-3p,hsa-miR-503,hsa-miR-876-5p,hsa-miR-583,hsa-miR-202*,solexa-8211-102,hsa-miR-182,hsa-miR-19b-1*,hsa-miR-1229,HS_201,hsa-miR-96,
PXMP3	hsa-miR-607,
DSCAM	hsa-miR-182,solexa-7534-111,hsa-miR-30a*,hsa-miR-96,
DGKI	hsa-miR-34c-5p,hsa-miR-583,
IL12RB2	HS_201,
AKAP1	HS_201,
SLC16A6	hsa-miR-19b-1*,HS_201,
NFIX	hsa-miR-24-1*,hsa-miR-513a-3p,hsa-miR-664*,
HIBCH	hsa-miR-330-3p,
EIF5	hsa-miR-31,hsa-miR-182,hsa-miR-607,solexa-7534-111,hsa-miR-96,hsa-miR-664*,
C13orf37	hsa-miR-16-2*,hsa-miR-922,hsa-miR-330-3p,
UBL3	hsa-miR-374b*,hsa-miR-448,hsa-miR-607,hsa-miR-16-2*,hsa-miR-513a-3p,hsa-miR-134,hsa-miR-30a*,solexa-8211-102,hsa-miR-182,hsa-miR-330-3p,hsa-miR-96,
MED17	hsa-miR-607,hsa-miR-330-3p,
PIK3CG	hsa-miR-922,
PIGA	hsa-miR-411*,hsa-miR-448,hsa-miR-513a-3p,hsa-miR-503,hsa-miR-876-5p,hsa-miR-30a*,solexa-8211-102,hsa-miR-182,hsa-miR-96,hsa-miR-452,
COL4A4	solexa-8211-102,hsa-miR-182,hsa-miR-607,solexa-7534-111,hsa-miR-30a*,
HNRNPF	solexa-7534-111,
PREB	hsa-miR-34c-5p,
UTS2	hsa-miR-607,HS_196.1,
RREB1	hsa-miR-7,
FRMPD2L1	hsa-miR-330-3p,
NME7	hsa-miR-411*,solexa-8211-102,
LPHN1	hsa-miR-511,hsa-miR-182,HS_144,hsa-miR-34c-5p,hsa-miR-19b-1*,hsa-miR-503,hsa-miR-96,
DNMBP	hsa-miR-607,
TFDP1	hsa-miR-511,hsa-miR-411*,hsa-miR-30a*,
SEC24C	hsa-miR-374b*,hsa-miR-922,hsa-miR-7,
TOX4	hsa-miR-202*,hsa-miR-922,
HSPA9	hsa-miR-513a-3p,
AXIN2	hsa-miR-607,hsa-miR-16-2*,hsa-miR-876-5p,
HCCS	solexa-7534-111,hsa-miR-30a*,
SLC35E4	hsa-miR-96,
LHX3	hsa-miR-182,hsa-miR-96,HS_196.1,
GTPBP4	hsa-miR-330-3p,hsa-miR-30a*,
LSM5	hsa-miR-330-3p,HS_201,
ZBTB1	hsa-miR-193a-5p,hsa-miR-7,HS_196.1,
FAM33A	hsa-miR-513a-3p,
SLITRK5	solexa-8211-102,hsa-miR-448,hsa-miR-607,hsa-miR-200a*,
IRF2BP1	hsa-miR-34c-5p,hsa-miR-583,
NDST2	HS_201,
S1PR1	solexa-8211-102,hsa-miR-196b,hsa-miR-330-3p,hsa-miR-664*,hsa-miR-583,
CIC	hsa-miR-448,hsa-miR-19b-1*,HS_196.1,
PIH1D2	hsa-miR-30a*,
PIK3CA	hsa-miR-202*,HS_79.1,hsa-miR-19b-1*,
PPME1	hsa-miR-182,hsa-miR-193a-5p,hsa-miR-624,hsa-miR-96,HS_303_a,
TNPO3	hsa-miR-663,hsa-miR-30a*,
SLC9A6	hsa-miR-31,hsa-miR-196b,hsa-miR-513a-3p,HS_196.1,hsa-miR-384,hsa-miR-583,
HOXC9	hsa-miR-511,HS_201,hsa-miR-720,
NUP160	HS_144,HS_216,hsa-miR-323-5p,
ACSM2A	HS_201,
ERBB3	hsa-miR-664*,
BRI3	hsa-miR-1229,
DCUN1D4	hsa-miR-374b*,hsa-miR-182,HS_216,hsa-miR-330-3p,hsa-miR-323-5p,hsa-miR-96,hsa-miR-1826,solexa-4793-177,hsa-miR-720,
DAZL	hsa-miR-374b*,hsa-miR-607,hsa-miR-16-2*,hsa-miR-513a-3p,hsa-miR-30a*,HS_201,solexa-8000-104,hsa-miR-452,
USP21	hsa-miR-513a-3p,
HAND1	hsa-miR-196b,HS_201,
SDC1	hsa-miR-182,hsa-miR-19b-1*,
ATP6V1H	hsa-miR-411*,
ORMDL2	HS_303_a,
SLC1A1	hsa-miR-374b*,hsa-miR-202*,hsa-miR-182,HS_144,hsa-miR-624,hsa-miR-7,hsa-miR-96,
WDR40A	hsa-miR-202*,hsa-miR-182,
FUT9	hsa-miR-34c-5p,hsa-miR-607,hsa-miR-16-2*,hsa-miR-513a-3p,hsa-miR-182,hsa-miR-96,hsa-miR-384,solexa-8000-104,
PTPN21	hsa-miR-607,
TBR1	hsa-miR-891a,
TDG	hsa-miR-607,hsa-miR-16-2*,hsa-miR-330-3p,
IQGAP1	hsa-miR-202*,hsa-miR-384,
FOS	hsa-miR-34c-5p,hsa-miR-607,hsa-miR-19b-1*,hsa-miR-513a-3p,
IFNG	hsa-miR-607,
PLAG1	hsa-miR-16-2*,hsa-miR-24-1*,hsa-miR-503,hsa-miR-30a*,hsa-miR-583,hsa-miR-202*,hsa-miR-330-3p,solexa-7534-111,hsa-miR-384,hsa-miR-374b*,hsa-miR-34c-5p,hsa-miR-922,hsa-miR-513a-3p,hsa-miR-7,hsa-miR-190b,hsa-miR-182,HS_144,hsa-miR-664*,
MYCBP2	hsa-miR-513a-3p,solexa-8000-104,
APH1A	hsa-miR-182,hsa-miR-922,hsa-miR-323-5p,HS_196.1,
C14orf1	hsa-miR-922,hsa-miR-7,HS_196.1,hsa-miR-583,
ENTPD4	HS_196.1,hsa-miR-583,
BRP44L	hsa-miR-448,hsa-miR-922,
XPO1	hsa-miR-607,hsa-miR-19b-1*,hsa-miR-513a-3p,hsa-miR-190b,
LATS1	hsa-miR-511,hsa-miR-448,hsa-miR-607,hsa-miR-513a-3p,hsa-miR-330-3p,HS_201,
ZNF777	hsa-miR-663,
BAZ2A	hsa-miR-34c-5p,hsa-miR-607,hsa-miR-922,hsa-miR-513a-3p,hsa-miR-1826,HS_196.1,HS_303_a,
CAMK2A	hsa-miR-922,
DBC1	HS_144,hsa-miR-34c-5p,hsa-miR-448,hsa-miR-19b-1*,hsa-miR-922,
SPOCK2	hsa-miR-624,
MARCH6	hsa-miR-202*,hsa-miR-16-2*,
HTATIP2	hsa-miR-330-3p,
GRM5	hsa-miR-182,hsa-miR-330-3p,
C2orf71	hsa-miR-511,hsa-miR-922,hsa-miR-134,
MED1	hsa-miR-607,hsa-miR-922,hsa-miR-876-5p,hsa-miR-202*,hsa-miR-182,hsa-miR-196b,hsa-miR-1826,hsa-miR-96,hsa-miR-452,hsa-miR-384,solexa-8000-104,
PABPC4	hsa-miR-513a-3p,
SLC43A1	HS_201,
DDX6	hsa-miR-31,hsa-miR-411*,hsa-miR-448,hsa-miR-607,hsa-miR-922,hsa-miR-200a*,hsa-miR-30a*,hsa-miR-624,solexa-4793-177,hsa-miR-583,hsa-miR-202*,hsa-miR-19b-1*,hsa-miR-330-3p,hsa-miR-1826,HS_201,hsa-miR-664*,
CXCL12	hsa-miR-448,hsa-miR-16-2*,solexa-4793-177,
NTN1	hsa-miR-182,hsa-miR-19b-1*,HS_216,hsa-miR-96,
TFAP2C	hsa-miR-922,
ENDOD1	hsa-miR-1826,
ING4	hsa-miR-31,hsa-miR-330-3p,hsa-miR-96,
ABCB10	hsa-miR-607,hsa-miR-513a-3p,hsa-miR-452,
DPH2	hsa-miR-134,
IDI1	HS_201,
CA10	hsa-miR-182,hsa-miR-34c-5p,hsa-miR-624,hsa-miR-7,hsa-miR-190b,hsa-miR-583,
DIAPH1	hsa-miR-330-3p,HS_196.1,HS_303_a,
AP3M1	hsa-miR-182,HS_144,HS_79.1,hsa-miR-96,hsa-miR-1826,HS_201,HS_303_a,
ZDHHC5	solexa-8211-102,hsa-miR-182,hsa-miR-876-5p,hsa-miR-96,solexa-5169-164,
CCL16	hsa-miR-7,
C15orf57	hsa-miR-31,hsa-miR-876-5p,hsa-miR-1826,
COMMD10	hsa-miR-202*,
COG5	hsa-miR-583,
COPS8	hsa-miR-513a-3p,
SACM1L	hsa-miR-607,hsa-miR-922,hsa-miR-330-3p,hsa-miR-30a*,
LGI1	hsa-miR-511,hsa-miR-182,hsa-miR-34c-5p,hsa-miR-96,
HNRNPAB	hsa-miR-607,hsa-miR-16-2*,hsa-miR-513a-3p,hsa-miR-384,
CX3CL1	hsa-miR-922,
SLC20A1	hsa-miR-374b*,HS_144,hsa-miR-624,
LDB2	hsa-miR-511,hsa-miR-16-2*,solexa-7534-111,hsa-miR-96,
NR5A2	hsa-miR-31,hsa-miR-448,hsa-miR-16-2*,hsa-miR-922,hsa-miR-200a*,hsa-miR-513a-3p,hsa-miR-134,hsa-miR-30a*,hsa-miR-511,HS_216,solexa-7534-111,HS_201,hsa-miR-452,
FEN1	HS_303_a,
MRPS23	hsa-miR-513a-3p,
IGF1R	hsa-miR-411*,hsa-miR-182,hsa-miR-448,hsa-miR-330-3p,hsa-miR-503,hsa-miR-7,hsa-miR-96,hsa-miR-452,
SPTB	hsa-miR-34c-5p,HS_216,hsa-miR-583,
SNX30	hsa-miR-182,hsa-miR-34c-5p,hsa-miR-19b-1*,hsa-miR-96,
PURG	hsa-miR-374b*,hsa-miR-513a-3p,hsa-miR-503,hsa-miR-190b,hsa-miR-583,
SF3B1	hsa-miR-330-3p,hsa-miR-876-5p,HS_201,hsa-miR-452,
EFNB2	hsa-miR-448,hsa-miR-24-1*,hsa-miR-503,hsa-miR-134,hsa-miR-876-5p,solexa-4793-177,solexa-8211-102,hsa-miR-182,hsa-miR-330-3p,hsa-miR-96,HS_201,hsa-miR-664*,hsa-miR-384,
IPO7	hsa-miR-200a*,
CAV1	HS_79.1,hsa-miR-513a-3p,hsa-miR-30a*,hsa-miR-96,HS_201,
FAM23A	hsa-miR-374b*,
NLGN1	hsa-miR-411*,hsa-miR-448,hsa-miR-607,hsa-miR-922,hsa-miR-200a*,hsa-miR-513a-3p,hsa-miR-190b,HS_144,hsa-miR-452,
TSG101	hsa-miR-374b*,
CEBPG	hsa-miR-607,
FANCI	HS_79.1,hsa-miR-30a*,
PATZ1	hsa-miR-448,hsa-miR-134,hsa-miR-30a*,
PAQR5	hsa-miR-511,
RAD54L	hsa-miR-513a-3p,HS_201,
FIGNL2	hsa-miR-193a-5p,
[truncated: 2,754 more rows]
