# Supplementary material for: An Integrated Analysis of miRNA and mRNA Expressions in Non-Small Cell Lung Cancers
Source: PLoS One. 2011 Oct 27;6(10):e26502. doi: 10.1371/journal.pone.0026502 (PMC3203153; doi:10.1371/journal.pone.0026502)
Supplement: Table S9 — Regulation pattern based on all potential target genes that are predicted by TargetScan. (XLS) [file pone.0026502.s014.xls]

## Sheet: Sheet1
Table S9. Regulation pattern based on all potential target genes that are predicted by TargetScan.
Gene symbol	Regulation value	Regulation pattern1
MTMR12	6.92	1
PLEKHM2	1.93	1
MYH9	3.15	1
NXF1	7.7	1
SP110	2.07	1
BRD2	0.88	1
MPDU1	0.13	1
AHCYL1	4.25	1
ANAPC2	0.49	1
DDX5	0.3	1
DZIP3	5.63	1
ARRDC5	0.52	1
NUMA1	3.72	1
VAMP8	3.68	1
SFRS6	11.54	1
MAT2A	0.26	1
TEGT	5.17	1
AMN1	4.95	1
TINF2	0.08	1
XRCC2	12.55	1
PHPT1	0.75	1
NCOR2	16.11	1
ZNF330	2.78	1
DNAJB12	2.26	1
SULT1A4	0.59	1
ZNF483	0.47	1
ARHGEF7	5	1
WDR42A	2.75	1
FIS1	0.41	1
ASMTL	1.85	1
NFKB1	1.09	1
LOC123688	0.45	1
RHOG	3.62	1
DIAPH1	4.03	1
SFRS5	1.43	1
TXNRD2	0.59	1
C11orf54	14.09	1
TRIM13	9.21	1
MAN2B2	10.88	1
WTIP	0.55	1
RHOQ	0.28	1
TCEAL3	1.91	1
CLIP2	14.34	1
INPP5A	7.99	1
NPDC1	1.61	1
HNRNPU	13.89	1
ANAPC4	1.82	1
FOXD4L1	7.39	1
HEXB	1.51	1
TRAK1	4.28	1
PBX3	5.65	1
YAF2	9.48	1
SEMA3E	7.52	1
PSCD1	0.88	1
PTPN1	0.92	1
CTNNAL1	1.9	1
TMED5	1.03	1
RPL15	4.14	1
PLDN	0.52	1
TCEAL1	0.1	1
TTLL3	9.9	1
IL13RA1	8.53	1
B2M	3.32	1
PRKAR1A	5.53	1
MAP3K14	5.06	1
WDR7	14.05	1
BCL6	3.53	1
PHTF1	0.26	1
CD151	3.82	1
NKTR	1.31	1
ATXN2	2.2	1
BCAP29	3.66	1
PLEKHB2	3.88	1
OTUD4	15.85	1
ADD1	12.66	1
SUCLG2	5.34	1
RUFY1	6.45	1
PTPN12	10.62	1
KIR2DL1	5.2	1
CALM1	8.77	1
EVI5	6.83	1
TMEM87A	6.01	1
CYB5R3	3.89	1
CTDP1	6.94	1
IQGAP1	2.14	1
LBA1	1.78	1
PSAP	4.16	1
TM4SF1	1.11	1
MYO9B	0.13	1
NR1H2	11.47	1
SPG3A	0.66	1
BHLHB2	7.99	1
CCNG1	6.57	1
TPM2	2.2	1
DUSP3	1.02	1
TNFSF15	4.98	1
LITAF	1.57	1
LOC162073	14.59	1
KLF11	3.51	1
AUH	2.22	1
PCYOX1	5.73	1
CTRC	9.09	1
ABR	5.35	1
DAGLA	3.33	1
C15orf57	4.04	1
VAT1	5.47	1
RBM5	3.45	1
TPP1	4.07	1
EVL	4.47	1
ILK	2.23	1
MYD88	10.06	1
SARM1	5.37	1
MYO3B	3.55	1
ATP2B4	6.4	1
ATP6V1B2	2.27	1
RHOA	3.15	1
PRKCD	0.08	1
KIAA0247	22.93	1
MFGE8	5.85	1
EDEM1	7.9	1
PSCD2	0.62	1
SBNO2	1.63	1
NBPF14	0.15	1
MYO5B	15.82	1
CLN5	17.02	1
ASAH1	2.81	1
CRBN	0.23	1
ANKRD28	0.95	1
BRI3	0.22	1
TIMP2	22.04	1
RAPGEF1	5.51	1
RGS11	5.39	1
LRIG1	4.3	1
KIAA0141	6.93	1
KIF13B	19.49	1
RNASEK	0.13	1
REEP5	5.4	1
ACVR2A	11.33	1
KMO	8.9	1
CD44	4.88	1
FAM54B	0.94	1
PIK3C2B	0.57	1
MID1IP1	1.6	1
SDCBP	11.54	1
LHFPL2	6.88	1
ZYX	1.97	1
MZF1	0.57	1
ADORA2A	3.83	1
DDR2	0.02	1
SNX2	0.02	1
ABHD14A	0.59	1
JUND	0.23	1
FTH1	2.24	1
PRKCZ	2.34	1
CORO2B	10.84	1
GCA	4	1
NFIL3	1.91	1
SRI	3.33	1
ZZEF1	3.89	1
CAST	8.27	1
RPS23	2.91	1
CPEB3	7.43	1
ALPK1	6.39	1
HMHA1	3.83	1
BTG2	1.25	1
SORT1	20.22	1
RSU1	6.81	1
CYBA	0.62	1
KDSR	11.91	1
GRK6	6.15	1
TLN1	8.94	1
ZSWIM7	5.91	1
PKN3	9.09	1
CANX	6.93	1
LDLR	4.45	1
MSN	6.4	1
LATS2	0.72	1
NUPR1	9.1	1
CALHM2	2.26	1
C14orf43	7.14	1
PRF1	4.43	1
AMOTL2	11.89	1
ARHGAP30	3.15	1
ANXA4	1.59	1
PTK2B	5.05	1
ITGB2	0.7	1
ARHGEF10	6.54	1
ARSB	15.54	1
BPGM	0.6	1
SH3BGRL	4.12	1
SNX30	23.7	1
PITPNA	4.54	1
PTAFR	8.95	1
PTPLA	7.08	1
GGA2	6.05	1
PTGIS	5.06	1
PIGA	9.87	1
MYO1F	2.1	1
DCN	3.87	1
MAFF	4.12	1
ICOSLG	11.96	1
IQSEC1	4.98	1
DPYD	3.36	1
UBA7	0.63	1
RAP1A	2.16	1
TSC22D1	1.63	1
ANPEP	0.82	1
ARNT	9.66	1
IKBKAP	3.89	1
RBPMS	2.22	1
PLN	10.47	1
RHOB	1.56	1
MTMR6	13.46	1
SNX1	1.74	1
MXRA7	5.77	1
BTN3A2	8.46	1
RBPJ	3.23	1
VASP	0.93	1
FBLN1	1.61	1
EGR1	0.48	1
ITPR1	0.42	1
RAB31	5.54	1
GLRX	4.78	1
MEF2D	11.18	1
MEIS1	4.04	1
PDLIM3	2.79	1
EMP3	0.62	1
LY86	3.7	1
BCL3	2.43	1
THBS1	5.62	1
HCST	0.62	1
NKG7	0.13	1
HSPB8	0.48	1
STOM	2.49	1
CDC42EP2	7.98	1
CTSO	6.74	1
HCK	2.86	1
IL15	2.56	1
CFH	5.33	1
AKAP13	2.79	1
MSRB3	2.94	1
TYROBP	0.59	1
C9orf68	7.8	1
NCF2	5.6	1
IL8	0.72	1
ANXA11	8.02	1
GRAMD2	1.59	1
CCPG1	12.79	1
NFKBIZ	11.73	1
PLAUR	0.04	1
SLC2A3	7.16	1
SDC4	13.16	1
GAB2	6	1
FCN1	0.95	1
PLCXD3	9.56	1
DAB2	15.57	1
FCER1G	1.48	1
DAPK1	11.08	1
IRF8	5.75	1
TNFRSF1B	5.58	1
CD53	0.21	1
IRF1	1.17	1
SMAD6	3.65	1
HLA-DOA	5.14	1
LAPTM5	0.94	1
ACP5	1.74	1
RASD1	7.66	1
RAB27A	10.9	1
MGLL	6.01	1
C21orf2	3.72	1
C6orf225	5.24	1
C1QB	0.64	1
AGTR1	6.36	1
MYL9	1.51	1
SLC26A2	16.35	1
KANK2	11.76	1
PMP22	4.85	1
MSRA	1.66	1
ECHDC1	7.6	1
CAT	3.96	1
SOCS3	0.83	1
CREBL2	20.42	1
PDE8B	0.2	1
CENTD2	1.4	1
RGS5	17.98	1
AXL	9.88	1
TSPAN4	2.51	1
CAV2	1.86	1
P2RY14	2.55	1
RIMS3	18.46	1
TFPI2	1.98	1
SLCO2B1	3.86	1
ZNF331	5.42	1
MYH11	13.22	1
CD37	1.34	1
KLF2	2.75	1
MYADM	10.98	1
IL4R	3.45	1
SERPINA3	1.47	1
IL1R1	16.06	1
CYBB	2.04	1
CCL2	0.08	1
ST8SIA1	4.63	1
CPM	12.61	1
ESR1	11.92	1
CXCL12	7.44	1
LYZ	1.19	1
CXCL6	0.61	1
ENG	1.45	1
BZRAP1	9.52	1
SLC12A4	1.19	1
ECM2	2.62	1
CRH	3.65	1
GJA4	2.22	1
CX3CL1	5.9	1
CD55	6.65	1
FUT6	10.54	1
BCAR3	0.07	1
FGR	6.23	1
EFEMP1	2.05	1
VSIG4	2.2	1
ALOX5AP	0.64	1
PRKCQ	3.15	1
MTHFR	10.15	1
SLC7A7	1.24	1
KCNE3	4.68	1
GADD45B	7.8	1
FBP1	1.59	1
ALOX5	4.61	1
ATF3	6.67	1
FAM164C	4.78	1
IL1RL1	1.65	1
CADM1	3.07	1
HLA-DRB1	3.81	1
PTGS2	11.39	1
SLPI	2.49	1
HIVEP1	1.83	1
LMO2	1.88	1
PLAGL1	5.55	1
MAGI1	2.96	1
FLNC	6.33	1
NFATC1	7.25	1
NR4A2	1.21	1
WISP2	1.09	1
ICAM1	3.9	1
SPAG6	18.41	1
SLC23A2	12.52	1
FILIP1	0.89	1
VAPA	2.96	1
IL10RA	4.86	1
PTGFR	6.93	1
PTPRM	4.51	1
S1PR1	4.61	1
FOSB	4.21	1
C17orf91	1.1	1
ENPP4	3.75	1
AOC3	2.67	1
IFIT5	4.19	1
RSHL3	1.57	1
ALDH3B1	11.74	1
TMEM100	2.95	1
ICAM4	0.6	1
ABCA8	4.78	1
MYBPHL	0.45	1
AHCYL2	2.25	1
C9orf117	2.25	1
MAN2A2	5.95	1
SSPN	1.39	1
CLEC2B	2.34	1
CAPSL	0.05	1
RGS16	8.27	1
PILRA	9.49	1
ID4	0.88	1
CSPG4	1.63	1
CD4	5.04	1
LIFR	8.69	1
STX11	2.9	1
CACNA2D2	6.9	1
LRP1	1.7	1
CX3CR1	4.31	1
OGN	0.33	1
PDE2A	0.36	1
ITGAL	9.53	1
GJC1	7.52	1
GIMAP6	2.81	1
FLRT3	2.82	1
CYP4B1	0.19	1
SLC7A2	2.69	1
CALCRL	3.37	1
LOC402176	3.63	1
SHANK2	12.67	1
ABI3	5.82	1
PDE4B	5.72	1
SLC11A1	11.84	1
FCGR1A	4.6	1
ANK2	0.52	1
SERPINF2	0.98	1
SCNN1G	3.55	1
DNASE1L3	0.27	1
PRKCE	7.87	1
CHI3L2	4.04	1
BMP2	1.42	1
PHYHD1	0.1	1
CDO1	3.71	1
GAS7	24.9	1
FGFR4	3.52	1
CCDC69	2.56	1
CUGBP2	21.9	1
TRPC6	1.2	1
FCN3	2.1	1
CLEC1A	9.73	1
AQP4	6.03	1
CLDN18	5.14	1
FOXF1	1.39	1
SCGB1A1	0.38	1
SFTPA2	1.04	1
RND1	1.8	1
R3HDM1	-2.54	1
RBM16	-1.18	1
EIF4G3	-2.13	1
TSEN34	-1.34	1
SDCCAG1	-0.01	1
NFRKB	-0.13	1
STK39	-0.98	1
SUZ12	-0.93	1
E2F5	-0.71	1
TMEM183B	-0.36	1
NR2F6	-1.86	1
EARS2	-9.67	1
SRM	-0.03	1
MINA	-4.29	1
HDAC1	-0.48	1
AOF2	-8.74	1
CNPY2	-1.27	1
CDK4	-0.18	1
NVL	-0.61	1
FOXRED2	-0.38	1
COL5A2	-4.37	1
RPL34	-0.28	1
EIF6	-0.76	1
GPR56	-1.11	1
WDTC1	-0.83	1
PPP2R5D	-1.31	1
OPRK1	-2.5	1
CERCAM	-0.71	1
ZNF260	-4.24	1
PMS2	-1.94	1
PCSK1N	-0.33	1
FAM135B	-5.36	1
CPT1A	-6.4	1
TTK	-1.94	1
OIP5	-1.28	1
CCHCR1	-0.58	1
TROAP	-0.39	1
CCNA2	-2.31	1
RND2	-3.1	1
PSCA	-0.13	1
MYT1	-11.39	1
RECQL5	-0.13	1
SLC30A3	-1.11	1
RECQL4	-0.18	1
GPR19	-0.45	1
PDIA6	-0.28	1
ESPL1	-0.92	1
PRY	-2.88	1
POLR1A	-1.91	1
KIF11	-1.12	1
LOX	-1.77	1
YDJC	-0.95	1
COCH	-2.92	1
MMP12	-0.08	1
TOP2A	-4.8	1
FOXD1	3.28	2
HOXB7	1.87	2
DSG3	12.59	2
GJB3	0.37	2
KIF1A	1.54	2
MMP11	0.54	2
SC65	10.23	2
MTFR1	0.37	2
PPFIA4	6.8	2
FLJ16165	1.09	2
EZH2	0.05	2
HOXB13	4.65	2
GAD1	1.27	2
SPRR1B	2.87	2
GREM1	16.04	2
PRC1	3.38	2
GLTPD1	5.94	2
FBLIM1	2.7	2
GJB2	5.29	2
TWIST1	13.2	2
PRSS16	3.34	2
KCNU1	2.71	2
UBE2T	0.75	2
MELK	2.84	2
PLEK2	0.41	2
C6orf173	0.05	2
CST9	5.64	2
ATP11A	13.76	2
SOS2	2.44	2
PTH2R	1.89	2
CENPN	2.34	2
GCG	4.75	2
ATAD2	7.84	2
ABCC5	4.58	2
ZNF30	1.58	2
TCFL5	0.55	2
MAD2L1	1.83	2
PPAT	3.91	2
CYP2C18	2.69	2
SULF1	2.67	2
AK3L1	6.26	2
FAM118A	10.08	2
TTLL12	10.51	2
ODZ4	6.18	2
CFHR2	2.87	2
PNMA3	2.07	2
PVRL1	15.83	2
GAGE12C	7.48	2
ZNF436	4.25	2
MUC5B	0.13	2
TSPAN5	12.08	2
KLF7	3.64	2
TMTC4	2.92	2
RAD51AP1	0.46	2
DHFR	4.01	2
ZNF212	2.44	2
SRPK1	4.96	2
XRCC3	2.1	2
IGSF3	2.71	2
HMMR	0.63	2
MMP1	1.63	2
ICK	5.7	2
ORC1L	4.65	2
DPH2	8.96	2
NOC2L	9.53	2
ACPL2	8.59	2
KIF14	5.21	2
DKC1	3.89	2
RAD51C	1.59	2
ZNF132	2.21	2
SLC29A1	0.13	2
LRRCC1	4.32	2
MSH6	0.41	2
MGC12966	1.01	2
CHST10	3.67	2
PARP1	6.21	2
NFASC	7.95	2
DBNDD1	6.78	2
AHCTF1	1.97	2
MX2	2.49	2
RRM1	2.06	2
SLC6A6	14.65	2
KIAA0907	2.23	2
UBE2V2	3.43	2
ZNF318	0.53	2
BNIP3	1.39	2
COL1A2	2.34	2
CPSF1	1.35	2
LRP4	1.58	2
PAWR	3.01	2
AMMECR1	3.03	2
TIMM9	2.1	2
PREB	0.48	2
DDX52	4.43	2
PGM3	2.24	2
F8A1	2.46	2
MTMR4	4.73	2
ARD1A	0.77	2
TBC1D3B	0.58	2
ARL6IP1	0.9	2
COIL	4.32	2
RFNG	1.26	2
C1orf43	3.9	2
TCEB3	2.94	2
WDR33	4.53	2
RHOBTB3	1.89	2
HP1BP3	7.93	2
ULK3	1.05	2
EMCN	-1.32	2
NME5	-6.1	2
SOD3	-0.65	2
DOK2	-1.57	2
IL3RA	-0.13	2
CAPN9	-1.98	2
GPM6A	-4.59	2
MAOB	-2.4	2
ROS1	-1.27	2
LAT2	-2.22	2
ADPRH	-9.42	2
MRGPRF	-2.3	2
PLAC9	-0.63	2
IGSF6	-9.41	2
FOLR1	-0.14	2
ZMAT1	-0.88	2
TPK1	-7.69	2
IGFALS	-1.03	2
GFRA2	-1.46	2
DNAI1	-0.05	2
TRPV2	-0.13	2
ACE	-0.08	2
ADAMTS1	-4.4	2
OLR1	-6.1	2
ARHGEF17	-1.48	2
GDF10	-7.07	2
CLEC3B	-0.39	2
SORBS1	-0.27	2
ABCA3	-1.65	2
HAS1	-0.41	2
HSD17B6	-6.63	2
CTSS	-7.14	2
KLRD1	-2.75	2
AMICA1	-0.13	2
TRIM3	-0.22	2
PSCD4	-1.39	2
RCAN2	-2.88	2
TSPAN32	-0.01	2
CCRL2	-1.39	2
MFNG	-0.53	2
LAMP3	-2.15	2
CACNA2D1	-5.07	2
MFAP4	-2.83	2
CACNA1H	-0.01	2
LRRC32	-9.13	2
GYPC	-0.89	2
C10orf116	-0.86	2
BCAM	-8.19	2
TPPP3	-1.76	2
ADAMTS8	-8.02	2
GPR162	-0.13	2
NLRP3	-6.72	2
CH25H	-0.3	2
NINJ2	-1.08	2
PPARG	-0.75	2
SPI1	-0.72	2
CD97	-1.98	2
SERPING1	-0.03	2
CFD	-3.79	2
TNFSF12	-1.27	2
MAP3K8	-3.57	2
CYB561D2	-0.01	2
FAS	-5.08	2
C1QA	-0.13	2
IFT74	-0.22	2
AK1	-2.85	2
RASSF1	-7.51	2
PECAM1	-1.07	2
IL7R	-1.99	2
C5AR1	-0.45	2
NR3C2	-8.84	2
ALDH2	-0.95	2
KIAA1033	-6.9	2
BTN3A3	-7.89	2
RRM2B	-8.86	2
APOL3	-1.78	2
SLC16A5	-0.06	2
C1QC	-1.11	2
KLF6	-0.08	2
BZRPL1	-0.05	2
CTSH	-0.14	2
CD52	-1.03	2
SEPP1	-1.32	2
ZNF676	-1.14	2
C10orf10	-9.55	2
IL32	-0.01	2
PPAP2B	-1.92	2
PROS1	-3.83	2
SH2B3	-0.83	2
SYK	-0.68	2
STAT5A	-1.73	2
LPXN	-0.01	2
PSCDBP	-0.54	2
PTGER4	-5.73	2
SERTAD1	-1.09	2
CD83	-3.81	2
CD300C	-0.13	2
BTN3A1	-8.81	2
MT1G	-0.14	2
PKIG	-1.13	2
IL18RAP	-0.73	2
GLIS3	-4.25	2
CD68	-4.2	2
IFIT2	-4.5	2
LILRB5	-1.4	2
MT1A	-0.13	2
SPG20	-2.54	2
RPS6KA1	-1.82	2
FES	-1.35	2
CCND3	-1.71	2
VIM	-0.54	2
CLDN11	-1.5	2
CD74	-1.86	2
PLA1A	-0.13	2
LTA4H	-1.27	2
GNAI2	-1.13	2
FLJ21062	-0.08	2
FGD3	-6.29	2
UIMC1	-0.06	2
TAGLN	-0.67	2
ARL6IP5	-2.82	2
RDX	-6.95	2
SEC22C	-0.54	2
CIRBP	-1.29	2
JUN	-9.91	2
CTSD	-1.07	2
ZMYM6	-0.24	2
GP9	-0.08	2
SPTAN1	-4.2	2
DKK2	-8.34	2
MXD4	-0.25	2
GBF1	-0.34	2
MYO9A	-1.74	2
HLA-E	-1.07	2
CDH6	-7.74	2
ANXA5	-0.95	2
TNFRSF14	-0.5	2
RALGDS	-2.48	2
ATG7	-0.18	2
QDPR	-3.22	2
LGALS9	-8.74	2
C10orf26	-2.36	2
PIAS1	-0.36	2
FBXL5	-2.66	2
PHF11	-0.01	2
STK10	-8.81	2
HLA-C	-0.34	2
SAT1	-0.08	2
AGPAT2	-0.03	2
LGALS3	-1.34	2
GNS	-4.45	2
CP110	-9.64	2
ZFYVE16	-1.37	2
CAMK1	-0.36	2
COL4A3BP	-0.01	2
CBARA1	-0.63	2
FCGR3A	-8.04	2
C11orf58	-6.12	2
STX8	-0.23	2
LRRFIP1	-4.13	2
MGST3	-0.09	2
ARIH2	-7.85	2
CHRNA5	-0.66	2
ATP6V0A1	-2.31	2
HEBP1	-3.73	2
POR	-0.13	2
PTTG1IP	-1.08	2
UTRN	-0.01	2
PTPRU	-1.3	2
TXNDC11	-1.82	2
XPA	-0.74	2
SRRM2	-0.92	2
CD81	-1.16	2
DDX17	-7.18	2
YWHAH	-4.05	2
KIAA0323	-5.25	2
ATP6V1E1	-0.89	2
MCEMP1	0	3
SPATA18	0	3
DYNLRB2	0	3
TTC25	0	3
SCARA5	0	3
FLJ23834	0	3
HSPB6	0	3
TEKT1	0	3
LOC653746	0	3
EFCBP1	0	3
C9orf24	0	3
REEP1	0	3
CRTAC1	0	3
LRRC50	0	3
LOC401286	0	3
PKNOX2	0	3
C2orf40	0	3
PTGER1	0	3
TM7SF4	0	3
SCGB3A2	0	3
KIAA1683	0	3
MT1M	0	3
TSRC1	0	3
LILRA2	0	3
HHIP	0	3
GATA2	0	3
CCDC88A	0	3
BHLHB3	0	3
EBF1	0	3
CDH29	0	3
ANKHD1-EIF4EBP3	0	3
FAM179A	0	3
SFTPA1B	0	3
LOC149620	0	3
C8orf34	0	3
VWA3A	0	3
PPARGC1B	0	3
LOC132707	0	3
WFDC1	0	3
CD300LF	0	3
PTH1R	0	3
PRAM1	0	3
FRMD4A	0	3
LOC653733	0	3
RAB20	0	3
LRRC25	0	3
WDR63	0	3
TNNC1	0	3
TMTC2	0	3
AQP9	0	3
TMEM108	0	3
TTC21A	0	3
YLPM1	0	3
C20orf46	0	3
C4orf22	0	3
LGI3	0	3
C20orf56	0	3
LRRC8C	0	3
C9orf135	0	3
LOC100132386	0	3
C15orf26	0	3
LOC646354	0	3
SLC22A3	0	3
SPAG8	0	3
LOC653509	0	3
SFTPB	0	3
LOC100130417	0	3
WFIKKN1	0	3
IFT57	0	3
TJP3	0	3
HSPA12B	0	3
LOC100129986	0	3
TMEM37	0	3
LOC647786	0	3
S100A3	0	3
LOC100134728	0	3
OSCAR	0	3
LOC650346	0	3
TLR8	0	3
C1orf21	0	3
SSH1	0	3
LOC642243	0	3
C9orf82	0	3
SNORD114-2	0	3
KIAA1324L	0	3
LOC100128556	0	3
LENG8	0	3
LRRC36	0	3
SDR16C5	0	3
FLJ23049	0	3
LOC643009	0	3
HIST2H3D	0	3
LOC442465	0	3
PLEKHH2	0	3
LOC653463	0	3
MARCO	0	3
LOC648403	0	3
PPP4R4	0	3
SLC22A15	0	3
ZMYND15	0	3
C9orf144B	0	3
C20orf114	0	3
ARHGAP18	0	3
LOC100133972	0	3
RNASE8	0	3
SLC22A1	0	3
TNFAIP8L3	0	3
SERPINA1	0	3
LOC100129165	0	3
LOC100133242	0	3
LOC100133567	0	3
SH3TC1	0	3
LOC653686	0	3
ROBO4	0	3
LOC642428	0	3
TCF7L1	0	3
MIR21	0	3
C14orf45	0	3
MUSK	0	3
LILRA5	0	3
GZMB	0	3
GPR152	0	3
NCF1C	0	3
ENPP6	0	3
TM6SF1	0	3
ADAMTSL3	0	3
MNS1	0	3
PPP1R9A	0	3
LOC100133737	0	3
LOC729970	0	3
LOC284964	0	3
LOC392787	0	3
RASL12	0	3
GRASP	0	3
FMNL3	0	3
GIMAP1	0	3
LOC286478	0	3
C15orf5	0	3
LOC650436	0	3
GRRP1	0	3
TCF21	0	3
C5orf4	0	3
PRMT8	0	3
FERMT3	0	3
LOC401805	0	3
STEAP4	0	3
MIR646	0	3
C6orf189	0	3
CAPN3	0	3
LOC642194	0	3
ZNF533	0	3
VSIG2	0	3
LOC641964	0	3
ITGA8	0	3
RASEF	0	3
DKFZp781N1041	0	3
LOC400950	0	3
CA4	0	3
LOC650843	0	3
TRSPAP1	0	3
KIAA1920	0	3
C6orf97	0	3
MIR122	0	3
CES1	0	3
LOC439951	0	3
SLC46A2	0	3
TMEM133	0	3
LOC645013	0	3
ADCY4	0	3
LOC646173	0	3
LOC645897	0	3
ASAM	0	3
ULK4	0	3
FLJ43879	0	3
PGM5	0	3
FLJ43390	0	3
LOC256374	0	3
LOC100132388	0	3
PZP	0	3
LOC494141	0	3
MIR376A2	0	3
FAM90A18	0	3
LST1	0	3
LOC100128093	0	3
CSGALNACT1	0	3
MIRLET7D	0	3
CD300LG	0	3
AQP1	0	3
RASGRP2	0	3
LOC100134440	0	3
RBPMS2	0	3
CYP27A1	0	3
LOC391767	0	3
LOC100129534	0	3
ABCA9	0	3
LOC400163	0	3
SNORA74B	0	3
RTN1	0	3
LOC652769	0	3
LOC642904	0	3
LIPN	0	3
GBP3	0	3
LOC647020	0	3
SLC43A2	0	3
LOC647348	0	3
LOC387763	0	3
LOC647924	0	3
LOC131873	0	3
KRTAP10-1	0	3
CACNA2D4	0	3
LOC284274	0	3
LOC387931	0	3
LOC649317	0	3
RILP	0	3
C3orf15	0	3
KIAA0040	0	3
AXUD1	0	3
LOC100133855	0	3
MGC33657	0	3
PRR23A	0	3
MS4A7	0	3
RIPK3	0	3
EDG1	0	3
LRRC23	0	3
TBC1D10C	0	3
LOC646788	0	3
KIAA1407	0	3
MAP6	0	3
LEPREL1	0	3
GZMH	0	3
GJC2	0	3
LOC643242	0	3
MSR1	0	3
OBSL1	0	3
C8orf78	0	3
LOC644808	0	3
IMMP2L	0	3
UPK3B	0	3
MGC42105	0	3
CYP4X1	0	3
PLEKHO2	0	3
PARVG	0	3
LCN15	0	3
GGT3	0	3
FAM38B	0	3
C1orf162	0	3
LOC653697	0	3
LOC646947	0	3
ZNF788	0	3
KNDC1	0	3
UTP3	0	3
LOC653696	0	3
FLJ11000	0	3
NCOA7	0	3
POM121L1P	0	3
TTC10	0	3
ZFP95	0	3
HOXD1	0	3
SLC15A3	0	3
PMS2L4	0	3
LOC100129905	0	3
CMAH	0	3
RRAD	0	3
JDP2	0	3
MEG3	0	3
FPR1	0	3
LOC388820	0	3
MIR1227	0	3
C1orf158	0	3
C9orf31	0	3
SNORD10	0	3
KIAA1202	0	3
LOC653425	0	3
LOC730323	0	3
SOX18	0	3
DACT3	0	3
CECR1	0	3
TNFAIP8L1	0	3
GLIPR2	0	3
DPEP2	0	3
LOC100134787	0	3
TRK1	0	3
FCHO2	0	3
TMEM207	0	3
MIR421	0	3
C6orf60	0	3
TCTE3	0	3
CLN8	0	3
LOC146177	0	3
ZNF471	0	3
RADIL	0	3
LOC126767	0	3
LOC643597	0	3
FLJ32310	0	3
STAB1	0	3
HDAC8	0	3
LOC642302	0	3
TTC18	0	3
LOC388259	0	3
FLJ20433	0	3
DAD1L	0	3
TCEAL2	0	3
LOC646365	0	3
C20orf28	0	3
C9orf14	0	3
PKHD1L1	0	3
LOC100134609	0	3
EFCAB6	0	3
LOC644224	0	3
WFDC6	0	3
C9orf72	0	3
IFFO1	0	3
NTN4	0	3
ARMCX1	0	3
LOC641825	0	3
PPP1R14A	0	3
HK3	0	3
PPP1R15A	0	3
LOC652421	0	3
LOC100129268	0	3
HOXA5	0	3
DNAH1	0	3
ANXA3	0	3
USP47	0	3
LOC442308	0	3
MTE	0	3
CRIP1	0	3
TBXAS1	0	3
NCRNA00081	0	3
GBP4	0	3
LOC100131546	0	3
FLJ37543	0	3
SLIT3	0	3
ASTE1	0	3
LOC644365	0	3
ACTG2	0	3
JAM2	0	3
FRMD3	0	3
NNMT	0	3
TBC1D2	0	3
TAPT1	0	3
RNF122	0	3
LOC400451	0	3
HLA-DRB3	0	3
ING3	0	3
LOC643662	0	3
LOC648856	0	3
SPIN2	0	3
KIAA1727	0	3
PTPNS1	0	3
LOC650919	0	3
NTE	0	3
UGT2A2	0	3
MICAL1	0	3
LRAP	0	3
RENBP	0	3
C10orf73	0	3
C12orf74	0	3
ZNF790	0	3
HLA-DRB6	0	3
MYOZ3	0	3
CCDC48	0	3
SLC36A4	0	3
ODF3B	0	3
LOC653158	0	3
IL17R	0	3
ITGA5	0	3
CFLAR	0	3
LOC222967	0	3
FLJ10986	0	3
AZI2	0	3
LOC651648	0	3
KCTD12	0	3
TRIP10	0	3
ACER3	0	3
SYT15	0	3
LOC390364	0	3
EFEMP2	0	3
GIMAP4	0	3
STOML3	0	3
P76	0	3
NICN1	0	3
LOC644700	0	3
MUSTN1	0	3
NDFIP1	0	3
CLYBL	0	3
C6orf224	0	3
LOC100130513	0	3
MAN2C1	0	3
TAAR3	0	3
CD14	0	3
P8	0	3
RILPL2	0	3
LOC441773	0	3
EPDR1	0	3
TMEM77	0	3
CXorf45	0	3
EIF4E3	0	3
SLAMF8	0	3
GTF2IRD2P	0	3
LOC100134144	0	3
EDG6	0	3
SYNC1	0	3
ATP9B	0	3
LOC345930	0	3
KDM6B	0	3
PHCA	0	3
SQRDL	0	3
RPL23AP53	0	3
FAM13B	0	3
CETP	0	3
LOC728045	0	3
HSD3B7	0	3
DZIP1L	0	3
KIAA1666	0	3
LOC730415	0	3
MFSD9	0	3
S100A4	0	3
IGSF10	0	3
ARHGAP15	0	3
C17orf87	0	3
CBX7	0	3
CYP4V2	0	3
LOC100130902	0	3
APH1B	0	3
FCGR2A	0	3
C15orf52	0	3
ICAM5	0	3
ZNF780B	0	3
SCAPER	0	3
ADHFE1	0	3
OLFML3	0	3
PPM1M	0	3
PDLIM7	0	3
RNF145	0	3
ITPRIP	0	3
LOC642384	0	3
TMEM173	0	3
PALMD	0	3
KRTHB5	0	3
FLVCR2	0	3
PPP3CB	0	3
AKNA	0	3
ARHGEF3	0	3
C1QTNF1	0	3
TAPBPL	0	3
SYT11	0	3
FAM65A	0	3
TCIRG1	0	3
SERPINB1	0	3
MT2A	0	3
DUSP18	0	3
ARL13B	0	3
LOC100130229	0	3
SH3KBP1	0	3
LOC442442	0	3
CAPS2	0	3
NALP1	0	3
LOC643165	0	3
FLJ22795	0	3
LOC100131786	0	3
LOC400236	0	3
LOC100130663	0	3
GSC2	0	3
CD248	0	3
C9orf21	0	3
SLITL2	0	3
PRKCDBP	0	3
LOC197135	0	3
ZNF438	0	3
LOC88523	0	3
CXorf6	0	3
TCF7L2	0	3
SAT2	0	3
NFKB2	0	3
FLJ46230	0	3
CRY2	0	3
GPSM3	0	3
LOC100130886	0	3
LOC100128591	0	3
TNXA	0	3
WDR49	0	3
LOC643147	0	3
LOC728711	0	3
LOC389105	0	3
MCL1	0	3
DOCK11	0	3
TRIB1	0	3
SIGIRR	0	3
SLC27A1	0	3
LOC392437	0	3
LOC643595	0	3
RARRES3	0	3
KIAA1602	0	3
ANKRD44	0	3
GRIK1	0	3
TEKT2	0	3
ZMIZ1	0	3
MLKL	0	3
MIDN	0	3
FYCO1	0	3
LOC283537	0	3
C16orf93	0	3
TNFRSF19	0	3
LOC646100	0	3
SIRPD	0	3
ANKRD33	0	3
ANO6	0	3
FAM82A2	0	3
BRI3P1	0	3
ACCS	0	3
STX12	0	3
LOC100133172	0	3
HLA-DRA	0	3
LOC644994	0	3
C10orf32	0	3
TRIM8	0	3
LOC100128781	0	3
FIG4	0	3
FBXL13	0	3
WDR19	0	3
OR2A9P	0	3
ZAK	0	3
LOC649446	0	3
DENND5A	0	3
FLJ22222	0	3
OSR1	0	3
DYDC2	0	3
RSPO2	0	3
LOC54103	0	3
SSH2	0	3
DEFB109P1	0	3
C10orf6	0	3
C3orf29	0	3
TICAM2	0	3
SUSD1	0	3
LOC153561	0	3
FLJ37970	0	3
TADA2B	0	3
FIS	0	3
LOC653344	0	3
LOC653829	0	3
USPL1	0	3
LOC100133950	0	3
BIN3	0	3
UBXN11	0	3
FAM149B1	0	3
PLXNA4	0	3
ARID1B	0	3
LOC144363	0	3
C6orf211	0	3
HYDIN	0	3
LEPROT	0	3
C14orf173	0	3
CST3	0	3
FUCA2	0	3
LOC653506	0	3
MGC71993	0	3
CORO7	0	3
CYTH1	0	3
DENND4C	0	3
PATL2	0	3
TREM2	0	3
LOC387647	0	3
LOC643384	0	3
ST7	0	3
GLCCI1	0	3
CCDC84	0	3
NRBP2	0	3
LOC132241	0	3
NPEPL1	0	3
COL6A2	0	3
HCFC2	0	3
LOC100128126	0	3
LRRC16	0	3
FAM63A	0	3
C8orf48	0	3
LMOD3	0	3
CCDC92	0	3
TMEM167B	0	3
GHDC	0	3
HRIHFB2122	0	3
SLC24A6	0	3
FAM62B	0	3
LOC124446	0	3
PTGR2	0	3
LOC652541	0	3
LOC100128098	0	3
LOC100134291	0	3
LOC644624	0	3
INO80	0	3
LOC400713	0	3
C17orf44	0	3
FLJ36131	0	3
LOC647384	0	3
PPP1R12C	0	3
NFKBIA	0	3
LOC728903	0	3
LOC652750	0	3
MPHOSPH8	0	3
C9orf7	0	3
LOC653080	0	3
EML3	0	3
FLJ11286	0	3
CHST13	0	3
LOC440498	0	3
MPPE1	0	3
LOC646279	0	3
RUTBC1	0	3
KIAA1128	0	3
IFNAR2	0	3
PNRC2	0	3
ERGIC1	0	3
SNORD69	0	3
UFM1	0	3
ZFYVE20	0	3
GSTK1	0	3
PARP12	0	3
SMA4	0	3
HNRPH3	0	3
ZYG11B	0	3
PLD3	0	3
ZNFX1	0	3
TDRD1	0	3
LOC653066	0	3
LOC643564	0	3
LOC650737	0	3
LOC100128510	0	3
FLJ44054	0	3
UNC93B1	0	3
DEM1	0	3
CLK1	0	3
UGCG	0	3
SLC35A4	0	3
FAM119A	0	3
MOBKL2A	0	3
TMEM17	0	3
LOC100129539	0	3
C1orf24	0	3
FARS2	0	3
EXOC2	0	3
WASH2P	0	3
CDV3	0	3
AP1M1	0	3
KIAA0913	0	3
ZDHHC23	0	3
PPM1K	0	3
QRFPR	0	3
LOC643367	0	3
RNF130	0	3
C14orf85	0	3
KLHL28	0	3
DUXAP3	0	3
PPOX	0	3
TRIM56	0	3
ARID5B	0	3
ZFP3	0	3
SLC30A7	0	3
MOSPD2	0	3
BBX	0	3
LOC284293	0	3
LOC647389	0	3
OGT	0	3
FKBP14	0	3
PAN3	0	3
DICER1	0	3
HSGT1	0	3
MLH1	0	3
SULT1A1	0	3
LOC650689	0	3
CFC1	0	3
NCOA1	0	3
TLR5	0	3
C14orf153	0	3
ENOSF1	0	3
SETD3	0	3
NSMCE4A	0	3
TBC1D10A	0	3
GRIPAP1	0	3
LOC653157	0	3
FLJ10213	0	3
ATOX1	0	3
ZNF148	0	3
GUSBL1	0	3
C14orf32	0	3
ZNF364	0	3
WDR6	0	3
LOC440280	0	3
RNPC3	0	3
LOC283267	0	3
LOC100133772	0	3
CYTSA	0	3
PHAX	0	3
C21orf24	0	3
LOC100133233	0	3
RBM25	0	3
GLTSCR2	0	3
MGC26356	0	3
KCNH6	0	3
HNRPUL2	0	3
ZFYVE1	0	3
NDUFA3	0	3
LOC731542	0	3
LOC653890	0	3
TMEM128	0	3
HNRPA2B1	0	3
LOC388237	0	3
LOC440349	0	3
LOC728098	0	3
KBTBD9	0	3
SNX6	0	3
TMX1	0	3
C17orf106	0	3
LOC389901	0	3
LOC644291	0	3
FAM3A	0	3
SCYL1BP1	0	3
KLHL26	0	3
CATSPER2P1	0	3
LOC653387	0	3
IPO9	0	3
DKFZp686I15217	0	3
LOC650029	0	3
HNRNPCL1	0	3
WRNIP1	0	3
MLC1SA	0	3
H2AFZ	0	3
C16orf52	0	3
HM13	0	3
PMS2CL	0	3
TRNT1	0	3
DUS4L	0	3
LOC642452	0	3
LOC346545	0	3
ACSS1	0	3
CNIH2	0	3
AOF1	0	3
LMBR1	0	3
GBL	0	3
SCYL2	0	3
LOC650822	0	3
CCDC28B	0	3
NLGN2	0	3
RBM28	0	3
LOC644516	0	3
KCTD13	0	3
LOC651655	0	3
LOC441459	0	3
LOC642398	0	3
LOC641298	0	3
ZSWIM1	0	3
OSTC	0	3
THNSL1	0	3
C11orf84	0	3
SFT2D2	0	3
CANT1	0	3
SPOCK	0	3
PIGS	0	3
LOC441241	0	3
ENY2	0	3
EPCAM	0	3
EIF3S3	0	3
CEP72	0	3
LOC220729	0	3
LOC648517	0	3
LOC100128731	0	3
MRPS14	0	3
SAC3D1	0	3
NIPAL2	0	3
NOMO2	0	3
LOC647541	0	3
WDYHV1	0	3
SEC15L2	0	3
C17orf56	0	3
LOC100129566	0	3
WDR75	0	3
LOC649246	0	3
XYLT2	0	3
FNDC4	0	3
ALG6	0	3
LOC648609	0	3
FLJ12886	0	3
LOC651697	0	3
SLC39A9	0	3
VKORC1L1	0	3
POLR2F	0	3
LOC650321	0	3
PRR19	0	3
LOC645879	0	3
LOC641992	0	3
VARS2	0	3
HDDC3	0	3
MPHOSPH9	0	3
LOC652290	0	3
LOC100131785	0	3
ATRIP	0	3
LOC646812	0	3
LOC100128525	0	3
MSTO1	0	3
HELLS	0	3
LRRC8D	0	3
NOTUM	0	3
ABHD15	0	3
DUS2L	0	3
LOC647243	0	3
CCDC124	0	3
LOC644101	0	3
CCT8	0	3
LOC388438	0	3
CYHR1	0	3
TMEM106C	0	3
DEAF1	0	3
LOC653238	0	3
MIR488	0	3
LAPTM4B	0	3
SLC12A8	0	3
LOC649340	0	3
INPP5J	0	3
LOC283278	0	3
LOC728150	0	3
C12orf32	0	3
ZNF322B	0	3
LOC644695	0	3
MGC72080	0	3
C12orf45	0	3
LOC651728	0	3
FLJ16331	0	3
DSN1	0	3
FBXL20	0	3
FLJ13096	0	3
LRFN3	0	3
L2HGDH	0	3
LOC652288	0	3
LOC647104	0	3
SNORA33	0	3
HIST1H3B	0	3
YIPF4	0	3
LMBR1L	0	3
LOC653782	0	3
TOP3B	0	3
SLC5A6	0	3
LOC653198	0	3
SNORA73A	0	3
GNAT3	0	3
MARCKSL1	0	3
LOC643918	0	3
LOC652799	0	3
TMEM4	0	3
STARD5	0	3
DYNLL2	0	3
LOC730107	0	3
DNAJC3	0	3
TMEM54	0	3
GUF1	0	3
LOC128192	0	3
LOC729272	0	3
LOC728846	0	3
LOC644048	0	3
CSRP2BP	0	3
C14orf2	0	3
LOC647713	0	3
C6orf79	0	3
LOC442064	0	3
GCN5L2	0	3
LOC644647	0	3
LOC651729	0	3
NBPF5	0	3
NIPAL1	0	3
LOC401074	0	3
SNORA73B	0	3
LOC651576	0	3
LIN9	0	3
ZNF324B	0	3
DHRS11	0	3
RCC2	0	3
LOC388906	0	3
LOC649722	0	3
LOC652227	0	3
FLJ00312	0	3
LOC652685	0	3
KLHL17	0	3
C16orf91	0	3
ERI2	0	3
LOC100132880	0	3
LOC644131	0	3
MRM1	0	3
LOC146909	0	3
C14orf21	0	3
LOC648541	0	3
CNTNAP3B	0	3
MGC33948	0	3
MRPL2	0	3
LOC345537	0	3
ISG15	0	3
LOC646780	0	3
LOC644214	0	3
LOC441314	0	3
ZMIZ2	0	3
LOC653514	0	3
LOC100133012	0	3
LOC441018	0	3
INHBE	0	3
CCDC47	0	3
RPP40	0	3
LOC100128283	0	3
PHLPP1	0	3
GALNT1	0	3
C17orf53	0	3
FARSLA	0	3
CCNB1	0	3
LOC392221	0	3
LOC652404	0	3
TMEM206	0	3
FLJ21816	0	3
LOC100133422	0	3
PTENP1	0	3
LOC100132883	0	3
LOC644094	0	3
LOC653108	0	3
FLJ43505	0	3
MIR1249	0	3
C11orf83	0	3
LOC645166	0	3
LOC650370	0	3
LOC645462	0	3
C16orf78	0	3
LOC391859	0	3
FAM158A	0	3
LOC100132289	0	3
LOC644023	0	3
LOC647156	0	3
GPR31	0	3
RCOR2	0	3
TIGD5	0	3
UBE2O	0	3
LOC645885	0	3
LOC131055	0	3
LOC442519	0	3
ITPKA	0	3
LOC651914	0	3
MORC2	0	3
LOC652588	0	3
LOC388642	0	3
LOC100133638	0	3
LOC653557	0	3
GRTP1	0	3
SALL4	0	3
LOC100134393	0	3
TAS2R46	0	3
LOC727880	0	3
LOC643109	0	3
LOC727781	0	3
LOC100134018	0	3
ZMYND19	0	3
SNORD110	0	3
OR56A3	0	3
LOC643266	0	3
LOC340243	0	3
LOC391165	0	3
INTS2	0	3
LOC126987	0	3
TOP1MT	0	3
LOC100131124	0	3
XKRX	0	3
CLCN2	0	3
LOC648164	0	3
LOC729296	0	3
HTA	0	3
COL24A1	0	3
LOC646956	0	3
ASF1B	0	3
LOC642938	0	3
LOC440258	0	3
LOC651554	0	3
FDXACB1	0	3
LOC652757	0	3
LOC651467	0	3
SNORA72	0	3
LOC648454	0	3
GGCT	0	3
LOC729950	0	3
PAFAH1B3	0	3
LOC650638	0	3
LOC389049	0	3
LOC284352	0	3
LOC100134055	0	3
LOC92659	0	3
LOC100129619	0	3
SUV39H2	0	3
DEFB105B	0	3
ZNF696	0	3
LOC645875	0	3
LOC645982	0	3
LOC652324	0	3
KLK14	0	3
RFC4	0	3
HCN3	0	3
CTHRC1	0	3
LOC653610	0	3
PTTG3P	0	3
LOC646691	0	3
LOC643714	0	3
LOC645876	0	3
CDCA7	0	3
LOC100130344	0	3
TIGD7	0	3
LOC650834	0	3
DHTKD1	0	3
GRIP2	0	3
LOC650463	0	3
MIR16-1	0	3
LOC100134719	0	3
LOC645194	0	3
MGC4655	0	3
DEFB116	0	3
LOC645268	0	3
SNORD74	0	3
LOC100131565	0	3
GPT2	0	3
LOC653229	0	3
LOC100134517	0	3
LOC100132516	0	3
FGF23	0	3
ABHD1	0	3
LOC647370	0	3
LOC100132724	0	3
EXOSC5	0	3
LOC730058	0	3
LOC100128264	0	3
LOC440160	0	3
NOD3	0	3
LOC100129827	0	3
FLJ40672	0	3
LOC400855	0	3
PATE3	0	3
NFS1	0	3
ZC3H8	0	3
LOC643304	0	3
LOC653275	0	3
LOC641901	0	3
LOC339789	0	3
LOC402100	0	3
LOC642834	0	3
LOC146481	0	3
LOC100134301	0	3
LOC400954	0	3
LOC643995	0	3
TPBG	0	3
LOC145837	0	3
LOC100132553	0	3
C12orf60	0	3
C1orf163	0	3
GEN1	0	3
LOC100131722	0	3
LOC644667	0	3
LOC652126	0	3
OR1F1	0	3
FLJ46358	0	3
ASPM	0	3
FOXM1	0	3
LOC654000	0	3
LOC100134029	0	3
IZUMO1	0	3
TGS1	0	3
LOC646993	0	3
GYLTL1B	0	3
LOC650185	0	3
CARD14	0	3
LOC100134774	0	3
LOC729960	0	3
LOC402457	0	3
MIR448	0	3
UNQ9391	0	3
ADM2	0	3
RAB6C	0	3
ANKLE1	0	3
LOC440157	0	3
FLJ30594	0	3
RDM1	0	3
LOC644856	0	3
LOC100134794	0	3
LOC100132934	0	3
CDCA5	0	3
CXorf64	0	3
MIR1228	0	3
LOC255130	0	3
LOC729952	0	3
PYGO2	0	3
LOC728692	0	3
LOC649217	0	3
LOC644320	0	3
MIR584	0	3
LOC729057	0	3
LOC641772	0	3
LOH12CR2	0	3
TMEM132A	0	3
BPIL3	0	3
SLC39A4	0	3
LOC100129950	0	3
LOC100133578	0	3
TCAM1	0	3
LOC646882	0	3
LOC343927	0	3
LOC387762	0	3
LOC651520	0	3
ETV4	0	3
RMST	0	3
NACC1	0	3
BAIAP2L2	0	3
C15orf42	0	3
CCDC54	0	3
LOC440067	0	3
LOC100134167	0	3
FLJ45300	0	3
ADCK5	0	3
DLX6AS	0	3
LOC339240	0	3
LOC728148	0	3
CABYR	0	3
LOC728477	0	3
WDR72	0	3
Note 1: 1 stands for mRNAs that are anti-correlated to the expression of its refulation miRNAs; 2 stands for mRNAs that are correlated to the expression of its resulation miRNAs;3 stahds for mRNAs whose miRNA regulation values are null.
