# Supplementary material for: An Integrated Analysis of miRNA and mRNA Expressions in Non-Small Cell Lung Cancers
Source: PLoS One. 2011 Oct 27;6(10):e26502. doi: 10.1371/journal.pone.0026502 (PMC3203153; doi:10.1371/journal.pone.0026502)
Supplement: Table S10 — All potential target genes that are predicted by miRanda. (XLS) [file pone.0026502.s015.xls]

## Sheet: Sheet1
Table S10. All potential target genes that are predicted by miRanda.
Gene Symbol	miRNA
C9orf152	hsa-miR-31,hsa-miR-34c-5p,hsa-miR-513a-3p,hsa-miR-876-5p,solexa-4793-177,HS_196.1,hsa-miR-190b,solexa-7534-111,hsa-miR-1229,
PNCK	hsa-miR-607,hsa-miR-663,hsa-miR-922,
FSTL1	hsa-miR-607,hsa-miR-24-1*,hsa-miR-30a*,hsa-miR-583,hsa-miR-193a-5p,solexa-7534-111,hsa-miR-96,solexa-8000-104,hsa-miR-384,hsa-miR-374b*,hsa-miR-513a-3p,solexa-4793-177,hsa-miR-7,HS_196.1,hsa-miR-196b,HS_216,HS_201,
KRTAP55	hsa-miR-1826,HS_196.1,
PNMA1	hsa-miR-31,hsa-miR-607,hsa-miR-448,hsa-miR-1250,hsa-miR-513a-3p,solexa-4793-177,hsa-miR-720,hsa-miR-190b,hsa-miR-19b-1*,
MMP2	hsa-miR-34c-5p,hsa-miR-922,hsa-miR-583,hsa-miR-511,HS_79.1,HS_216,solexa-7534-111,hsa-miR-330-3p,hsa-miR-452,
SLMAP	hsa-miR-16-2*,hsa-miR-24-1*,hsa-miR-134,hsa-miR-30a*,hsa-miR-583,hsa-miR-202*,hsa-miR-330-3p,hsa-miR-193a-5p,hsa-miR-384,hsa-miR-34c-5p,hsa-miR-922,solexa-4793-177,hsa-miR-7,HS_196.1,solexa-8211-102,hsa-miR-452,
SAMD4A	hsa-miR-190b,
TMEM216	hsa-miR-922,hsa-miR-190b,
SMARCD3	hsa-miR-31,HS_196.1,
C10orf90	hsa-miR-607,hsa-miR-663,hsa-miR-922,hsa-miR-134,solexa-4793-177,hsa-miR-182,solexa-8211-102,hsa-miR-196b,HS_216,hsa-miR-323-5p,hsa-miR-452,
A4GNT	hsa-miR-503,
RALYL	hsa-miR-31,hsa-miR-16-2*,hsa-miR-200a*,hsa-miR-511,hsa-miR-182,solexa-8211-102,solexa-7534-111,HS_201,hsa-miR-1826,hsa-miR-384,
ZHX3	hsa-miR-411*,hsa-miR-607,hsa-miR-134,HS_79.1,hsa-miR-330-3p,solexa-7534-111,hsa-miR-1826,hsa-miR-34c-5p,HS_144,HS_201,hsa-miR-452,HS_303_a,hsa-miR-583,hsa-miR-511,hsa-miR-193a-5p,hsa-miR-187,hsa-miR-96,hsa-miR-1229,solexa-8000-104,hsa-miR-31,hsa-miR-922,hsa-miR-513a-3p,hsa-miR-876-5p,hsa-miR-7,hsa-miR-190b,hsa-miR-720,HS_196.1,solexa-8211-102,hsa-miR-182,hsa-miR-19b-1*,HS_216,hsa-miR-664*,
BBOX1	hsa-miR-624,hsa-miR-452,
C10orf25	hsa-miR-607,hsa-miR-448,hsa-miR-30a*,solexa-4793-177,HS_196.1,hsa-miR-583,hsa-miR-511,HS_216,hsa-miR-323-5p,HS_201,hsa-miR-452,hsa-miR-384,
GCSH	hsa-miR-374b*,hsa-miR-34c-5p,hsa-miR-16-2*,hsa-miR-513a-3p,hsa-miR-891a,
XDH	hsa-miR-411*,hsa-miR-607,hsa-miR-448,hsa-miR-583,HS_79.1,solexa-7534-111,hsa-miR-330-3p,hsa-miR-1826,solexa-8000-104,hsa-miR-374b*,hsa-miR-31,hsa-miR-922,hsa-miR-720,HS_196.1,solexa-8211-102,HS_201,
EDN1	hsa-miR-374b*,hsa-miR-16-2*,hsa-miR-922,hsa-miR-513a-3p,hsa-miR-134,hsa-miR-511,hsa-miR-19b-1*,hsa-miR-330-3p,
MTERF	hsa-miR-511,hsa-miR-182,hsa-miR-16-2*,hsa-miR-19b-1*,hsa-miR-196b,hsa-miR-30a*,hsa-miR-7,
DECR1	HS_201,
ZNF799	hsa-miR-19b-1*,hsa-miR-452,
CXCR4	hsa-miR-511,hsa-miR-16-2*,hsa-miR-7,HS_201,
FRG2	hsa-miR-202*,hsa-miR-411*,hsa-miR-34c-5p,solexa-7534-111,hsa-miR-1229,solexa-4793-177,hsa-miR-452,
PTPRR	hsa-miR-31,hsa-miR-374b*,hsa-miR-448,hsa-miR-16-2*,hsa-miR-19b-1*,HS_201,solexa-5169-164,hsa-miR-452,
SALL1	hsa-miR-374b*,hsa-miR-411*,hsa-miR-34c-5p,hsa-miR-663,hsa-miR-30a*,hsa-miR-624,hsa-miR-7,solexa-8211-102,hsa-miR-330-3p,hsa-miR-1826,hsa-miR-664*,hsa-miR-452,
IRAK1	hsa-miR-24-1*,hsa-miR-7,solexa-4793-177,hsa-miR-720,hsa-miR-511,HS_79.1,hsa-miR-19b-1*,solexa-7534-111,hsa-miR-193a-5p,HS_201,HS_303_a,
SLC10A7	hsa-miR-411*,hsa-miR-448,hsa-miR-16-2*,hsa-miR-200a*,hsa-miR-513a-3p,hsa-miR-876-5p,HS_196.1,hsa-miR-583,hsa-miR-511,HS_144,hsa-miR-19b-1*,hsa-miR-330-3p,hsa-miR-452,HS_303_a,
LMAN1	hsa-miR-607,hsa-miR-16-2*,hsa-miR-200a*,hsa-miR-513a-3p,hsa-miR-876-5p,hsa-miR-30a*,hsa-miR-624,hsa-miR-511,hsa-miR-19b-1*,solexa-7534-111,hsa-miR-452,
CXCL3	hsa-miR-411*,hsa-miR-663,hsa-miR-624,HS_201,solexa-5169-164,hsa-miR-384,hsa-miR-583,
SUMO1	hsa-miR-607,hsa-miR-513a-3p,hsa-miR-193a-5p,hsa-miR-30a*,hsa-miR-1229,hsa-miR-1826,
GP1BA	solexa-7534-111,hsa-miR-7,
HLADRB5	hsa-miR-511,
DDB1	hsa-miR-19b-1*,hsa-miR-323-5p,hsa-miR-30a*,solexa-4793-177,HS_196.1,hsa-miR-583,
MYO9B	hsa-miR-34c-5p,hsa-miR-19b-1*,hsa-miR-330-3p,hsa-miR-187,HS_196.1,
CCNI	hsa-miR-19b-1*,hsa-miR-196b,
EP300	hsa-miR-374b*,hsa-miR-511,solexa-8211-102,hsa-miR-16-2*,hsa-miR-19b-1*,hsa-miR-196b,hsa-miR-30a*,hsa-miR-624,hsa-miR-583,
MMP7	hsa-miR-411*,
HIC2	hsa-miR-31,hsa-miR-34c-5p,hsa-miR-663,hsa-miR-503,hsa-miR-134,hsa-miR-30a*,HS_196.1,HS_144,hsa-miR-193a-5p,hsa-miR-323-5p,hsa-miR-1229,hsa-miR-664*,solexa-8000-104,hsa-miR-384,
TBX10	hsa-miR-663,hsa-miR-196b,hsa-miR-330-3p,
UTY	hsa-miR-374b*,hsa-miR-607,hsa-miR-448,hsa-miR-16-2*,hsa-miR-513a-3p,hsa-miR-190b,hsa-miR-583,solexa-7534-111,hsa-miR-330-3p,hsa-miR-1826,
KCNA6	hsa-miR-31,hsa-miR-34c-5p,hsa-miR-607,hsa-miR-200a*,hsa-miR-134,hsa-miR-30a*,hsa-miR-624,hsa-miR-7,hsa-miR-182,hsa-miR-196b,hsa-miR-330-3p,HS_201,hsa-miR-384,
ATP5G2	hsa-miR-511,
ERG	hsa-miR-448,hsa-miR-200a*,hsa-miR-30a*,hsa-miR-624,hsa-miR-190b,hsa-miR-511,hsa-miR-196b,HS_216,hsa-miR-193a-5p,hsa-miR-330-3p,hsa-miR-187,hsa-miR-96,HS_201,
PARN	hsa-miR-19b-1*,HS_216,hsa-miR-513a-3p,hsa-miR-330-3p,hsa-miR-503,hsa-miR-1826,hsa-miR-190b,
SOD2	hsa-miR-511,HS_79.1,hsa-miR-19b-1*,hsa-miR-330-3p,HS_201,
MIER1	hsa-miR-411*,hsa-miR-607,hsa-miR-448,hsa-miR-30a*,hsa-miR-511,hsa-miR-1229,hsa-miR-1826,solexa-5169-164,hsa-miR-384,hsa-miR-374b*,hsa-miR-31,hsa-miR-922,hsa-miR-663,hsa-miR-876-5p,hsa-miR-7,hsa-miR-190b,solexa-8211-102,hsa-miR-182,hsa-miR-19b-1*,hsa-miR-452,
STK16	hsa-miR-19b-1*,hsa-miR-1229,HS_201,
RP1135F15.2	solexa-4793-177,
PDE1C	hsa-miR-31,hsa-miR-374b*,hsa-miR-448,hsa-miR-513a-3p,HS_196.1,hsa-miR-19b-1*,hsa-miR-193a-5p,hsa-miR-452,solexa-8000-104,
SEMA4D	hsa-miR-34c-5p,hsa-miR-16-2*,hsa-miR-624,HS_196.1,hsa-miR-583,solexa-7534-111,hsa-miR-330-3p,HS_201,
AGPAT1	hsa-miR-31,hsa-miR-448,hsa-miR-922,hsa-miR-30a*,solexa-4793-177,HS_196.1,hsa-miR-583,hsa-miR-511,HS_144,hsa-miR-187,HS_201,hsa-miR-452,solexa-8000-104,hsa-miR-384,
TOB2	hsa-miR-448,hsa-miR-1250,hsa-miR-24-1*,hsa-miR-583,hsa-miR-202*,solexa-7534-111,hsa-miR-187,hsa-miR-1229,hsa-miR-1826,solexa-5169-164,hsa-miR-31,hsa-miR-34c-5p,hsa-miR-663,hsa-miR-876-5p,hsa-miR-7,solexa-4793-177,HS_196.1,solexa-8211-102,hsa-miR-19b-1*,HS_216,HS_201,HS_303_a,
BANK1	hsa-miR-411*,solexa-8211-102,hsa-miR-607,hsa-miR-330-3p,hsa-miR-624,solexa-4793-177,HS_196.1,
MAP3K3	hsa-miR-607,hsa-miR-448,hsa-miR-1250,hsa-miR-624,hsa-miR-330-3p,hsa-miR-323-5p,hsa-miR-96,solexa-8000-104,hsa-miR-34c-5p,hsa-miR-663,solexa-4793-177,hsa-miR-182,HS_144,solexa-8211-102,hsa-miR-19b-1*,HS_201,hsa-miR-664*,HS_303_a,
GRM2	hsa-miR-664*,
CAPS	hsa-miR-663,hsa-miR-19b-1*,hsa-miR-30a*,hsa-miR-1229,HS_303_a,
OSBPL8	hsa-miR-607,hsa-miR-448,hsa-miR-16-2*,hsa-miR-24-1*,hsa-miR-30a*,hsa-miR-624,hsa-miR-583,hsa-miR-511,solexa-7534-111,hsa-miR-187,hsa-miR-96,hsa-miR-1826,hsa-miR-384,hsa-miR-374b*,hsa-miR-513a-3p,hsa-miR-876-5p,solexa-4793-177,HS_196.1,hsa-miR-182,solexa-8211-102,hsa-miR-19b-1*,hsa-miR-196b,hsa-miR-452,
PROSC	hsa-miR-34c-5p,hsa-miR-607,hsa-miR-448,hsa-miR-16-2*,solexa-4793-177,hsa-miR-720,hsa-miR-583,hsa-miR-202*,hsa-miR-19b-1*,hsa-miR-96,hsa-miR-664*,hsa-miR-384,
FER1L5	hsa-miR-448,hsa-miR-30a*,hsa-miR-384,
SPIN2B	hsa-miR-19b-1*,
NR4A2	hsa-miR-511,hsa-miR-182,hsa-miR-34c-5p,hsa-miR-16-2*,hsa-miR-922,hsa-miR-583,
RICS	hsa-miR-607,hsa-miR-19b-1*,hsa-miR-922,hsa-miR-876-5p,hsa-miR-30a*,hsa-miR-7,hsa-miR-190b,
PIR	hsa-miR-31,hsa-miR-876-5p,
PPCS	hsa-miR-16-2*,hsa-miR-330-3p,hsa-miR-624,HS_201,hsa-miR-190b,
TMPRSS11E2	hsa-miR-511,hsa-miR-607,hsa-miR-19b-1*,hsa-miR-876-5p,solexa-4793-177,HS_196.1,solexa-8000-104,
CXCL13	hsa-miR-607,hsa-miR-922,hsa-miR-876-5p,hsa-miR-452,
FFAR3	hsa-miR-511,hsa-miR-1229,hsa-miR-720,
CHD1	hsa-miR-34c-5p,hsa-miR-16-2*,hsa-miR-323-5p,hsa-miR-7,hsa-miR-664*,hsa-miR-583,
SYN3	hsa-miR-200a*,HS_196.1,hsa-miR-583,hsa-miR-202*,HS_216,hsa-miR-193a-5p,HS_201,hsa-miR-452,hsa-miR-384,
SLC22A2	hsa-miR-202*,hsa-miR-513a-3p,hsa-miR-876-5p,HS_201,hsa-miR-452,
DMC1	hsa-miR-202*,HS_79.1,hsa-miR-448,hsa-miR-30a*,hsa-miR-664*,
SERPINF1	HS_144,hsa-miR-187,
C20orf27	hsa-miR-663,HS_216,HS_196.1,HS_303_a,
RPS6KA5	hsa-miR-374b*,hsa-miR-411*,hsa-miR-607,hsa-miR-16-2*,hsa-miR-513a-3p,hsa-miR-7,HS_196.1,hsa-miR-190b,HS_144,hsa-miR-330-3p,HS_201,
STK25	hsa-miR-34c-5p,hsa-miR-16-2*,HS_196.1,
TAOK3	hsa-miR-607,hsa-miR-16-2*,hsa-miR-922,hsa-miR-7,HS_196.1,hsa-miR-190b,hsa-miR-19b-1*,hsa-miR-1826,hsa-miR-452,
BRCA1	hsa-miR-16-2*,hsa-miR-876-5p,hsa-miR-7,HS_196.1,hsa-miR-720,hsa-miR-511,HS_216,solexa-5169-164,HS_303_a,
SLC12A4	hsa-miR-1250,hsa-miR-24-1*,HS_216,HS_201,hsa-miR-664*,
CDC25B	hsa-miR-202*,HS_216,hsa-miR-134,hsa-miR-891a,hsa-miR-583,
BMP3	hsa-miR-607,hsa-miR-448,hsa-miR-16-2*,hsa-miR-200a*,hsa-miR-134,hsa-miR-30a*,hsa-miR-624,hsa-miR-583,hsa-miR-330-3p,solexa-7534-111,solexa-8000-104,hsa-miR-374b*,hsa-miR-34c-5p,hsa-miR-513a-3p,hsa-miR-876-5p,hsa-miR-7,hsa-miR-182,hsa-miR-19b-1*,hsa-miR-664*,hsa-miR-452,
MAP1LC3C	hsa-miR-452,
SLK	hsa-miR-411*,hsa-miR-607,hsa-miR-922,hsa-miR-513a-3p,hsa-miR-624,hsa-miR-190b,hsa-miR-583,solexa-8211-102,hsa-miR-19b-1*,hsa-miR-96,HS_201,hsa-miR-1826,
POU3F1	hsa-miR-663,hsa-miR-24-1*,hsa-miR-330-3p,HS_196.1,
SLCO2B1	hsa-miR-182,hsa-miR-323-5p,HS_196.1,
USP6NL	hsa-miR-34c-5p,hsa-miR-607,hsa-miR-448,hsa-miR-513a-3p,hsa-miR-30a*,hsa-miR-7,solexa-4793-177,hsa-miR-190b,hsa-miR-583,hsa-miR-202*,hsa-miR-511,hsa-miR-182,hsa-miR-19b-1*,hsa-miR-1826,solexa-8000-104,
ABCD4	hsa-miR-607,hsa-miR-448,hsa-miR-922,hsa-miR-513a-3p,hsa-miR-876-5p,HS_201,hsa-miR-452,hsa-miR-664*,
DIMT1L	hsa-miR-513a-3p,hsa-miR-134,
LARP7	solexa-7534-111,hsa-miR-452,
TEK	hsa-miR-31,hsa-miR-448,hsa-miR-16-2*,hsa-miR-30a*,hsa-miR-624,hsa-miR-583,hsa-miR-202*,hsa-miR-96,
CD160	hsa-miR-1250,HS_216,hsa-miR-96,solexa-5169-164,hsa-miR-583,
PHF20	hsa-miR-607,hsa-miR-448,hsa-miR-16-2*,hsa-miR-503,hsa-miR-624,hsa-miR-583,hsa-miR-202*,hsa-miR-511,hsa-miR-330-3p,solexa-7534-111,hsa-miR-374b*,hsa-miR-31,hsa-miR-190b,hsa-miR-182,hsa-miR-19b-1*,hsa-miR-196b,HS_216,HS_201,hsa-miR-664*,hsa-miR-452,
COL1A1	hsa-miR-511,hsa-miR-196b,hsa-miR-193a-5p,solexa-7534-111,hsa-miR-503,hsa-miR-30a*,HS_201,HS_196.1,
GRK5	hsa-miR-513a-3p,hsa-miR-193a-5p,hsa-miR-876-5p,
KIAA0090	hsa-miR-34c-5p,hsa-miR-922,hsa-miR-513a-3p,hsa-miR-876-5p,hsa-miR-7,hsa-miR-511,hsa-miR-19b-1*,hsa-miR-1229,hsa-miR-891a,
GTPBP1	hsa-miR-607,hsa-miR-503,hsa-miR-30a*,hsa-miR-624,hsa-miR-511,hsa-miR-193a-5p,hsa-miR-187,hsa-miR-1229,hsa-miR-922,hsa-miR-513a-3p,solexa-4793-177,HS_196.1,HS_216,hsa-miR-196b,HS_201,hsa-miR-664*,HS_303_a,
AP1S2	hsa-miR-34c-5p,hsa-miR-607,hsa-miR-448,hsa-miR-1250,hsa-miR-200a*,hsa-miR-190b,hsa-miR-583,hsa-miR-511,hsa-miR-182,solexa-7534-111,HS_201,
ALDOC	hsa-miR-31,hsa-miR-202*,hsa-miR-19b-1*,hsa-miR-7,solexa-8000-104,
NUDT1	HS_201,
ZNF212	hsa-miR-374b*,hsa-miR-196b,hsa-miR-503,hsa-miR-624,hsa-miR-7,HS_196.1,hsa-miR-384,
RFPL2	hsa-miR-182,
ZNF83	hsa-miR-16-2*,hsa-miR-624,hsa-miR-1229,
PRDM2	hsa-miR-448,hsa-miR-876-5p,hsa-miR-7,hsa-miR-583,hsa-miR-182,HS_144,solexa-8211-102,HS_201,hsa-miR-384,
PDCD4	hsa-miR-374b*,hsa-miR-607,hsa-miR-16-2*,hsa-miR-513a-3p,solexa-4793-177,hsa-miR-720,hsa-miR-583,hsa-miR-330-3p,hsa-miR-664*,
CEP350	hsa-miR-16-2*,hsa-miR-200a*,hsa-miR-24-1*,hsa-miR-30a*,hsa-miR-624,hsa-miR-583,hsa-miR-202*,hsa-miR-511,HS_79.1,solexa-7534-111,hsa-miR-384,hsa-miR-31,hsa-miR-663,HS_196.1,solexa-8211-102,hsa-miR-19b-1*,hsa-miR-196b,hsa-miR-452,
FOXP3	hsa-miR-31,hsa-miR-34c-5p,hsa-miR-448,hsa-miR-663,solexa-4793-177,hsa-miR-182,HS_144,hsa-miR-196b,solexa-7534-111,hsa-miR-193a-5p,hsa-miR-187,hsa-miR-1229,
CST7	hsa-miR-663,hsa-miR-323-5p,
SELL	hsa-miR-607,hsa-miR-876-5p,hsa-miR-30a*,hsa-miR-7,HS_196.1,hsa-miR-583,solexa-8211-102,HS_216,solexa-7534-111,HS_201,hsa-miR-96,
CIAO1	hsa-miR-411*,hsa-miR-134,hsa-miR-624,hsa-miR-511,hsa-miR-193a-5p,solexa-7534-111,hsa-miR-323-5p,hsa-miR-34c-5p,hsa-miR-922,hsa-miR-663,hsa-miR-513a-3p,hsa-miR-7,hsa-miR-720,hsa-miR-19b-1*,HS_216,HS_201,HS_303_a,hsa-miR-664*,
WDR45	hsa-miR-384,
ANKRD6	hsa-miR-607,hsa-miR-448,hsa-miR-16-2*,hsa-miR-24-1*,hsa-miR-30a*,hsa-miR-583,hsa-miR-330-3p,hsa-miR-1229,hsa-miR-1826,solexa-5169-164,hsa-miR-374b*,hsa-miR-31,hsa-miR-513a-3p,hsa-miR-7,hsa-miR-190b,hsa-miR-182,HS_144,
LTBP4	hsa-miR-663,HS_201,
PSCD3	hsa-miR-411*,hsa-miR-448,hsa-miR-200a*,hsa-miR-30a*,hsa-miR-583,hsa-miR-511,HS_79.1,hsa-miR-330-3p,hsa-miR-193a-5p,hsa-miR-187,hsa-miR-1826,hsa-miR-384,hsa-miR-31,hsa-miR-374b*,hsa-miR-663,hsa-miR-922,hsa-miR-876-5p,hsa-miR-7,HS_196.1,hsa-miR-19b-1*,hsa-miR-452,HS_303_a,
PYY	hsa-miR-663,
KCNC1	hsa-miR-200a*,hsa-miR-24-1*,hsa-miR-134,hsa-miR-583,hsa-miR-202*,hsa-miR-511,hsa-miR-330-3p,hsa-miR-193a-5p,solexa-7534-111,hsa-miR-323-5p,hsa-miR-1229,hsa-miR-663,hsa-miR-513a-3p,solexa-4793-177,HS_196.1,HS_144,hsa-miR-19b-1*,hsa-miR-196b,HS_216,HS_303_a,
CCL19	hsa-miR-1229,HS_196.1,
SIRT6	HS_144,hsa-miR-34c-5p,
ARHGEF9	hsa-miR-16-2*,hsa-miR-134,hsa-miR-30a*,hsa-miR-624,hsa-miR-583,hsa-miR-330-3p,hsa-miR-193a-5p,solexa-7534-111,hsa-miR-323-5p,hsa-miR-1826,solexa-8000-104,hsa-miR-34c-5p,hsa-miR-922,hsa-miR-513a-3p,hsa-miR-876-5p,hsa-miR-7,solexa-4793-177,HS_196.1,hsa-miR-182,solexa-8211-102,HS_201,hsa-miR-891a,
PPIL1	hsa-miR-511,hsa-miR-182,hsa-miR-196b,hsa-miR-583,
GPR55	hsa-miR-34c-5p,hsa-miR-448,hsa-miR-503,hsa-miR-30a*,HS_196.1,hsa-miR-202*,hsa-miR-511,hsa-miR-182,hsa-miR-19b-1*,hsa-miR-193a-5p,hsa-miR-323-5p,hsa-miR-187,hsa-miR-1229,HS_201,HS_303_a,
ANKRD56	hsa-miR-374b*,hsa-miR-607,hsa-miR-200a*,HS_201,hsa-miR-384,
STK17A	hsa-miR-16-2*,hsa-miR-922,hsa-miR-513a-3p,hsa-miR-624,hsa-miR-190b,hsa-miR-182,hsa-miR-19b-1*,hsa-miR-330-3p,hsa-miR-1826,hsa-miR-96,hsa-miR-452,hsa-miR-384,HS_303_a,
ABR	hsa-miR-1250,hsa-miR-134,hsa-miR-624,hsa-miR-511,HS_79.1,hsa-miR-330-3p,hsa-miR-193a-5p,hsa-miR-323-5p,hsa-miR-1229,hsa-miR-384,hsa-miR-31,hsa-miR-34c-5p,hsa-miR-922,hsa-miR-7,HS_144,HS_216,hsa-miR-664*,
FOXE1	hsa-miR-34c-5p,hsa-miR-448,hsa-miR-1250,hsa-miR-513a-3p,solexa-4793-177,hsa-miR-583,HS_79.1,hsa-miR-19b-1*,hsa-miR-96,hsa-miR-452,HS_303_a,
C2CD3	HS_216,
GML	hsa-miR-16-2*,HS_196.1,
CNGA3	hsa-miR-607,hsa-miR-513a-3p,hsa-miR-7,HS_196.1,hsa-miR-190b,hsa-miR-583,hsa-miR-511,hsa-miR-182,HS_79.1,solexa-7534-111,
CD38	hsa-miR-411*,hsa-miR-624,
CTDSP2	hsa-miR-16-2*,hsa-miR-503,hsa-miR-583,hsa-miR-511,hsa-miR-330-3p,hsa-miR-193a-5p,hsa-miR-1229,hsa-miR-384,hsa-miR-31,hsa-miR-34c-5p,hsa-miR-922,hsa-miR-513a-3p,hsa-miR-876-5p,solexa-4793-177,hsa-miR-7,HS_196.1,hsa-miR-182,hsa-miR-196b,HS_216,hsa-miR-664*,
DUSP4	hsa-miR-607,hsa-miR-1250,hsa-miR-513a-3p,hsa-miR-134,hsa-miR-876-5p,hsa-miR-511,hsa-miR-182,HS_201,hsa-miR-1229,hsa-miR-664*,hsa-miR-891a,
FLJ22167	hsa-miR-1250,hsa-miR-922,hsa-miR-503,hsa-miR-30a*,hsa-miR-624,HS_196.1,hsa-miR-583,hsa-miR-330-3p,hsa-miR-1229,hsa-miR-452,
EXOSC7	hsa-miR-503,
ROR2	hsa-miR-31,hsa-miR-663,hsa-miR-922,hsa-miR-134,HS_196.1,hsa-miR-720,hsa-miR-511,hsa-miR-19b-1*,hsa-miR-193a-5p,HS_201,solexa-8000-104,
GRAMD2	hsa-miR-374b*,hsa-miR-922,hsa-miR-200a*,hsa-miR-513a-3p,hsa-miR-876-5p,HS_196.1,hsa-miR-583,hsa-miR-511,hsa-miR-19b-1*,hsa-miR-330-3p,hsa-miR-1229,hsa-miR-96,HS_201,hsa-miR-452,HS_303_a,
BUD31	hsa-miR-720,
MAOA	hsa-miR-448,hsa-miR-16-2*,hsa-miR-200a*,hsa-miR-30a*,hsa-miR-583,hsa-miR-511,hsa-miR-330-3p,solexa-7534-111,hsa-miR-187,hsa-miR-374b*,hsa-miR-34c-5p,hsa-miR-922,hsa-miR-513a-3p,HS_196.1,hsa-miR-190b,hsa-miR-182,HS_144,hsa-miR-19b-1*,hsa-miR-196b,HS_303_a,
CCDC41	hsa-miR-182,hsa-miR-196b,hsa-miR-876-5p,hsa-miR-624,
TNNT3	hsa-miR-663,hsa-miR-19b-1*,hsa-miR-193a-5p,
GYPC	hsa-miR-607,hsa-miR-323-5p,HS_303_a,
PLIN	hsa-miR-34c-5p,hsa-miR-448,hsa-miR-1250,hsa-miR-16-2*,HS_196.1,hsa-miR-511,hsa-miR-19b-1*,solexa-7534-111,hsa-miR-330-3p,HS_201,
AMY1B	hsa-miR-19b-1*,
RFXAP	hsa-miR-583,HS_79.1,HS_216,HS_201,hsa-miR-1826,hsa-miR-96,hsa-miR-384,hsa-miR-452,
CDK8	hsa-miR-31,
C6orf15	hsa-miR-511,hsa-miR-513a-3p,
RNF4	hsa-miR-31,hsa-miR-411*,hsa-miR-34c-5p,hsa-miR-607,hsa-miR-513a-3p,HS_196.1,hsa-miR-583,hsa-miR-511,hsa-miR-182,HS_216,hsa-miR-330-3p,HS_201,
F8A1	hsa-miR-511,hsa-miR-202*,hsa-miR-411*,hsa-miR-19b-1*,hsa-miR-513a-3p,hsa-miR-503,hsa-miR-134,
HDAC7	hsa-miR-202*,hsa-miR-34c-5p,HS_79.1,HS_216,hsa-miR-330-3p,hsa-miR-1229,hsa-miR-96,
PLEKHG4	hsa-miR-448,hsa-miR-922,
PPP1R3D	hsa-miR-411*,hsa-miR-16-2*,hsa-miR-134,hsa-miR-30a*,hsa-miR-202*,hsa-miR-330-3p,hsa-miR-193a-5p,hsa-miR-1826,hsa-miR-384,hsa-miR-31,hsa-miR-922,hsa-miR-513a-3p,solexa-4793-177,solexa-8211-102,hsa-miR-182,hsa-miR-19b-1*,HS_216,hsa-miR-664*,hsa-miR-452,
GRB2	hsa-miR-448,hsa-miR-663,hsa-miR-503,hsa-miR-30a*,hsa-miR-7,HS_196.1,hsa-miR-583,hsa-miR-202*,hsa-miR-511,HS_144,hsa-miR-19b-1*,hsa-miR-196b,hsa-miR-323-5p,hsa-miR-96,hsa-miR-1826,
EPB42	hsa-miR-384,
EIF1	hsa-miR-134,hsa-miR-30a*,HS_201,hsa-miR-190b,
CETN3	solexa-5169-164,
FPGT	hsa-miR-202*,hsa-miR-448,hsa-miR-16-2*,hsa-miR-513a-3p,solexa-7534-111,hsa-miR-96,solexa-5169-164,hsa-miR-452,
PRY	hsa-miR-34c-5p,hsa-miR-24-1*,hsa-miR-503,HS_196.1,hsa-miR-511,hsa-miR-323-5p,hsa-miR-1229,solexa-8000-104,
CCT8L1	hsa-miR-182,HS_201,
NTHL1	hsa-miR-323-5p,
POLR2B	hsa-miR-448,
FAM75A3	hsa-miR-16-2*,hsa-miR-19b-1*,hsa-miR-134,
GDF10	hsa-miR-16-2*,hsa-miR-30a*,solexa-4793-177,solexa-5169-164,hsa-miR-190b,hsa-miR-384,
P2RX3	hsa-miR-193a-5p,hsa-miR-583,
GCC2	hsa-miR-411*,hsa-miR-513a-3p,hsa-miR-876-5p,hsa-miR-30a*,hsa-miR-624,hsa-miR-190b,HS_79.1,hsa-miR-330-3p,solexa-5169-164,hsa-miR-452,
WBP4	hsa-miR-374b*,hsa-miR-448,hsa-miR-513a-3p,hsa-miR-134,hsa-miR-1826,hsa-miR-583,
KIAA0100	hsa-miR-34c-5p,hsa-miR-1250,hsa-miR-193a-5p,hsa-miR-1826,solexa-8000-104,
PMF1	hsa-miR-34c-5p,hsa-miR-513a-3p,HS_196.1,
HS2ST1	hsa-miR-607,hsa-miR-448,hsa-miR-16-2*,hsa-miR-503,hsa-miR-30a*,hsa-miR-583,hsa-miR-330-3p,hsa-miR-96,hsa-miR-1826,solexa-5169-164,solexa-8000-104,hsa-miR-31,hsa-miR-374b*,hsa-miR-34c-5p,hsa-miR-922,hsa-miR-513a-3p,hsa-miR-876-5p,HS_196.1,hsa-miR-190b,hsa-miR-196b,HS_201,hsa-miR-664*,hsa-miR-452,
C8G	HS_216,hsa-miR-503,
CD82	hsa-miR-31,HS_144,HS_79.1,hsa-miR-663,hsa-miR-193a-5p,hsa-miR-30a*,hsa-miR-720,
PMM1	HS_196.1,
SETDB1	hsa-miR-193a-5p,hsa-miR-7,
VAX2	hsa-miR-30a*,
GCLM	hsa-miR-31,hsa-miR-374b*,hsa-miR-30a*,hsa-miR-624,hsa-miR-720,hsa-miR-190b,hsa-miR-511,HS_79.1,hsa-miR-664*,hsa-miR-384,
CPEB3	hsa-miR-411*,hsa-miR-16-2*,hsa-miR-503,hsa-miR-30a*,hsa-miR-624,hsa-miR-583,solexa-7534-111,hsa-miR-1826,hsa-miR-374b*,hsa-miR-34c-5p,hsa-miR-513a-3p,hsa-miR-876-5p,hsa-miR-190b,solexa-8211-102,hsa-miR-182,hsa-miR-19b-1*,hsa-miR-196b,
INTS1	HS_303_a,
MMP16	hsa-miR-411*,hsa-miR-607,hsa-miR-448,hsa-miR-16-2*,hsa-miR-503,hsa-miR-134,hsa-miR-30a*,hsa-miR-624,hsa-miR-583,hsa-miR-202*,hsa-miR-511,hsa-miR-330-3p,hsa-miR-193a-5p,hsa-miR-323-5p,hsa-miR-96,solexa-8000-104,hsa-miR-374b*,hsa-miR-922,hsa-miR-513a-3p,hsa-miR-7,HS_196.1,hsa-miR-182,hsa-miR-19b-1*,HS_216,HS_201,hsa-miR-664*,hsa-miR-452,
CAMTA1	hsa-miR-411*,hsa-miR-607,hsa-miR-30a*,hsa-miR-624,hsa-miR-583,hsa-miR-202*,hsa-miR-511,hsa-miR-96,hsa-miR-374b*,hsa-miR-31,hsa-miR-34c-5p,hsa-miR-922,hsa-miR-513a-3p,hsa-miR-876-5p,HS_196.1,hsa-miR-182,hsa-miR-19b-1*,HS_216,hsa-miR-452,
C3orf56	hsa-miR-19b-1*,hsa-miR-193a-5p,hsa-miR-323-5p,hsa-miR-624,HS_196.1,hsa-miR-190b,
C11orf73	hsa-miR-513a-3p,hsa-miR-330-3p,hsa-miR-96,hsa-miR-452,
AIPL1	hsa-miR-31,hsa-miR-411*,hsa-miR-1250,HS_196.1,hsa-miR-720,hsa-miR-19b-1*,hsa-miR-330-3p,hsa-miR-384,
IL24	hsa-miR-374b*,hsa-miR-411*,hsa-miR-34c-5p,hsa-miR-16-2*,hsa-miR-30a*,hsa-miR-624,hsa-miR-7,solexa-4793-177,hsa-miR-583,hsa-miR-511,hsa-miR-19b-1*,hsa-miR-452,HS_303_a,
HPCA	hsa-miR-511,HS_144,HS_216,hsa-miR-187,HS_201,
SEC14L1	hsa-miR-607,hsa-miR-503,HS_201,
EMILIN1	hsa-miR-511,hsa-miR-1250,hsa-miR-7,
NDUFS4	hsa-miR-922,
ID1	hsa-miR-663,hsa-miR-16-2*,hsa-miR-330-3p,hsa-miR-134,hsa-miR-30a*,HS_196.1,
LOC286238	hsa-miR-1229,
COX8A	hsa-miR-134,
FAM148B	hsa-miR-663,solexa-4793-177,
ERBB2IP	hsa-miR-607,hsa-miR-448,hsa-miR-16-2*,hsa-miR-24-1*,hsa-miR-30a*,hsa-miR-583,hsa-miR-202*,hsa-miR-511,hsa-miR-330-3p,solexa-7534-111,hsa-miR-384,hsa-miR-513a-3p,hsa-miR-876-5p,solexa-8211-102,hsa-miR-452,hsa-miR-664*,
FUS	hsa-miR-7,
EMX2	hsa-miR-511,hsa-miR-19b-1*,hsa-miR-24-1*,hsa-miR-330-3p,hsa-miR-624,HS_201,hsa-miR-720,
TF	solexa-7534-111,hsa-miR-96,hsa-miR-1826,
CLCN4	hsa-miR-607,hsa-miR-448,hsa-miR-16-2*,hsa-miR-200a*,hsa-miR-24-1*,hsa-miR-30a*,hsa-miR-583,hsa-miR-511,HS_79.1,hsa-miR-193a-5p,hsa-miR-1229,solexa-5169-164,hsa-miR-513a-3p,hsa-miR-876-5p,hsa-miR-7,solexa-4793-177,HS_196.1,hsa-miR-182,hsa-miR-19b-1*,hsa-miR-196b,HS_201,hsa-miR-664*,hsa-miR-452,HS_303_a,
PWP2	hsa-miR-193a-5p,hsa-miR-720,
MMP15	hsa-miR-374b*,hsa-miR-663,hsa-miR-922,hsa-miR-30a*,solexa-4793-177,hsa-miR-583,HS_79.1,hsa-miR-330-3p,HS_303_a,
DNAL4	hsa-miR-34c-5p,hsa-miR-663,hsa-miR-922,hsa-miR-1229,HS_196.1,HS_303_a,
DNAH11	HS_79.1,hsa-miR-19b-1*,hsa-miR-922,
MTMR14	hsa-miR-511,hsa-miR-513a-3p,hsa-miR-193a-5p,solexa-7534-111,hsa-miR-323-5p,hsa-miR-7,HS_196.1,
NPR1	hsa-miR-607,HS_196.1,
ASS1	solexa-8211-102,hsa-miR-448,hsa-miR-7,hsa-miR-1229,HS_201,
PIP3E	hsa-miR-607,hsa-miR-1250,hsa-miR-16-2*,hsa-miR-200a*,hsa-miR-134,hsa-miR-30a*,hsa-miR-624,hsa-miR-583,hsa-miR-202*,hsa-miR-511,HS_79.1,hsa-miR-330-3p,solexa-7534-111,hsa-miR-384,hsa-miR-31,hsa-miR-374b*,hsa-miR-663,hsa-miR-922,hsa-miR-513a-3p,hsa-miR-876-5p,hsa-miR-7,HS_196.1,HS_216,HS_201,HS_303_a,
IPP	hsa-miR-448,hsa-miR-513a-3p,hsa-miR-876-5p,hsa-miR-720,hsa-miR-190b,hsa-miR-202*,HS_79.1,hsa-miR-193a-5p,hsa-miR-1229,hsa-miR-664*,hsa-miR-452,
TMEM59	hsa-miR-511,hsa-miR-607,hsa-miR-513a-3p,hsa-miR-330-3p,hsa-miR-30a*,
POLR2J	hsa-miR-193a-5p,hsa-miR-323-5p,hsa-miR-30a*,
SEC23IP	hsa-miR-16-2*,hsa-miR-513a-3p,hsa-miR-876-5p,hsa-miR-624,hsa-miR-7,hsa-miR-583,hsa-miR-511,hsa-miR-182,hsa-miR-330-3p,solexa-7534-111,hsa-miR-1229,hsa-miR-384,
RGS4	hsa-miR-31,hsa-miR-34c-5p,hsa-miR-607,hsa-miR-16-2*,hsa-miR-503,hsa-miR-511,hsa-miR-182,hsa-miR-193a-5p,hsa-miR-187,hsa-miR-1826,hsa-miR-664*,hsa-miR-891a,hsa-miR-452,
UQCRC1	hsa-miR-374b*,hsa-miR-922,HS_216,hsa-miR-323-5p,HS_196.1,
DDX18	hsa-miR-511,hsa-miR-202*,HS_79.1,hsa-miR-607,hsa-miR-448,hsa-miR-96,HS_201,
ADAM23	hsa-miR-511,
TFR2	hsa-miR-196b,hsa-miR-1826,HS_196.1,HS_303_a,
NCDN	hsa-miR-31,hsa-miR-182,hsa-miR-34c-5p,hsa-miR-663,hsa-miR-196b,hsa-miR-193a-5p,hsa-miR-187,HS_196.1,
RAG1	hsa-miR-411*,hsa-miR-607,hsa-miR-448,hsa-miR-200a*,hsa-miR-30a*,hsa-miR-624,hsa-miR-583,solexa-7534-111,hsa-miR-96,hsa-miR-922,hsa-miR-513a-3p,solexa-4793-177,hsa-miR-7,hsa-miR-190b,HS_196.1,hsa-miR-182,solexa-8211-102,HS_216,
POMT1	HS_144,hsa-miR-1826,hsa-miR-720,
PTPN5	hsa-miR-511,hsa-miR-34c-5p,hsa-miR-663,hsa-miR-19b-1*,HS_201,
C19orf55	hsa-miR-374b*,hsa-miR-663,hsa-miR-134,HS_201,HS_196.1,
SNAPC1	hsa-miR-374b*,solexa-8211-102,HS_79.1,hsa-miR-664*,hsa-miR-190b,hsa-miR-384,
CYP1A1	hsa-miR-190b,hsa-miR-511,hsa-miR-196b,hsa-miR-193a-5p,hsa-miR-187,HS_201,hsa-miR-384,hsa-miR-664*,
GNA11	solexa-7534-111,hsa-miR-187,
CAPN1	hsa-miR-182,hsa-miR-1250,HS_196.1,
DDHD2	hsa-miR-374b*,hsa-miR-182,solexa-8211-102,hsa-miR-503,hsa-miR-452,hsa-miR-583,
IGSF11	hsa-miR-31,hsa-miR-34c-5p,hsa-miR-16-2*,hsa-miR-922,hsa-miR-24-1*,hsa-miR-30a*,hsa-miR-624,HS_196.1,hsa-miR-182,hsa-miR-196b,HS_216,solexa-7534-111,hsa-miR-96,hsa-miR-1229,
LAGE3	hsa-miR-663,hsa-miR-16-2*,HS_216,hsa-miR-330-3p,hsa-miR-664*,hsa-miR-384,
GNRHR	hsa-miR-607,hsa-miR-448,hsa-miR-16-2*,hsa-miR-200a*,hsa-miR-583,hsa-miR-511,hsa-miR-330-3p,solexa-7534-111,hsa-miR-1229,hsa-miR-96,hsa-miR-34c-5p,hsa-miR-513a-3p,hsa-miR-876-5p,HS_196.1,hsa-miR-190b,hsa-miR-182,HS_216,HS_201,
UNC13B	hsa-miR-34c-5p,HS_196.1,hsa-miR-720,hsa-miR-511,hsa-miR-323-5p,solexa-7534-111,hsa-miR-96,hsa-miR-891a,
TTLL4	hsa-miR-1229,
PPBP	hsa-miR-31,
HTR3A	hsa-miR-19b-1*,solexa-7534-111,
ZBED1	hsa-miR-411*,hsa-miR-16-2*,hsa-miR-503,HS_79.1,hsa-miR-330-3p,solexa-7534-111,hsa-miR-384,hsa-miR-513a-3p,hsa-miR-876-5p,hsa-miR-7,hsa-miR-720,HS_196.1,hsa-miR-182,hsa-miR-196b,HS_201,HS_303_a,hsa-miR-664*,
SDC2	hsa-miR-607,hsa-miR-16-2*,hsa-miR-513a-3p,hsa-miR-30a*,hsa-miR-7,HS_196.1,solexa-8211-102,HS_144,HS_216,solexa-7534-111,hsa-miR-1826,hsa-miR-96,hsa-miR-384,
BTF3	hsa-miR-513a-3p,
SARS	hsa-miR-922,
CACNB1	hsa-miR-31,hsa-miR-34c-5p,hsa-miR-448,hsa-miR-1250,hsa-miR-503,HS_196.1,hsa-miR-511,HS_201,hsa-miR-96,hsa-miR-1229,hsa-miR-664*,
GAGE2B	hsa-miR-513a-3p,
SETMAR	solexa-5169-164,
LAMB4	hsa-miR-448,hsa-miR-513a-3p,HS_201,hsa-miR-583,
MAN2B1	hsa-miR-922,HS_196.1,
FAM24A	hsa-miR-16-2*,
ACADL	hsa-miR-31,hsa-miR-374b*,solexa-7534-111,hsa-miR-503,hsa-miR-7,HS_201,hsa-miR-664*,
AHCYL2	hsa-miR-503,hsa-miR-30a*,hsa-miR-583,hsa-miR-511,solexa-7534-111,solexa-8000-104,hsa-miR-384,hsa-miR-31,hsa-miR-34c-5p,hsa-miR-922,hsa-miR-513a-3p,solexa-4793-177,hsa-miR-7,HS_196.1,hsa-miR-190b,hsa-miR-182,HS_144,hsa-miR-19b-1*,HS_216,hsa-miR-452,
CGA	hsa-miR-34c-5p,
HABP4	hsa-miR-34c-5p,hsa-miR-1250,hsa-miR-513a-3p,hsa-miR-134,hsa-miR-583,hsa-miR-182,HS_79.1,hsa-miR-196b,hsa-miR-330-3p,hsa-miR-323-5p,HS_201,hsa-miR-384,
CNTN2	hsa-miR-24-1*,hsa-miR-134,hsa-miR-583,hsa-miR-202*,HS_79.1,hsa-miR-330-3p,hsa-miR-193a-5p,solexa-7534-111,hsa-miR-323-5p,hsa-miR-187,hsa-miR-96,hsa-miR-1826,solexa-8000-104,hsa-miR-384,hsa-miR-31,hsa-miR-34c-5p,hsa-miR-922,hsa-miR-513a-3p,hsa-miR-7,HS_196.1,HS_144,hsa-miR-19b-1*,HS_201,hsa-miR-664*,hsa-miR-891a,hsa-miR-452,HS_303_a,
CHRM1	hsa-miR-922,hsa-miR-193a-5p,hsa-miR-134,HS_201,hsa-miR-664*,hsa-miR-190b,
FUT4	hsa-miR-607,hsa-miR-448,hsa-miR-922,hsa-miR-24-1*,hsa-miR-513a-3p,hsa-miR-624,hsa-miR-190b,hsa-miR-583,hsa-miR-19b-1*,hsa-miR-330-3p,solexa-7534-111,hsa-miR-452,HS_303_a,solexa-8000-104,hsa-miR-384,
DBH	hsa-miR-34c-5p,hsa-miR-663,hsa-miR-503,HS_196.1,hsa-miR-19b-1*,HS_216,hsa-miR-330-3p,hsa-miR-323-5p,hsa-miR-193a-5p,HS_201,hsa-miR-452,HS_303_a,
CD53	hsa-miR-511,hsa-miR-19b-1*,hsa-miR-134,hsa-miR-7,solexa-5169-164,
TFAP2B	hsa-miR-1250,hsa-miR-16-2*,hsa-miR-30a*,hsa-miR-511,HS_79.1,hsa-miR-330-3p,solexa-7534-111,hsa-miR-323-5p,hsa-miR-96,solexa-8000-104,hsa-miR-384,hsa-miR-34c-5p,hsa-miR-663,hsa-miR-922,solexa-4793-177,HS_196.1,hsa-miR-720,hsa-miR-182,solexa-8211-102,HS_144,hsa-miR-19b-1*,HS_216,HS_201,hsa-miR-664*,hsa-miR-452,HS_303_a,
TMEM11	hsa-miR-19b-1*,HS_216,hsa-miR-330-3p,HS_303_a,
CDH8	hsa-miR-1250,hsa-miR-16-2*,hsa-miR-323-5p,hsa-miR-30a*,
C3orf32	hsa-miR-182,HS_196.1,
AGPS	hsa-miR-607,hsa-miR-24-1*,hsa-miR-624,hsa-miR-190b,hsa-miR-583,hsa-miR-511,solexa-7534-111,hsa-miR-452,hsa-miR-384,
IPO13	HS_196.1,
PCCB	hsa-miR-7,
PECI	hsa-miR-19b-1*,
UNG	hsa-miR-34c-5p,hsa-miR-607,hsa-miR-448,hsa-miR-922,hsa-miR-513a-3p,hsa-miR-503,hsa-miR-30a*,HS_201,
COMMD5	hsa-miR-663,hsa-miR-330-3p,hsa-miR-7,hsa-miR-96,HS_201,hsa-miR-664*,
LTBR	hsa-miR-663,HS_216,hsa-miR-513a-3p,hsa-miR-187,HS_201,
TDRKH	hsa-miR-922,hsa-miR-513a-3p,hsa-miR-134,hsa-miR-190b,hsa-miR-583,hsa-miR-202*,hsa-miR-19b-1*,hsa-miR-196b,HS_216,hsa-miR-330-3p,hsa-miR-452,
LOC401052	hsa-miR-511,hsa-miR-182,hsa-miR-663,hsa-miR-922,hsa-miR-876-5p,HS_196.1,hsa-miR-583,
PSG4	hsa-miR-202*,hsa-miR-16-2*,hsa-miR-513a-3p,hsa-miR-193a-5p,solexa-7534-111,HS_303_a,hsa-miR-583,
SLC9A3R1	hsa-miR-411*,hsa-miR-663,hsa-miR-187,hsa-miR-1826,HS_196.1,
ANKLE2	hsa-miR-31,hsa-miR-411*,hsa-miR-34c-5p,hsa-miR-448,hsa-miR-1250,hsa-miR-16-2*,hsa-miR-876-5p,hsa-miR-30a*,HS_144,HS_216,HS_303_a,solexa-8000-104,
OSBP	hsa-miR-411*,hsa-miR-607,hsa-miR-448,hsa-miR-1250,hsa-miR-876-5p,hsa-miR-30a*,solexa-4793-177,HS_196.1,hsa-miR-583,hsa-miR-202*,hsa-miR-19b-1*,
PRR5	hsa-miR-663,hsa-miR-24-1*,
SPRR2B	solexa-8211-102,solexa-8000-104,
SMTNL2	hsa-miR-374b*,hsa-miR-511,hsa-miR-182,hsa-miR-34c-5p,solexa-7534-111,hsa-miR-452,HS_196.1,
FKBP4	hsa-miR-323-5p,HS_201,HS_196.1,
ADRA1A	hsa-miR-202*,HS_201,solexa-4793-177,
ASAH1	hsa-miR-374b*,hsa-miR-922,hsa-miR-513a-3p,hsa-miR-134,hsa-miR-30a*,hsa-miR-7,solexa-4793-177,hsa-miR-190b,solexa-7534-111,hsa-miR-187,hsa-miR-452,
GIPR	hsa-miR-202*,hsa-miR-193a-5p,hsa-miR-96,HS_201,HS_303_a,
UBE2W	hsa-miR-411*,hsa-miR-448,hsa-miR-30a*,hsa-miR-583,hsa-miR-202*,hsa-miR-511,hsa-miR-330-3p,hsa-miR-384,hsa-miR-374b*,hsa-miR-31,hsa-miR-34c-5p,hsa-miR-513a-3p,hsa-miR-876-5p,hsa-miR-182,hsa-miR-19b-1*,hsa-miR-196b,hsa-miR-664*,
RGS14	hsa-miR-24-1*,hsa-miR-96,HS_201,HS_303_a,
IL18BP	hsa-miR-922,hsa-miR-330-3p,hsa-miR-7,HS_196.1,hsa-miR-583,
GFI1	hsa-miR-323-5p,HS_196.1,
SCN11A	hsa-miR-182,solexa-7534-111,hsa-miR-30a*,hsa-miR-720,
FHL1	hsa-miR-607,hsa-miR-922,hsa-miR-513a-3p,hsa-miR-876-5p,solexa-4793-177,HS_196.1,hsa-miR-583,hsa-miR-202*,solexa-8211-102,hsa-miR-19b-1*,
GATA1	hsa-miR-664*,HS_196.1,
PSMD5	hsa-miR-31,hsa-miR-34c-5p,hsa-miR-448,hsa-miR-16-2*,hsa-miR-922,hsa-miR-513a-3p,hsa-miR-720,hsa-miR-583,hsa-miR-511,HS_79.1,hsa-miR-19b-1*,hsa-miR-330-3p,HS_201,hsa-miR-452,
RSU1	hsa-miR-31,hsa-miR-1250,hsa-miR-16-2*,hsa-miR-922,hsa-miR-30a*,hsa-miR-7,HS_196.1,hsa-miR-19b-1*,solexa-7534-111,hsa-miR-1229,hsa-miR-384,
MAD2L1	hsa-miR-16-2*,solexa-5169-164,hsa-miR-452,
EIF4A3	HS_196.1,solexa-8000-104,
RBPMS	hsa-miR-374b*,hsa-miR-24-1*,hsa-miR-513a-3p,hsa-miR-876-5p,hsa-miR-30a*,hsa-miR-7,hsa-miR-511,hsa-miR-182,HS_79.1,hsa-miR-19b-1*,hsa-miR-330-3p,hsa-miR-1229,hsa-miR-96,HS_201,
PRPF3	hsa-miR-96,
E4F1	solexa-7534-111,
DLEC1	hsa-miR-323-5p,
EMR1	HS_216,hsa-miR-7,
CHMP2B	hsa-miR-374b*,hsa-miR-922,hsa-miR-200a*,hsa-miR-513a-3p,hsa-miR-30a*,hsa-miR-624,hsa-miR-182,HS_144,hsa-miR-187,solexa-5169-164,hsa-miR-384,
ACO2	hsa-miR-663,hsa-miR-7,
CAMSAP1	hsa-miR-34c-5p,hsa-miR-1250,hsa-miR-19b-1*,hsa-miR-24-1*,hsa-miR-876-5p,hsa-miR-7,hsa-miR-1229,
XCR1	hsa-miR-19b-1*,
RBM6	hsa-miR-503,
UBE2N	hsa-miR-31,hsa-miR-607,hsa-miR-200a*,hsa-miR-624,hsa-miR-7,HS_196.1,hsa-miR-583,solexa-7534-111,hsa-miR-1826,hsa-miR-664*,hsa-miR-384,HS_303_a,
KLF4	hsa-miR-511,hsa-miR-34c-5p,solexa-7534-111,hsa-miR-624,hsa-miR-7,hsa-miR-1229,hsa-miR-452,
LMO4	hsa-miR-448,HS_201,hsa-miR-664*,
KLKB1	hsa-miR-19b-1*,hsa-miR-30a*,
SCHIP1	hsa-miR-16-2*,hsa-miR-196b,solexa-7534-111,
HDAC3	hsa-miR-30a*,HS_196.1,solexa-8000-104,
HP	hsa-miR-607,
BTK	hsa-miR-24-1*,hsa-miR-513a-3p,hsa-miR-876-5p,HS_196.1,HS_303_a,hsa-miR-583,
PRND	hsa-miR-607,hsa-miR-448,hsa-miR-16-2*,hsa-miR-503,hsa-miR-30a*,hsa-miR-624,hsa-miR-583,HS_79.1,hsa-miR-330-3p,solexa-7534-111,hsa-miR-1826,hsa-miR-374b*,hsa-miR-31,hsa-miR-34c-5p,hsa-miR-663,solexa-4793-177,hsa-miR-720,hsa-miR-190b,hsa-miR-182,solexa-8211-102,hsa-miR-19b-1*,HS_216,hsa-miR-664*,hsa-miR-452,
PIGL	hsa-miR-374b*,hsa-miR-34c-5p,hsa-miR-19b-1*,hsa-miR-876-5p,HS_201,
LOC653319	hsa-miR-31,solexa-8211-102,hsa-miR-448,hsa-miR-19b-1*,hsa-miR-922,hsa-miR-193a-5p,hsa-miR-503,hsa-miR-452,
CLCA1	hsa-miR-374b*,
FLJ45831	hsa-miR-31,hsa-miR-374b*,hsa-miR-34c-5p,hsa-miR-513a-3p,hsa-miR-7,HS_196.1,hsa-miR-583,hsa-miR-182,solexa-8211-102,HS_144,hsa-miR-19b-1*,hsa-miR-187,HS_201,hsa-miR-384,
HUS1	hsa-miR-34c-5p,hsa-miR-1250,hsa-miR-663,hsa-miR-503,hsa-miR-30a*,hsa-miR-624,solexa-4793-177,hsa-miR-190b,HS_144,hsa-miR-330-3p,hsa-miR-193a-5p,solexa-7534-111,hsa-miR-664*,HS_303_a,
SFRS6	hsa-miR-607,hsa-miR-200a*,hsa-miR-134,hsa-miR-30a*,hsa-miR-624,hsa-miR-583,hsa-miR-330-3p,hsa-miR-193a-5p,solexa-8000-104,hsa-miR-384,hsa-miR-922,hsa-miR-513a-3p,hsa-miR-182,hsa-miR-19b-1*,hsa-miR-664*,HS_303_a,hsa-miR-452,
FXYD2	hsa-miR-34c-5p,HS_79.1,hsa-miR-503,HS_196.1,
GOT2	hsa-miR-34c-5p,hsa-miR-607,hsa-miR-448,hsa-miR-922,solexa-7534-111,HS_201,hsa-miR-1229,hsa-miR-452,solexa-8000-104,
UIMC1	hsa-miR-1250,hsa-miR-513a-3p,
ATP7B	hsa-miR-31,hsa-miR-34c-5p,hsa-miR-19b-1*,hsa-miR-922,hsa-miR-503,hsa-miR-1229,
TFEC	hsa-miR-411*,hsa-miR-607,hsa-miR-448,hsa-miR-16-2*,hsa-miR-200a*,hsa-miR-503,hsa-miR-134,hsa-miR-30a*,hsa-miR-624,hsa-miR-583,hsa-miR-202*,hsa-miR-511,hsa-miR-330-3p,solexa-7534-111,hsa-miR-96,hsa-miR-1826,hsa-miR-34c-5p,hsa-miR-922,hsa-miR-513a-3p,hsa-miR-7,HS_196.1,hsa-miR-190b,hsa-miR-182,solexa-8211-102,hsa-miR-196b,HS_216,HS_201,hsa-miR-664*,hsa-miR-452,
DCX	hsa-miR-411*,hsa-miR-607,hsa-miR-24-1*,hsa-miR-503,hsa-miR-134,hsa-miR-30a*,hsa-miR-624,hsa-miR-330-3p,hsa-miR-1826,hsa-miR-34c-5p,HS_144,hsa-miR-891a,hsa-miR-452,HS_303_a,hsa-miR-16-2*,hsa-miR-200a*,hsa-miR-583,hsa-miR-511,hsa-miR-323-5p,hsa-miR-96,hsa-miR-1229,hsa-miR-31,hsa-miR-922,hsa-miR-513a-3p,hsa-miR-876-5p,solexa-4793-177,hsa-miR-7,HS_196.1,solexa-8211-102,hsa-miR-182,hsa-miR-19b-1*,HS_2…
ACOT2	hsa-miR-182,
NFYC	hsa-miR-511,hsa-miR-182,hsa-miR-193a-5p,hsa-miR-624,hsa-miR-190b,
KIN	hsa-miR-34c-5p,hsa-miR-876-5p,
PPARGC1A	hsa-miR-411*,hsa-miR-16-2*,hsa-miR-200a*,hsa-miR-24-1*,hsa-miR-624,hsa-miR-583,hsa-miR-511,solexa-7534-111,hsa-miR-323-5p,hsa-miR-187,hsa-miR-1826,solexa-5169-164,solexa-8000-104,hsa-miR-31,hsa-miR-374b*,hsa-miR-513a-3p,hsa-miR-876-5p,hsa-miR-7,solexa-4793-177,HS_196.1,solexa-8211-102,hsa-miR-19b-1*,HS_201,hsa-miR-452,
HIG2	hsa-miR-1250,hsa-miR-330-3p,hsa-miR-1229,
LOC728957	hsa-miR-448,hsa-miR-16-2*,hsa-miR-134,hsa-miR-511,hsa-miR-193a-5p,solexa-7534-111,hsa-miR-1229,solexa-8000-104,hsa-miR-374b*,hsa-miR-31,hsa-miR-513a-3p,hsa-miR-876-5p,solexa-4793-177,hsa-miR-7,HS_196.1,solexa-8211-102,hsa-miR-182,HS_201,
OR6A2	hsa-miR-384,
ETFA	hsa-miR-30a*,
EXOC1	hsa-miR-922,hsa-miR-513a-3p,solexa-7534-111,hsa-miR-624,hsa-miR-1826,
PDAP1	hsa-miR-31,hsa-miR-607,hsa-miR-448,hsa-miR-922,hsa-miR-24-1*,hsa-miR-503,hsa-miR-134,HS_196.1,hsa-miR-583,hsa-miR-182,HS_79.1,hsa-miR-19b-1*,HS_201,hsa-miR-452,HS_303_a,
C19orf6	hsa-miR-663,hsa-miR-134,HS_196.1,HS_303_a,
ZNF146	hsa-miR-607,hsa-miR-16-2*,hsa-miR-513a-3p,hsa-miR-876-5p,hsa-miR-30a*,hsa-miR-624,hsa-miR-202*,hsa-miR-511,hsa-miR-187,HS_201,HS_303_a,
EIF4E2	hsa-miR-922,
NENF	hsa-miR-19b-1*,
HOXB5	hsa-miR-513a-3p,hsa-miR-193a-5p,hsa-miR-876-5p,hsa-miR-7,hsa-miR-96,HS_201,HS_196.1,
ARGFX	hsa-miR-16-2*,hsa-miR-134,hsa-miR-30a*,hsa-miR-202*,HS_79.1,hsa-miR-193a-5p,hsa-miR-323-5p,hsa-miR-187,hsa-miR-1229,hsa-miR-1826,solexa-5169-164,hsa-miR-384,hsa-miR-31,hsa-miR-513a-3p,hsa-miR-876-5p,solexa-4793-177,HS_196.1,hsa-miR-720,hsa-miR-19b-1*,hsa-miR-196b,hsa-miR-452,HS_303_a,
CUGBP1	hsa-miR-374b*,hsa-miR-511,hsa-miR-607,hsa-miR-624,HS_196.1,hsa-miR-583,
ZNF324	hsa-miR-34c-5p,hsa-miR-1250,hsa-miR-513a-3p,hsa-miR-134,hsa-miR-876-5p,HS_79.1,solexa-7534-111,hsa-miR-1229,HS_201,
CUL4B	hsa-miR-374b*,hsa-miR-448,hsa-miR-876-5p,hsa-miR-30a*,hsa-miR-624,hsa-miR-7,hsa-miR-583,hsa-miR-19b-1*,hsa-miR-196b,hsa-miR-193a-5p,hsa-miR-1826,hsa-miR-664*,
PITX1	hsa-miR-511,solexa-8211-102,hsa-miR-663,hsa-miR-922,hsa-miR-24-1*,HS_303_a,
KIAA0664	hsa-miR-663,hsa-miR-330-3p,hsa-miR-193a-5p,hsa-miR-503,hsa-miR-187,hsa-miR-624,
PDGFRB	hsa-miR-34c-5p,hsa-miR-1250,hsa-miR-24-1*,hsa-miR-583,hsa-miR-511,HS_216,hsa-miR-96,HS_201,HS_303_a,
RDX	hsa-miR-411*,hsa-miR-922,hsa-miR-24-1*,hsa-miR-513a-3p,hsa-miR-876-5p,hsa-miR-624,hsa-miR-583,hsa-miR-511,hsa-miR-182,hsa-miR-196b,HS_216,solexa-7534-111,hsa-miR-452,
CELSR3	hsa-miR-34c-5p,hsa-miR-922,hsa-miR-24-1*,hsa-miR-624,HS_196.1,hsa-miR-583,HS_216,hsa-miR-193a-5p,hsa-miR-1229,HS_201,hsa-miR-96,
DNAJC9	HS_144,hsa-miR-607,solexa-7534-111,hsa-miR-503,hsa-miR-664*,hsa-miR-384,
JUND	hsa-miR-663,hsa-miR-583,
ITSN1	hsa-miR-411*,hsa-miR-34c-5p,hsa-miR-513a-3p,hsa-miR-503,hsa-miR-624,HS_196.1,solexa-8211-102,HS_144,solexa-7534-111,hsa-miR-193a-5p,
CHRNB1	hsa-miR-663,hsa-miR-513a-3p,hsa-miR-1229,hsa-miR-664*,hsa-miR-720,
EHBP1L1	hsa-miR-323-5p,
C19orf2	hsa-miR-411*,hsa-miR-607,hsa-miR-448,hsa-miR-16-2*,hsa-miR-19b-1*,hsa-miR-513a-3p,hsa-miR-384,
DCTN1	HS_216,hsa-miR-1229,
FETUB	hsa-miR-511,HS_144,hsa-miR-34c-5p,hsa-miR-30a*,hsa-miR-7,
LIN28B	hsa-miR-411*,hsa-miR-607,hsa-miR-16-2*,hsa-miR-30a*,hsa-miR-624,hsa-miR-583,hsa-miR-511,HS_79.1,solexa-7534-111,solexa-5169-164,hsa-miR-374b*,hsa-miR-922,hsa-miR-876-5p,hsa-miR-7,solexa-4793-177,HS_196.1,hsa-miR-190b,hsa-miR-182,solexa-8211-102,hsa-miR-19b-1*,hsa-miR-196b,HS_216,HS_201,hsa-miR-452,
MRTO4	hsa-miR-34c-5p,hsa-miR-876-5p,hsa-miR-624,hsa-miR-720,HS_79.1,HS_144,hsa-miR-96,hsa-miR-1229,HS_303_a,
C1QBP	hsa-miR-330-3p,hsa-miR-30a*,solexa-4793-177,
TTC3	hsa-miR-34c-5p,hsa-miR-607,hsa-miR-16-2*,hsa-miR-134,hsa-miR-876-5p,HS_196.1,hsa-miR-720,hsa-miR-583,hsa-miR-182,HS_216,hsa-miR-330-3p,hsa-miR-193a-5p,
NDUFB8	hsa-miR-513a-3p,hsa-miR-876-5p,
MUC2	hsa-miR-34c-5p,
CADPS2	hsa-miR-34c-5p,hsa-miR-16-2*,hsa-miR-513a-3p,hsa-miR-624,HS_196.1,hsa-miR-583,hsa-miR-511,hsa-miR-182,HS_79.1,hsa-miR-323-5p,
MYF5	hsa-miR-182,hsa-miR-16-2*,hsa-miR-196b,hsa-miR-513a-3p,hsa-miR-624,hsa-miR-583,
GRHL1	hsa-miR-411*,hsa-miR-34c-5p,hsa-miR-448,hsa-miR-16-2*,hsa-miR-876-5p,hsa-miR-30a*,hsa-miR-7,hsa-miR-190b,hsa-miR-19b-1*,hsa-miR-196b,hsa-miR-330-3p,HS_201,hsa-miR-384,
R3HDM2	hsa-miR-34c-5p,hsa-miR-7,HS_196.1,hsa-miR-583,hsa-miR-193a-5p,hsa-miR-187,HS_201,HS_303_a,
C5	hsa-miR-511,hsa-miR-30a*,HS_201,
TSP50	hsa-miR-7,
PAQR3	hsa-miR-607,hsa-miR-448,hsa-miR-16-2*,hsa-miR-200a*,hsa-miR-511,hsa-miR-330-3p,hsa-miR-323-5p,hsa-miR-187,solexa-8000-104,hsa-miR-31,hsa-miR-34c-5p,hsa-miR-513a-3p,hsa-miR-7,solexa-8211-102,hsa-miR-19b-1*,hsa-miR-664*,hsa-miR-452,
ANKRD26	hsa-miR-374b*,hsa-miR-16-2*,hsa-miR-922,hsa-miR-24-1*,hsa-miR-513a-3p,hsa-miR-624,hsa-miR-7,HS_196.1,hsa-miR-190b,hsa-miR-583,hsa-miR-182,hsa-miR-96,hsa-miR-452,
TCP1	solexa-8211-102,
HCRTR1	hsa-miR-511,
PAWR	solexa-7534-111,hsa-miR-1826,solexa-5169-164,hsa-miR-452,
TBC1D3B	hsa-miR-1250,hsa-miR-196b,solexa-7534-111,hsa-miR-323-5p,
LDLR	hsa-miR-663,hsa-miR-876-5p,hsa-miR-720,hsa-miR-511,HS_79.1,hsa-miR-193a-5p,HS_201,hsa-miR-1826,hsa-miR-1229,hsa-miR-664*,HS_303_a,
SCRN1	hsa-miR-411*,hsa-miR-134,hsa-miR-30a*,hsa-miR-624,hsa-miR-202*,hsa-miR-330-3p,solexa-7534-111,hsa-miR-1229,hsa-miR-1826,hsa-miR-384,hsa-miR-31,hsa-miR-374b*,hsa-miR-922,hsa-miR-513a-3p,hsa-miR-7,solexa-4793-177,HS_196.1,solexa-8211-102,hsa-miR-19b-1*,hsa-miR-196b,HS_216,hsa-miR-664*,HS_303_a,
COQ10A	hsa-miR-511,hsa-miR-607,HS_196.1,
GPATCH8	hsa-miR-607,hsa-miR-24-1*,hsa-miR-503,hsa-miR-30a*,hsa-miR-624,hsa-miR-583,solexa-7534-111,solexa-8000-104,hsa-miR-31,hsa-miR-922,hsa-miR-513a-3p,hsa-miR-7,HS_196.1,solexa-8211-102,hsa-miR-19b-1*,hsa-miR-664*,HS_303_a,hsa-miR-452,
KIF4A	hsa-miR-200a*,hsa-miR-30a*,solexa-4793-177,
WDR16	hsa-miR-7,hsa-miR-583,
PGM1	solexa-8211-102,hsa-miR-34c-5p,hsa-miR-30a*,hsa-miR-664*,hsa-miR-583,
ZNF586	hsa-miR-31,hsa-miR-513a-3p,hsa-miR-134,hsa-miR-624,hsa-miR-583,HS_79.1,hsa-miR-196b,solexa-7534-111,hsa-miR-664*,
POLR3G	hsa-miR-31,hsa-miR-607,hsa-miR-448,hsa-miR-16-2*,hsa-miR-922,hsa-miR-200a*,hsa-miR-513a-3p,hsa-miR-876-5p,hsa-miR-30a*,hsa-miR-202*,hsa-miR-19b-1*,hsa-miR-193a-5p,solexa-7534-111,hsa-miR-664*,hsa-miR-452,
CPD	hsa-miR-607,hsa-miR-16-2*,hsa-miR-200a*,hsa-miR-503,hsa-miR-30a*,hsa-miR-624,hsa-miR-202*,hsa-miR-511,HS_79.1,hsa-miR-330-3p,hsa-miR-193a-5p,hsa-miR-96,hsa-miR-1826,solexa-8000-104,hsa-miR-384,hsa-miR-374b*,hsa-miR-34c-5p,hsa-miR-513a-3p,hsa-miR-876-5p,hsa-miR-7,hsa-miR-190b,hsa-miR-196b,hsa-miR-664*,hsa-miR-452,
SNCAIP	hsa-miR-16-2*,hsa-miR-513a-3p,hsa-miR-876-5p,hsa-miR-583,
DCT	hsa-miR-16-2*,HS_196.1,
ANXA8	hsa-miR-511,hsa-miR-30a*,HS_196.1,
TANK	hsa-miR-607,solexa-7534-111,hsa-miR-190b,
RCAN1	hsa-miR-34c-5p,hsa-miR-922,hsa-miR-513a-3p,hsa-miR-876-5p,hsa-miR-182,hsa-miR-330-3p,hsa-miR-1229,hsa-miR-1826,hsa-miR-96,HS_303_a,
PELI3	hsa-miR-374b*,hsa-miR-663,hsa-miR-503,hsa-miR-876-5p,solexa-4793-177,hsa-miR-202*,HS_216,solexa-8000-104,HS_303_a,
UPK1B	hsa-miR-607,hsa-miR-876-5p,hsa-miR-30a*,hsa-miR-720,hsa-miR-511,HS_144,solexa-8211-102,hsa-miR-182,hsa-miR-664*,
DNAJB4	hsa-miR-922,hsa-miR-196b,solexa-7534-111,hsa-miR-876-5p,hsa-miR-30a*,hsa-miR-624,
HIST1H4L	hsa-miR-193a-5p,
SERP1	hsa-miR-411*,hsa-miR-607,hsa-miR-448,hsa-miR-16-2*,hsa-miR-134,hsa-miR-30a*,hsa-miR-330-3p,hsa-miR-1826,solexa-5169-164,hsa-miR-384,hsa-miR-374b*,hsa-miR-7,hsa-miR-182,hsa-miR-196b,HS_201,hsa-miR-664*,hsa-miR-452,
TACR2	hsa-miR-511,hsa-miR-30a*,HS_196.1,HS_303_a,hsa-miR-583,
C6orf225	hsa-miR-411*,hsa-miR-607,hsa-miR-16-2*,hsa-miR-24-1*,hsa-miR-513a-3p,hsa-miR-134,hsa-miR-876-5p,hsa-miR-720,solexa-8211-102,hsa-miR-196b,hsa-miR-330-3p,hsa-miR-1229,hsa-miR-1826,hsa-miR-452,
HSFY2	hsa-miR-24-1*,hsa-miR-134,hsa-miR-583,
JAK2	hsa-miR-16-2*,hsa-miR-513a-3p,hsa-miR-624,hsa-miR-190b,hsa-miR-202*,hsa-miR-511,solexa-7534-111,HS_201,hsa-miR-664*,
DPYSL4	hsa-miR-31,hsa-miR-374b*,hsa-miR-34c-5p,hsa-miR-607,hsa-miR-663,hsa-miR-513a-3p,hsa-miR-134,HS_216,hsa-miR-193a-5p,hsa-miR-664*,
TM9SF4	hsa-miR-31,hsa-miR-374b*,hsa-miR-34c-5p,hsa-miR-16-2*,solexa-4793-177,HS_196.1,HS_144,hsa-miR-19b-1*,HS_201,hsa-miR-96,hsa-miR-664*,hsa-miR-384,
TSHZ1	hsa-miR-511,hsa-miR-411*,hsa-miR-448,hsa-miR-16-2*,hsa-miR-330-3p,hsa-miR-876-5p,hsa-miR-187,hsa-miR-96,hsa-miR-190b,
LOC126661	hsa-miR-34c-5p,HS_216,hsa-miR-193a-5p,
SIRPG	hsa-miR-922,solexa-7534-111,
ZNF264	hsa-miR-607,hsa-miR-24-1*,hsa-miR-503,hsa-miR-134,hsa-miR-30a*,hsa-miR-624,HS_79.1,hsa-miR-330-3p,solexa-7534-111,hsa-miR-1826,hsa-miR-374b*,hsa-miR-34c-5p,HS_144,hsa-miR-196b,HS_201,hsa-miR-452,hsa-miR-448,hsa-miR-16-2*,hsa-miR-583,hsa-miR-202*,hsa-miR-323-5p,hsa-miR-187,hsa-miR-1229,hsa-miR-384,hsa-miR-31,hsa-miR-922,hsa-miR-513a-3p,hsa-miR-876-5p,solexa-4793-177,hsa-miR-7,HS_196.1,hsa-miR-190b…
BICD1	hsa-miR-607,hsa-miR-187,
RAB5A	HS_79.1,hsa-miR-134,hsa-miR-7,hsa-miR-664*,hsa-miR-384,
CASP1	hsa-miR-922,
USP9Y	hsa-miR-374b*,hsa-miR-607,hsa-miR-513a-3p,hsa-miR-134,hsa-miR-30a*,solexa-8211-102,solexa-7534-111,hsa-miR-330-3p,HS_201,hsa-miR-1826,
C10orf132	hsa-miR-448,hsa-miR-24-1*,hsa-miR-30a*,hsa-miR-7,HS_196.1,hsa-miR-511,hsa-miR-19b-1*,HS_216,hsa-miR-323-5p,hsa-miR-384,HS_303_a,
PLA2G4C	HS_79.1,hsa-miR-513a-3p,hsa-miR-664*,HS_196.1,
APOA2	hsa-miR-7,
LINCR	hsa-miR-182,hsa-miR-922,hsa-miR-330-3p,HS_303_a,hsa-miR-583,
SPAG6	hsa-miR-607,hsa-miR-922,hsa-miR-876-5p,hsa-miR-7,HS_196.1,hsa-miR-720,hsa-miR-583,hsa-miR-202*,HS_144,hsa-miR-187,
KALRN	hsa-miR-16-2*,hsa-miR-19b-1*,hsa-miR-200a*,hsa-miR-513a-3p,hsa-miR-330-3p,hsa-miR-876-5p,solexa-4793-177,hsa-miR-190b,
SECTM1	solexa-8211-102,HS_216,hsa-miR-7,hsa-miR-583,
IFNAR1	hsa-miR-448,hsa-miR-1250,hsa-miR-200a*,hsa-miR-503,hsa-miR-30a*,hsa-miR-624,hsa-miR-511,HS_79.1,hsa-miR-330-3p,solexa-7534-111,hsa-miR-96,hsa-miR-1826,hsa-miR-384,hsa-miR-922,hsa-miR-513a-3p,hsa-miR-7,HS_196.1,hsa-miR-720,hsa-miR-196b,HS_216,HS_201,hsa-miR-452,HS_303_a,
TALDO1	hsa-miR-31,HS_79.1,hsa-miR-134,
B2M	hsa-miR-607,hsa-miR-16-2*,hsa-miR-513a-3p,
LPPR4	hsa-miR-411*,hsa-miR-16-2*,hsa-miR-30a*,hsa-miR-511,hsa-miR-330-3p,solexa-7534-111,hsa-miR-96,hsa-miR-1826,hsa-miR-374b*,hsa-miR-31,hsa-miR-34c-5p,hsa-miR-922,hsa-miR-513a-3p,hsa-miR-876-5p,hsa-miR-7,solexa-4793-177,hsa-miR-182,solexa-8211-102,HS_201,
SQLE	solexa-8211-102,hsa-miR-607,hsa-miR-96,solexa-8000-104,
EIF5A	HS_201,hsa-miR-664*,HS_196.1,
SEPHS1	hsa-miR-31,hsa-miR-411*,hsa-miR-182,hsa-miR-34c-5p,hsa-miR-607,hsa-miR-876-5p,
PLRG1	hsa-miR-513a-3p,hsa-miR-134,solexa-8000-104,
EHD2	hsa-miR-31,hsa-miR-200a*,hsa-miR-134,hsa-miR-30a*,HS_196.1,hsa-miR-511,HS_216,solexa-7534-111,hsa-miR-187,hsa-miR-1229,HS_303_a,
NCF1	hsa-miR-663,
FGF12	hsa-miR-607,hsa-miR-513a-3p,hsa-miR-624,hsa-miR-511,solexa-8211-102,solexa-7534-111,hsa-miR-330-3p,hsa-miR-1229,hsa-miR-664*,hsa-miR-891a,hsa-miR-384,
SLMO2	hsa-miR-31,hsa-miR-374b*,hsa-miR-34c-5p,hsa-miR-607,hsa-miR-513a-3p,hsa-miR-876-5p,hsa-miR-30a*,hsa-miR-7,hsa-miR-182,solexa-8211-102,hsa-miR-19b-1*,hsa-miR-330-3p,hsa-miR-1826,hsa-miR-96,
INPP5B	hsa-miR-34c-5p,hsa-miR-448,hsa-miR-134,hsa-miR-30a*,hsa-miR-7,HS_196.1,HS_216,hsa-miR-187,hsa-miR-1229,HS_201,hsa-miR-1826,
SNTA1	HS_201,HS_196.1,
PPID	hsa-miR-511,hsa-miR-663,hsa-miR-187,hsa-miR-624,hsa-miR-190b,
CACNG2	hsa-miR-663,hsa-miR-19b-1*,
GCM1	hsa-miR-31,hsa-miR-922,HS_196.1,hsa-miR-511,solexa-8211-102,solexa-7534-111,hsa-miR-330-3p,hsa-miR-1229,hsa-miR-384,
IL20RA	hsa-miR-448,hsa-miR-922,hsa-miR-513a-3p,hsa-miR-503,hsa-miR-134,hsa-miR-202*,hsa-miR-452,hsa-miR-664*,
UBE2J1	hsa-miR-607,hsa-miR-448,hsa-miR-16-2*,hsa-miR-503,hsa-miR-134,hsa-miR-30a*,hsa-miR-583,hsa-miR-202*,hsa-miR-330-3p,hsa-miR-323-5p,solexa-8000-104,hsa-miR-384,hsa-miR-374b*,hsa-miR-34c-5p,hsa-miR-922,hsa-miR-513a-3p,hsa-miR-876-5p,hsa-miR-7,solexa-4793-177,HS_196.1,hsa-miR-190b,hsa-miR-19b-1*,HS_216,HS_201,hsa-miR-664*,hsa-miR-452,
TCFL5	hsa-miR-374b*,hsa-miR-448,hsa-miR-513a-3p,hsa-miR-452,
LOC387856	hsa-miR-34c-5p,hsa-miR-922,hsa-miR-196b,hsa-miR-513a-3p,hsa-miR-876-5p,HS_196.1,hsa-miR-384,
C1orf107	hsa-miR-411*,hsa-miR-607,hsa-miR-24-1*,hsa-miR-503,hsa-miR-30a*,hsa-miR-624,hsa-miR-583,hsa-miR-202*,hsa-miR-511,hsa-miR-330-3p,solexa-7534-111,hsa-miR-323-5p,hsa-miR-1229,hsa-miR-31,hsa-miR-374b*,hsa-miR-34c-5p,hsa-miR-663,hsa-miR-922,hsa-miR-876-5p,hsa-miR-7,HS_196.1,hsa-miR-182,HS_144,hsa-miR-19b-1*,hsa-miR-196b,HS_216,HS_201,hsa-miR-891a,hsa-miR-452,
FAM129B	hsa-miR-663,hsa-miR-922,hsa-miR-24-1*,hsa-miR-513a-3p,hsa-miR-134,solexa-4793-177,HS_196.1,HS_79.1,hsa-miR-330-3p,hsa-miR-193a-5p,hsa-miR-1229,hsa-miR-96,HS_201,HS_303_a,
SAFB2	hsa-miR-664*,
MAP3K7IP1	hsa-miR-922,hsa-miR-134,hsa-miR-624,hsa-miR-7,hsa-miR-202*,HS_144,HS_216,hsa-miR-193a-5p,hsa-miR-323-5p,hsa-miR-1229,hsa-miR-96,hsa-miR-452,solexa-8000-104,
NCK2	hsa-miR-31,hsa-miR-607,hsa-miR-663,hsa-miR-513a-3p,hsa-miR-876-5p,hsa-miR-583,hsa-miR-511,hsa-miR-19b-1*,hsa-miR-323-5p,solexa-7534-111,
DNAJC25	hsa-miR-922,hsa-miR-30a*,hsa-miR-624,hsa-miR-182,HS_79.1,solexa-7534-111,hsa-miR-193a-5p,solexa-5169-164,hsa-miR-384,
KIAA0652	hsa-miR-31,hsa-miR-374b*,hsa-miR-34c-5p,hsa-miR-503,HS_196.1,hsa-miR-720,HS_216,hsa-miR-330-3p,HS_201,hsa-miR-96,hsa-miR-1229,
KLRG1	solexa-7534-111,hsa-miR-1229,hsa-miR-1826,hsa-miR-452,HS_196.1,hsa-miR-720,
FRAG1	hsa-miR-374b*,hsa-miR-34c-5p,hsa-miR-607,hsa-miR-134,hsa-miR-7,HS_196.1,hsa-miR-202*,hsa-miR-323-5p,solexa-7534-111,HS_303_a,
PSMD12	solexa-8211-102,hsa-miR-607,hsa-miR-190b,
E2F4	hsa-miR-31,hsa-miR-1250,hsa-miR-922,hsa-miR-513a-3p,
CLDN10	hsa-miR-607,hsa-miR-448,hsa-miR-16-2*,hsa-miR-922,hsa-miR-7,hsa-miR-583,hsa-miR-511,hsa-miR-452,
TAC1	hsa-miR-19b-1*,hsa-miR-196b,hsa-miR-330-3p,hsa-miR-187,hsa-miR-96,solexa-5169-164,hsa-miR-452,
GYPA	hsa-miR-16-2*,hsa-miR-922,hsa-miR-200a*,hsa-miR-513a-3p,hsa-miR-876-5p,hsa-miR-30a*,hsa-miR-511,hsa-miR-182,solexa-8211-102,hsa-miR-19b-1*,hsa-miR-330-3p,hsa-miR-193a-5p,hsa-miR-1229,HS_201,
HPCAL4	hsa-miR-411*,hsa-miR-16-2*,hsa-miR-503,hsa-miR-134,hsa-miR-583,hsa-miR-202*,hsa-miR-330-3p,solexa-7534-111,hsa-miR-323-5p,hsa-miR-187,hsa-miR-1826,hsa-miR-31,hsa-miR-374b*,hsa-miR-34c-5p,hsa-miR-922,hsa-miR-513a-3p,hsa-miR-7,solexa-4793-177,HS_196.1,HS_144,hsa-miR-196b,HS_216,HS_201,hsa-miR-664*,hsa-miR-452,HS_303_a,
TRAIP	hsa-miR-202*,hsa-miR-182,solexa-8000-104,
KIAA0232	hsa-miR-411*,hsa-miR-607,hsa-miR-30a*,hsa-miR-330-3p,hsa-miR-193a-5p,hsa-miR-1229,hsa-miR-96,hsa-miR-1826,hsa-miR-384,hsa-miR-374b*,hsa-miR-513a-3p,hsa-miR-876-5p,hsa-miR-7,HS_196.1,hsa-miR-19b-1*,hsa-miR-196b,HS_201,hsa-miR-891a,hsa-miR-452,
ERCC8	hsa-miR-182,hsa-miR-448,hsa-miR-922,
NFAT5	hsa-miR-411*,hsa-miR-607,hsa-miR-24-1*,hsa-miR-134,hsa-miR-30a*,hsa-miR-624,HS_79.1,hsa-miR-330-3p,solexa-7534-111,hsa-miR-1826,solexa-5169-164,hsa-miR-374b*,hsa-miR-34c-5p,hsa-miR-663,hsa-miR-196b,HS_201,hsa-miR-452,HS_303_a,hsa-miR-448,hsa-miR-583,hsa-miR-511,hsa-miR-202*,hsa-miR-384,hsa-miR-31,hsa-miR-922,hsa-miR-513a-3p,hsa-miR-876-5p,solexa-4793-177,hsa-miR-7,hsa-miR-190b,HS_196.1,solexa-821…
GPX4	hsa-miR-663,hsa-miR-624,
KIAA0368	hsa-miR-511,hsa-miR-607,hsa-miR-19b-1*,hsa-miR-30a*,hsa-miR-7,hsa-miR-96,solexa-5169-164,hsa-miR-664*,
FBXO3	hsa-miR-374b*,hsa-miR-16-2*,hsa-miR-922,hsa-miR-513a-3p,hsa-miR-876-5p,hsa-miR-624,hsa-miR-7,HS_196.1,hsa-miR-193a-5p,hsa-miR-330-3p,hsa-miR-1826,HS_201,
CMKLR1	hsa-miR-583,
TYMS	hsa-miR-31,hsa-miR-16-2*,hsa-miR-19b-1*,hsa-miR-96,
PEF1	hsa-miR-1229,solexa-8000-104,hsa-miR-583,
MCM5	hsa-miR-663,hsa-miR-330-3p,
ALG9	hsa-miR-607,hsa-miR-1250,hsa-miR-24-1*,hsa-miR-134,hsa-miR-30a*,hsa-miR-624,hsa-miR-583,hsa-miR-202*,hsa-miR-511,hsa-miR-330-3p,solexa-7534-111,hsa-miR-96,hsa-miR-384,solexa-8000-104,hsa-miR-513a-3p,hsa-miR-876-5p,hsa-miR-7,HS_196.1,hsa-miR-190b,hsa-miR-182,hsa-miR-452,
BAIAP3	hsa-miR-663,hsa-miR-330-3p,hsa-miR-323-5p,hsa-miR-96,hsa-miR-190b,
RABGGTB	hsa-miR-607,hsa-miR-922,hsa-miR-513a-3p,
PTP4A3	hsa-miR-663,HS_196.1,hsa-miR-583,
CALCOCO2	hsa-miR-374b*,hsa-miR-34c-5p,hsa-miR-663,hsa-miR-922,hsa-miR-134,hsa-miR-876-5p,hsa-miR-7,HS_144,solexa-7534-111,hsa-miR-330-3p,hsa-miR-1826,hsa-miR-664*,hsa-miR-452,HS_303_a,
SNCA	hsa-miR-34c-5p,hsa-miR-607,hsa-miR-922,hsa-miR-513a-3p,hsa-miR-7,hsa-miR-511,hsa-miR-182,hsa-miR-330-3p,hsa-miR-1229,solexa-5169-164,hsa-miR-1826,
ESRRB	HS_216,solexa-7534-111,HS_201,
ARHGAP26	hsa-miR-607,hsa-miR-16-2*,hsa-miR-200a*,hsa-miR-624,hsa-miR-583,hsa-miR-511,hsa-miR-330-3p,hsa-miR-193a-5p,hsa-miR-1229,hsa-miR-96,solexa-5169-164,hsa-miR-384,hsa-miR-374b*,hsa-miR-34c-5p,hsa-miR-922,hsa-miR-513a-3p,hsa-miR-876-5p,hsa-miR-7,solexa-4793-177,hsa-miR-190b,hsa-miR-182,hsa-miR-19b-1*,hsa-miR-196b,HS_216,HS_201,hsa-miR-664*,HS_303_a,
PRCD	hsa-miR-922,hsa-miR-7,HS_201,solexa-8000-104,
RP6166C19.9	hsa-miR-411*,hsa-miR-30a*,hsa-miR-190b,
DSC1	hsa-miR-374b*,HS_79.1,hsa-miR-448,hsa-miR-96,hsa-miR-1826,hsa-miR-720,
PHF12	hsa-miR-31,hsa-miR-663,HS_216,hsa-miR-193a-5p,HS_196.1,
MAP2K4	hsa-miR-16-2*,hsa-miR-24-1*,hsa-miR-503,hsa-miR-30a*,hsa-miR-624,hsa-miR-511,HS_79.1,solexa-7534-111,hsa-miR-31,hsa-miR-34c-5p,hsa-miR-922,hsa-miR-513a-3p,solexa-4793-177,HS_196.1,hsa-miR-182,hsa-miR-19b-1*,hsa-miR-664*,hsa-miR-452,
FOLR2	hsa-miR-196b,
PLAC8L1	hsa-miR-30a*,HS_196.1,
EPB41L3	hsa-miR-31,hsa-miR-513a-3p,hsa-miR-583,hsa-miR-511,solexa-8211-102,HS_144,hsa-miR-19b-1*,solexa-7534-111,hsa-miR-330-3p,hsa-miR-96,hsa-miR-452,
TEKT2	hsa-miR-202*,
WSB1	hsa-miR-374b*,hsa-miR-607,hsa-miR-16-2*,hsa-miR-513a-3p,hsa-miR-190b,hsa-miR-182,HS_79.1,hsa-miR-1229,hsa-miR-664*,HS_303_a,
MAP3K6	hsa-miR-511,hsa-miR-720,
SRRD	hsa-miR-182,HS_201,
PROS1	hsa-miR-607,hsa-miR-922,hsa-miR-200a*,hsa-miR-876-5p,hsa-miR-624,hsa-miR-7,solexa-4793-177,hsa-miR-511,hsa-miR-182,solexa-7534-111,HS_201,hsa-miR-664*,
PSMB8	hsa-miR-607,HS_216,HS_201,HS_196.1,
HN1	hsa-miR-19b-1*,hsa-miR-196b,solexa-7534-111,hsa-miR-7,solexa-5169-164,hsa-miR-664*,hsa-miR-452,
MAS1	hsa-miR-448,
FAM96A	hsa-miR-16-2*,
APOL1	hsa-miR-31,HS_79.1,HS_144,HS_201,hsa-miR-1229,solexa-8000-104,HS_303_a,hsa-miR-452,
CSHL1	HS_216,
ZBTB7C	hsa-miR-31,hsa-miR-607,hsa-miR-922,hsa-miR-134,HS_196.1,hsa-miR-583,hsa-miR-182,HS_216,hsa-miR-330-3p,hsa-miR-193a-5p,solexa-7534-111,hsa-miR-1229,HS_201,hsa-miR-452,HS_303_a,
AHCTF1	hsa-miR-31,hsa-miR-448,hsa-miR-16-2*,hsa-miR-513a-3p,hsa-miR-876-5p,solexa-8211-102,HS_144,hsa-miR-330-3p,solexa-7534-111,HS_201,hsa-miR-452,HS_303_a,
AP2S1	hsa-miR-34c-5p,HS_79.1,
ITGA2	hsa-miR-411*,hsa-miR-607,hsa-miR-448,hsa-miR-16-2*,hsa-miR-200a*,hsa-miR-134,hsa-miR-30a*,hsa-miR-624,hsa-miR-583,hsa-miR-511,HS_79.1,hsa-miR-193a-5p,hsa-miR-1826,solexa-5169-164,hsa-miR-384,hsa-miR-374b*,hsa-miR-34c-5p,hsa-miR-513a-3p,hsa-miR-876-5p,solexa-4793-177,HS_196.1,hsa-miR-720,hsa-miR-190b,hsa-miR-182,hsa-miR-196b,hsa-miR-452,HS_303_a,
MME	hsa-miR-448,hsa-miR-1250,hsa-miR-16-2*,hsa-miR-24-1*,hsa-miR-30a*,hsa-miR-511,hsa-miR-330-3p,solexa-7534-111,hsa-miR-1826,hsa-miR-513a-3p,hsa-miR-190b,HS_196.1,solexa-8211-102,hsa-miR-182,hsa-miR-19b-1*,HS_201,hsa-miR-664*,hsa-miR-452,
VAT1	hsa-miR-34c-5p,hsa-miR-663,hsa-miR-922,HS_196.1,hsa-miR-511,solexa-8211-102,HS_144,HS_216,hsa-miR-323-5p,hsa-miR-330-3p,hsa-miR-96,hsa-miR-664*,HS_303_a,
SHANK3	hsa-miR-34c-5p,hsa-miR-663,hsa-miR-16-2*,hsa-miR-513a-3p,hsa-miR-134,hsa-miR-7,HS_196.1,hsa-miR-511,HS_144,hsa-miR-193a-5p,solexa-7534-111,hsa-miR-323-5p,HS_303_a,
MAST4	hsa-miR-511,hsa-miR-1250,hsa-miR-19b-1*,hsa-miR-196b,
TUFM	hsa-miR-330-3p,hsa-miR-96,hsa-miR-664*,solexa-8000-104,
KRT33B	hsa-miR-511,hsa-miR-922,hsa-miR-664*,hsa-miR-583,
KCTD2	hsa-miR-607,hsa-miR-200a*,hsa-miR-134,hsa-miR-30a*,hsa-miR-583,hsa-miR-511,HS_79.1,hsa-miR-193a-5p,solexa-7534-111,hsa-miR-323-5p,hsa-miR-187,hsa-miR-96,hsa-miR-1826,hsa-miR-34c-5p,hsa-miR-663,hsa-miR-922,hsa-miR-7,HS_196.1,hsa-miR-190b,hsa-miR-182,HS_201,hsa-miR-664*,
WDR26	hsa-miR-24-1*,hsa-miR-30a*,hsa-miR-583,hsa-miR-202*,hsa-miR-511,hsa-miR-330-3p,solexa-7534-111,hsa-miR-323-5p,hsa-miR-187,solexa-5169-164,solexa-8000-104,hsa-miR-31,hsa-miR-374b*,hsa-miR-922,hsa-miR-513a-3p,hsa-miR-876-5p,hsa-miR-7,solexa-4793-177,HS_196.1,hsa-miR-190b,hsa-miR-182,solexa-8211-102,hsa-miR-19b-1*,HS_201,hsa-miR-452,
SGSM3	hsa-miR-24-1*,HS_216,hsa-miR-624,HS_201,HS_303_a,hsa-miR-583,
NR4A3	hsa-miR-411*,hsa-miR-607,hsa-miR-448,hsa-miR-16-2*,hsa-miR-330-3p,hsa-miR-323-5p,hsa-miR-187,hsa-miR-1229,hsa-miR-384,hsa-miR-876-5p,hsa-miR-7,HS_196.1,solexa-8211-102,hsa-miR-182,hsa-miR-19b-1*,hsa-miR-196b,HS_216,
SOCS3	hsa-miR-202*,hsa-miR-34c-5p,hsa-miR-663,hsa-miR-16-2*,hsa-miR-196b,hsa-miR-134,HS_201,HS_196.1,
POP4	hsa-miR-513a-3p,hsa-miR-323-5p,hsa-miR-1826,
SULT6B1	hsa-miR-16-2*,
SOX15	hsa-miR-664*,hsa-miR-452,HS_196.1,
MALL	hsa-miR-624,HS_79.1,solexa-7534-111,hsa-miR-193a-5p,hsa-miR-1826,solexa-8000-104,hsa-miR-374b*,hsa-miR-31,hsa-miR-922,hsa-miR-663,hsa-miR-513a-3p,hsa-miR-720,HS_196.1,HS_144,HS_216,HS_201,hsa-miR-664*,
CCNA2	hsa-miR-448,hsa-miR-196b,hsa-miR-1229,hsa-miR-190b,
PPAPDC1B	hsa-miR-202*,hsa-miR-34c-5p,solexa-7534-111,hsa-miR-876-5p,hsa-miR-624,hsa-miR-664*,hsa-miR-583,
DNASE1L1	hsa-miR-374b*,hsa-miR-182,hsa-miR-19b-1*,hsa-miR-922,HS_216,hsa-miR-503,hsa-miR-1229,HS_201,HS_196.1,
PARK2	hsa-miR-34c-5p,hsa-miR-607,hsa-miR-513a-3p,hsa-miR-876-5p,hsa-miR-30a*,hsa-miR-7,solexa-4793-177,hsa-miR-720,hsa-miR-583,hsa-miR-187,hsa-miR-1826,HS_201,
CGRRF1	hsa-miR-30a*,
ACPL2	hsa-miR-411*,hsa-miR-607,hsa-miR-16-2*,hsa-miR-922,hsa-miR-513a-3p,hsa-miR-624,hsa-miR-182,solexa-5169-164,hsa-miR-664*,
MCAT	hsa-miR-663,hsa-miR-330-3p,solexa-7534-111,hsa-miR-96,HS_201,HS_196.1,
WNT10B	hsa-miR-1229,HS_201,hsa-miR-452,HS_196.1,hsa-miR-583,
RPL27	hsa-miR-330-3p,
MAGI1	hsa-miR-607,hsa-miR-922,hsa-miR-200a*,hsa-miR-513a-3p,hsa-miR-503,solexa-4793-177,hsa-miR-511,hsa-miR-182,solexa-7534-111,HS_201,hsa-miR-452,
NIPA2	hsa-miR-607,hsa-miR-1826,HS_201,hsa-miR-384,hsa-miR-583,
GBX2	hsa-miR-511,hsa-miR-187,hsa-miR-624,
SLC35A1	hsa-miR-374b*,hsa-miR-196b,hsa-miR-513a-3p,hsa-miR-876-5p,hsa-miR-96,
SLC14A2	HS_79.1,hsa-miR-1229,hsa-miR-664*,HS_303_a,
RSHL3	solexa-8211-102,HS_144,hsa-miR-16-2*,hsa-miR-19b-1*,hsa-miR-513a-3p,
SLC30A2	hsa-miR-187,hsa-miR-96,HS_201,hsa-miR-720,hsa-miR-583,
RDH11	hsa-miR-34c-5p,hsa-miR-607,hsa-miR-7,hsa-miR-511,hsa-miR-19b-1*,hsa-miR-196b,HS_216,hsa-miR-193a-5p,hsa-miR-323-5p,solexa-7534-111,hsa-miR-96,HS_201,
AUH	hsa-miR-16-2*,hsa-miR-196b,hsa-miR-1826,hsa-miR-384,
PCYT1B	hsa-miR-448,hsa-miR-16-2*,hsa-miR-30a*,hsa-miR-583,hsa-miR-511,hsa-miR-330-3p,hsa-miR-323-5p,hsa-miR-187,hsa-miR-1229,solexa-8000-104,hsa-miR-31,hsa-miR-374b*,hsa-miR-663,hsa-miR-922,hsa-miR-876-5p,hsa-miR-7,solexa-4793-177,HS_196.1,hsa-miR-182,HS_144,hsa-miR-19b-1*,hsa-miR-196b,HS_216,HS_201,hsa-miR-452,
EIF3H	hsa-miR-182,
SLC25A39	hsa-miR-922,hsa-miR-503,
C10orf114	hsa-miR-663,hsa-miR-624,solexa-4793-177,HS_196.1,hsa-miR-511,HS_216,hsa-miR-330-3p,HS_201,hsa-miR-384,
C14orf129	hsa-miR-374b*,hsa-miR-34c-5p,hsa-miR-607,hsa-miR-448,hsa-miR-16-2*,hsa-miR-503,hsa-miR-876-5p,hsa-miR-30a*,hsa-miR-7,hsa-miR-202*,hsa-miR-182,hsa-miR-330-3p,solexa-7534-111,HS_201,solexa-8000-104,
KIF1B	hsa-miR-607,hsa-miR-448,hsa-miR-503,hsa-miR-134,hsa-miR-30a*,hsa-miR-624,hsa-miR-583,hsa-miR-202*,hsa-miR-511,HS_79.1,hsa-miR-330-3p,hsa-miR-323-5p,hsa-miR-187,hsa-miR-1826,hsa-miR-384,hsa-miR-31,hsa-miR-34c-5p,hsa-miR-922,hsa-miR-513a-3p,hsa-miR-876-5p,hsa-miR-7,solexa-4793-177,HS_196.1,hsa-miR-720,hsa-miR-182,hsa-miR-19b-1*,hsa-miR-196b,HS_201,hsa-miR-664*,hsa-miR-891a,HS_303_a,
MBD2	hsa-miR-374b*,hsa-miR-922,solexa-4793-177,hsa-miR-190b,hsa-miR-511,hsa-miR-19b-1*,solexa-7534-111,HS_201,HS_303_a,
AMOTL2	hsa-miR-448,hsa-miR-1250,hsa-miR-16-2*,hsa-miR-503,hsa-miR-511,hsa-miR-330-3p,hsa-miR-193a-5p,hsa-miR-1229,hsa-miR-374b*,hsa-miR-31,hsa-miR-34c-5p,hsa-miR-663,HS_196.1,solexa-8211-102,HS_216,HS_201,hsa-miR-664*,HS_303_a,hsa-miR-452,
C6orf120	solexa-8211-102,hsa-miR-16-2*,hsa-miR-134,hsa-miR-30a*,hsa-miR-664*,hsa-miR-452,
PSRC1	hsa-miR-202*,
SPHAR	hsa-miR-374b*,hsa-miR-202*,
PIGT	hsa-miR-31,hsa-miR-34c-5p,hsa-miR-607,hsa-miR-876-5p,
ALS2CR4	hsa-miR-607,hsa-miR-448,hsa-miR-200a*,hsa-miR-134,hsa-miR-30a*,HS_79.1,hsa-miR-384,hsa-miR-374b*,hsa-miR-922,hsa-miR-513a-3p,hsa-miR-876-5p,solexa-4793-177,hsa-miR-7,HS_216,HS_201,hsa-miR-664*,hsa-miR-452,
FOXO1	hsa-miR-411*,hsa-miR-607,hsa-miR-503,hsa-miR-583,hsa-miR-511,HS_79.1,hsa-miR-330-3p,hsa-miR-96,hsa-miR-1826,solexa-8000-104,hsa-miR-384,hsa-miR-374b*,hsa-miR-922,hsa-miR-513a-3p,hsa-miR-876-5p,hsa-miR-7,hsa-miR-196b,hsa-miR-664*,hsa-miR-452,
MRPL37	hsa-miR-31,
C17orf62	HS_144,hsa-miR-330-3p,hsa-miR-193a-5p,hsa-miR-503,hsa-miR-1229,hsa-miR-891a,HS_196.1,
KIF5C	hsa-miR-607,hsa-miR-448,hsa-miR-16-2*,hsa-miR-503,hsa-miR-134,hsa-miR-624,hsa-miR-583,hsa-miR-511,hsa-miR-330-3p,hsa-miR-96,hsa-miR-1826,hsa-miR-384,hsa-miR-374b*,hsa-miR-876-5p,hsa-miR-7,HS_196.1,hsa-miR-190b,hsa-miR-182,solexa-8211-102,hsa-miR-19b-1*,HS_201,hsa-miR-452,
DUSP10	hsa-miR-511,hsa-miR-411*,hsa-miR-448,hsa-miR-624,hsa-miR-452,HS_196.1,
CRLF3	hsa-miR-607,hsa-miR-448,hsa-miR-200a*,hsa-miR-624,hsa-miR-7,hsa-miR-202*,solexa-8211-102,HS_79.1,solexa-5169-164,hsa-miR-1229,hsa-miR-452,
CLCNKB	hsa-miR-511,hsa-miR-34c-5p,solexa-8000-104,
FARS2	hsa-miR-511,
CCDC28A	hsa-miR-607,HS_216,hsa-miR-664*,hsa-miR-583,
AMPD3	hsa-miR-607,hsa-miR-16-2*,hsa-miR-922,hsa-miR-513a-3p,hsa-miR-583,hsa-miR-202*,solexa-7534-111,HS_201,hsa-miR-664*,
GLTPD2	hsa-miR-323-5p,
LOC441956	hsa-miR-607,hsa-miR-664*,
TMEM134	hsa-miR-31,hsa-miR-193a-5p,HS_201,
FBXO7	hsa-miR-513a-3p,HS_196.1,
DEFB106B	hsa-miR-31,hsa-miR-922,
LRRFIP1	hsa-miR-511,hsa-miR-34c-5p,solexa-7534-111,hsa-miR-30a*,hsa-miR-190b,
CNOT2	hsa-miR-511,hsa-miR-202*,hsa-miR-34c-5p,hsa-miR-19b-1*,HS_303_a,
CBX2	hsa-miR-448,hsa-miR-16-2*,hsa-miR-624,hsa-miR-583,hsa-miR-511,HS_79.1,hsa-miR-330-3p,hsa-miR-193a-5p,hsa-miR-96,hsa-miR-31,hsa-miR-34c-5p,hsa-miR-663,hsa-miR-876-5p,HS_196.1,hsa-miR-720,hsa-miR-19b-1*,HS_216,HS_201,HS_303_a,
ABI3	hsa-miR-374b*,HS_216,hsa-miR-134,
ALDH5A1	hsa-miR-1250,hsa-miR-200a*,hsa-miR-624,hsa-miR-583,hsa-miR-511,HS_79.1,hsa-miR-193a-5p,solexa-7534-111,hsa-miR-187,hsa-miR-1826,hsa-miR-374b*,hsa-miR-34c-5p,hsa-miR-513a-3p,hsa-miR-7,hsa-miR-182,solexa-8211-102,hsa-miR-19b-1*,hsa-miR-196b,HS_216,HS_201,HS_303_a,
HNT	solexa-8211-102,hsa-miR-663,hsa-miR-513a-3p,hsa-miR-30a*,HS_201,hsa-miR-452,hsa-miR-583,
FKTN	hsa-miR-607,hsa-miR-1250,hsa-miR-16-2*,hsa-miR-30a*,hsa-miR-624,hsa-miR-583,hsa-miR-202*,solexa-7534-111,hsa-miR-1229,hsa-miR-96,hsa-miR-384,hsa-miR-374b*,hsa-miR-922,hsa-miR-513a-3p,hsa-miR-876-5p,hsa-miR-7,solexa-4793-177,HS_196.1,hsa-miR-190b,hsa-miR-182,solexa-8211-102,HS_144,hsa-miR-19b-1*,HS_201,hsa-miR-452,
CRTAP	hsa-miR-607,hsa-miR-448,hsa-miR-1250,hsa-miR-16-2*,hsa-miR-200a*,hsa-miR-24-1*,hsa-miR-503,hsa-miR-30a*,hsa-miR-583,hsa-miR-202*,hsa-miR-330-3p,hsa-miR-193a-5p,solexa-7534-111,hsa-miR-96,hsa-miR-31,hsa-miR-374b*,hsa-miR-34c-5p,hsa-miR-922,hsa-miR-513a-3p,hsa-miR-876-5p,hsa-miR-7,hsa-miR-720,hsa-miR-190b,HS_201,hsa-miR-891a,hsa-miR-452,HS_303_a,
TK2	hsa-miR-607,hsa-miR-16-2*,hsa-miR-503,hsa-miR-30a*,hsa-miR-583,hsa-miR-96,hsa-miR-1826,solexa-5169-164,hsa-miR-374b*,hsa-miR-31,hsa-miR-663,hsa-miR-513a-3p,HS_144,hsa-miR-182,hsa-miR-19b-1*,hsa-miR-664*,HS_303_a,
TRIM16	hsa-miR-374b*,HS_144,hsa-miR-663,hsa-miR-922,hsa-miR-876-5p,hsa-miR-96,HS_196.1,
STMN1	hsa-miR-31,HS_79.1,hsa-miR-200a*,hsa-miR-330-3p,hsa-miR-30a*,hsa-miR-7,hsa-miR-664*,
DPP6	hsa-miR-511,hsa-miR-411*,hsa-miR-200a*,HS_216,HS_201,solexa-5169-164,hsa-miR-190b,
STK39	hsa-miR-374b*,hsa-miR-34c-5p,hsa-miR-513a-3p,HS_196.1,hsa-miR-583,solexa-8211-102,HS_144,solexa-7534-111,HS_303_a,
MMP24	hsa-miR-374b*,hsa-miR-34c-5p,hsa-miR-1250,hsa-miR-663,hsa-miR-134,solexa-4793-177,hsa-miR-583,hsa-miR-182,HS_216,hsa-miR-193a-5p,hsa-miR-1229,HS_201,hsa-miR-664*,hsa-miR-452,
SFTPA1	hsa-miR-182,
CKS2	hsa-miR-200a*,solexa-7534-111,hsa-miR-30a*,hsa-miR-452,
RHO	hsa-miR-134,hsa-miR-876-5p,hsa-miR-30a*,HS_196.1,hsa-miR-190b,HS_144,HS_216,solexa-7534-111,HS_201,hsa-miR-664*,hsa-miR-891a,
BANF1	hsa-miR-182,hsa-miR-134,hsa-miR-664*,hsa-miR-452,
CR1	hsa-miR-374b*,hsa-miR-448,hsa-miR-513a-3p,hsa-miR-624,hsa-miR-7,hsa-miR-583,hsa-miR-511,HS_79.1,solexa-7534-111,HS_201,hsa-miR-664*,hsa-miR-452,
RPS6KA2	hsa-miR-663,hsa-miR-922,hsa-miR-30a*,hsa-miR-720,HS_79.1,solexa-7534-111,hsa-miR-330-3p,HS_201,hsa-miR-1229,HS_303_a,
HMBS	hsa-miR-583,
SLC25A24	hsa-miR-607,hsa-miR-16-2*,hsa-miR-24-1*,hsa-miR-583,hsa-miR-330-3p,solexa-7534-111,hsa-miR-1229,hsa-miR-1826,hsa-miR-384,hsa-miR-374b*,hsa-miR-31,hsa-miR-513a-3p,hsa-miR-876-5p,hsa-miR-190b,HS_201,hsa-miR-664*,
MRPL22	hsa-miR-31,hsa-miR-34c-5p,hsa-miR-448,hsa-miR-16-2*,hsa-miR-200a*,hsa-miR-511,hsa-miR-182,HS_216,hsa-miR-330-3p,solexa-7534-111,HS_201,hsa-miR-664*,hsa-miR-452,HS_303_a,
SLC25A15	solexa-8211-102,hsa-miR-30a*,hsa-miR-624,hsa-miR-7,solexa-5169-164,
GADD45B	hsa-miR-607,hsa-miR-323-5p,hsa-miR-624,HS_201,
TDP1	hsa-miR-34c-5p,hsa-miR-922,hsa-miR-513a-3p,hsa-miR-624,HS_196.1,hsa-miR-583,HS_216,hsa-miR-330-3p,HS_303_a,
DAAM2	hsa-miR-34c-5p,hsa-miR-448,hsa-miR-16-2*,hsa-miR-922,hsa-miR-24-1*,HS_196.1,hsa-miR-583,HS_216,solexa-7534-111,hsa-miR-1229,hsa-miR-96,HS_201,hsa-miR-664*,HS_303_a,
C11orf57	hsa-miR-31,hsa-miR-374b*,hsa-miR-16-2*,hsa-miR-513a-3p,hsa-miR-30a*,hsa-miR-190b,solexa-8211-102,hsa-miR-19b-1*,hsa-miR-196b,solexa-7534-111,hsa-miR-330-3p,hsa-miR-187,hsa-miR-96,HS_201,
ARHGAP8	hsa-miR-330-3p,
ZFYVE9	HS_216,hsa-miR-7,hsa-miR-1229,hsa-miR-891a,HS_196.1,
TCTN3	hsa-miR-182,hsa-miR-922,hsa-miR-330-3p,hsa-miR-323-5p,hsa-miR-187,hsa-miR-7,
DNAJB11	hsa-miR-511,hsa-miR-448,solexa-4793-177,
LOC283871	hsa-miR-31,hsa-miR-607,hsa-miR-922,hsa-miR-134,hsa-miR-323-5p,hsa-miR-30a*,hsa-miR-624,HS_201,hsa-miR-891a,
NDUFB3	hsa-miR-200a*,
FBRS	hsa-miR-202*,HS_201,HS_303_a,
FMNL1	hsa-miR-1250,hsa-miR-922,HS_196.1,
SEPT7	hsa-miR-374b*,hsa-miR-182,hsa-miR-448,hsa-miR-323-5p,hsa-miR-664*,solexa-8000-104,hsa-miR-583,
GNLY	hsa-miR-922,hsa-miR-624,HS_196.1,
XAGE1E	hsa-miR-19b-1*,
ZNF165	hsa-miR-16-2*,
TR2IT1	hsa-miR-34c-5p,
ITGA10	hsa-miR-922,hsa-miR-134,hsa-miR-96,hsa-miR-664*,HS_196.1,hsa-miR-384,hsa-miR-583,
ARHGDIB	hsa-miR-34c-5p,hsa-miR-1250,hsa-miR-583,
FSHB	hsa-miR-607,hsa-miR-16-2*,hsa-miR-7,hsa-miR-583,hsa-miR-19b-1*,hsa-miR-196b,HS_201,hsa-miR-452,
ANXA2	hsa-miR-34c-5p,HS_216,hsa-miR-624,hsa-miR-1229,
HLCS	hsa-miR-607,hsa-miR-448,hsa-miR-200a*,hsa-miR-24-1*,hsa-miR-624,hsa-miR-202*,hsa-miR-330-3p,hsa-miR-1229,hsa-miR-34c-5p,hsa-miR-922,hsa-miR-513a-3p,hsa-miR-7,solexa-4793-177,hsa-miR-182,solexa-8211-102,hsa-miR-19b-1*,hsa-miR-196b,HS_216,HS_201,hsa-miR-664*,HS_303_a,
AK1	hsa-miR-31,hsa-miR-663,hsa-miR-922,hsa-miR-134,hsa-miR-876-5p,hsa-miR-30a*,HS_196.1,hsa-miR-182,HS_79.1,hsa-miR-19b-1*,hsa-miR-96,hsa-miR-1229,HS_303_a,
MCF2L	hsa-miR-34c-5p,HS_79.1,hsa-miR-607,hsa-miR-663,HS_216,hsa-miR-193a-5p,hsa-miR-323-5p,
SYNPO2L	hsa-miR-34c-5p,HS_196.1,hsa-miR-182,HS_79.1,hsa-miR-323-5p,hsa-miR-193a-5p,hsa-miR-330-3p,HS_201,HS_303_a,
KIAA1045	hsa-miR-448,hsa-miR-24-1*,hsa-miR-503,hsa-miR-134,hsa-miR-30a*,hsa-miR-583,hsa-miR-202*,hsa-miR-511,HS_79.1,hsa-miR-330-3p,hsa-miR-193a-5p,solexa-7534-111,hsa-miR-1229,solexa-8000-104,hsa-miR-384,hsa-miR-34c-5p,hsa-miR-663,hsa-miR-922,solexa-4793-177,HS_196.1,hsa-miR-19b-1*,hsa-miR-196b,HS_216,HS_201,hsa-miR-664*,hsa-miR-452,
PTPN23	HS_79.1,hsa-miR-922,hsa-miR-24-1*,solexa-4793-177,
C4B	hsa-miR-34c-5p,solexa-4793-177,
MAGEA8	hsa-miR-31,hsa-miR-511,hsa-miR-411*,hsa-miR-607,hsa-miR-513a-3p,hsa-miR-134,hsa-miR-323-5p,
GSR	HS_144,hsa-miR-607,hsa-miR-513a-3p,hsa-miR-187,
ZNF676	hsa-miR-19b-1*,hsa-miR-200a*,hsa-miR-876-5p,hsa-miR-624,HS_201,hsa-miR-452,
CACNA1C	hsa-miR-411*,hsa-miR-134,hsa-miR-30a*,hsa-miR-624,HS_79.1,hsa-miR-330-3p,solexa-7534-111,hsa-miR-374b*,hsa-miR-34c-5p,hsa-miR-663,HS_201,hsa-miR-452,HS_303_a,hsa-miR-448,hsa-miR-16-2*,hsa-miR-200a*,hsa-miR-583,hsa-miR-511,hsa-miR-323-5p,hsa-miR-193a-5p,hsa-miR-187,hsa-miR-96,hsa-miR-1229,solexa-8000-104,hsa-miR-31,hsa-miR-922,hsa-miR-513a-3p,hsa-miR-876-5p,HS_196.1,solexa-8211-102,hsa-miR-182,hsa…
FAM20B	hsa-miR-411*,hsa-miR-16-2*,hsa-miR-200a*,hsa-miR-30a*,hsa-miR-624,hsa-miR-583,hsa-miR-202*,hsa-miR-511,HS_79.1,hsa-miR-330-3p,hsa-miR-1229,hsa-miR-384,hsa-miR-31,hsa-miR-374b*,hsa-miR-513a-3p,hsa-miR-876-5p,hsa-miR-7,solexa-4793-177,HS_196.1,hsa-miR-182,hsa-miR-19b-1*,hsa-miR-196b,hsa-miR-891a,hsa-miR-452,HS_303_a,
PDCD6	HS_201,hsa-miR-664*,
LOC388381	solexa-7534-111,hsa-miR-664*,
FLJ35776	hsa-miR-31,hsa-miR-34c-5p,HS_196.1,hsa-miR-720,HS_79.1,hsa-miR-182,hsa-miR-196b,HS_216,hsa-miR-384,
INTS7	hsa-miR-182,solexa-7534-111,hsa-miR-452,
AMPH	solexa-8211-102,hsa-miR-19b-1*,HS_216,hsa-miR-330-3p,solexa-7534-111,hsa-miR-134,HS_196.1,hsa-miR-583,
C10orf55	hsa-miR-511,hsa-miR-30a*,HS_196.1,
HNRNPH1	hsa-miR-374b*,hsa-miR-511,hsa-miR-1826,
CCL23	hsa-miR-31,hsa-miR-196b,hsa-miR-452,
COX16	hsa-miR-922,
SLC23A1	hsa-miR-196b,hsa-miR-513a-3p,hsa-miR-876-5p,HS_201,hsa-miR-384,
SLC12A7	hsa-miR-411*,hsa-miR-663,hsa-miR-503,hsa-miR-134,hsa-miR-30a*,HS_79.1,hsa-miR-19b-1*,hsa-miR-330-3p,HS_201,
THAP4	HS_79.1,hsa-miR-452,
KIAA0831	hsa-miR-374b*,hsa-miR-34c-5p,hsa-miR-607,hsa-miR-24-1*,hsa-miR-503,hsa-miR-876-5p,hsa-miR-30a*,hsa-miR-7,hsa-miR-720,hsa-miR-202*,hsa-miR-511,hsa-miR-182,hsa-miR-19b-1*,hsa-miR-193a-5p,hsa-miR-323-5p,hsa-miR-452,
CD1B	solexa-4793-177,HS_196.1,hsa-miR-190b,
KIAA0240	hsa-miR-411*,hsa-miR-607,hsa-miR-30a*,hsa-miR-330-3p,hsa-miR-193a-5p,hsa-miR-96,hsa-miR-34c-5p,hsa-miR-922,hsa-miR-663,hsa-miR-876-5p,solexa-4793-177,hsa-miR-7,hsa-miR-190b,HS_196.1,hsa-miR-19b-1*,HS_216,hsa-miR-891a,hsa-miR-452,HS_303_a,
BMF	hsa-miR-24-1*,hsa-miR-511,HS_79.1,hsa-miR-330-3p,hsa-miR-193a-5p,solexa-7534-111,hsa-miR-323-5p,hsa-miR-1229,solexa-8000-104,hsa-miR-374b*,hsa-miR-34c-5p,hsa-miR-7,hsa-miR-190b,HS_196.1,hsa-miR-182,HS_144,HS_216,HS_201,hsa-miR-664*,HS_303_a,
MDC1	hsa-miR-31,hsa-miR-34c-5p,hsa-miR-607,hsa-miR-876-5p,solexa-4793-177,hsa-miR-511,solexa-8211-102,HS_144,solexa-7534-111,hsa-miR-664*,
MAN1A1	hsa-miR-607,hsa-miR-448,hsa-miR-24-1*,hsa-miR-134,hsa-miR-30a*,hsa-miR-624,hsa-miR-330-3p,solexa-7534-111,hsa-miR-1826,solexa-8000-104,hsa-miR-190b,HS_196.1,hsa-miR-182,hsa-miR-19b-1*,HS_216,hsa-miR-664*,
RBMY1A1	hsa-miR-607,hsa-miR-448,hsa-miR-196b,hsa-miR-30a*,hsa-miR-452,
KRT9	hsa-miR-583,
ATP11B	hsa-miR-607,hsa-miR-16-2*,hsa-miR-24-1*,hsa-miR-624,hsa-miR-583,hsa-miR-511,hsa-miR-193a-5p,hsa-miR-187,solexa-8000-104,hsa-miR-384,hsa-miR-374b*,hsa-miR-513a-3p,HS_144,solexa-8211-102,hsa-miR-19b-1*,hsa-miR-196b,HS_216,HS_201,
ALOX12	hsa-miR-374b*,hsa-miR-922,
RB1CC1	hsa-miR-374b*,hsa-miR-607,hsa-miR-16-2*,hsa-miR-624,hsa-miR-511,solexa-7534-111,HS_201,hsa-miR-891a,hsa-miR-452,hsa-miR-384,
FSD2	hsa-miR-7,
EIF4E	hsa-miR-31,hsa-miR-202*,hsa-miR-330-3p,solexa-7534-111,hsa-miR-624,solexa-5169-164,
CSDC2	hsa-miR-34c-5p,hsa-miR-663,HS_216,hsa-miR-193a-5p,hsa-miR-187,hsa-miR-1229,HS_196.1,
PET112L	hsa-miR-663,hsa-miR-1229,hsa-miR-452,HS_303_a,
HEATR5A	hsa-miR-16-2*,hsa-miR-7,hsa-miR-720,hsa-miR-511,hsa-miR-182,HS_79.1,hsa-miR-330-3p,hsa-miR-96,hsa-miR-384,
PRAMEF14	hsa-miR-511,hsa-miR-196b,hsa-miR-876-5p,hsa-miR-624,hsa-miR-583,
F2RL2	hsa-miR-374b*,hsa-miR-34c-5p,hsa-miR-513a-3p,hsa-miR-30a*,hsa-miR-511,hsa-miR-182,solexa-7534-111,hsa-miR-330-3p,
IMPG2	hsa-miR-1229,hsa-miR-1826,HS_201,hsa-miR-452,
ZNF385C	hsa-miR-34c-5p,hsa-miR-1250,hsa-miR-16-2*,hsa-miR-7,HS_196.1,hsa-miR-511,hsa-miR-193a-5p,HS_201,hsa-miR-664*,hsa-miR-384,HS_303_a,
LRRC32	hsa-miR-607,hsa-miR-1250,hsa-miR-16-2*,hsa-miR-922,hsa-miR-624,solexa-4793-177,HS_196.1,HS_79.1,hsa-miR-330-3p,hsa-miR-1229,HS_201,
SLC29A4	HS_144,hsa-miR-34c-5p,HS_79.1,hsa-miR-1250,hsa-miR-663,hsa-miR-19b-1*,hsa-miR-624,
HTR4	hsa-miR-511,HS_79.1,hsa-miR-922,hsa-miR-30a*,hsa-miR-664*,HS_196.1,
MRAS	hsa-miR-1250,hsa-miR-16-2*,hsa-miR-200a*,hsa-miR-503,hsa-miR-30a*,hsa-miR-511,HS_79.1,hsa-miR-193a-5p,hsa-miR-1229,hsa-miR-96,hsa-miR-1826,hsa-miR-34c-5p,hsa-miR-663,hsa-miR-922,hsa-miR-513a-3p,hsa-miR-7,solexa-4793-177,HS_196.1,hsa-miR-190b,hsa-miR-196b,hsa-miR-664*,hsa-miR-452,HS_303_a,
LPAR3	hsa-miR-323-5p,
TRAF6	hsa-miR-31,hsa-miR-607,hsa-miR-196b,hsa-miR-624,hsa-miR-452,hsa-miR-190b,hsa-miR-583,
AXL	hsa-miR-34c-5p,hsa-miR-922,hsa-miR-200a*,hsa-miR-513a-3p,hsa-miR-7,HS_196.1,solexa-8211-102,HS_79.1,hsa-miR-193a-5p,hsa-miR-187,hsa-miR-1826,
ATP2C2	hsa-miR-663,solexa-8000-104,
LMNB1	hsa-miR-607,hsa-miR-16-2*,hsa-miR-922,hsa-miR-513a-3p,hsa-miR-876-5p,hsa-miR-30a*,hsa-miR-7,solexa-8211-102,HS_201,HS_303_a,
TELO2	hsa-miR-34c-5p,hsa-miR-503,hsa-miR-323-5p,HS_196.1,
CD276	hsa-miR-34c-5p,HS_196.1,hsa-miR-583,hsa-miR-511,HS_79.1,HS_216,hsa-miR-323-5p,solexa-7534-111,hsa-miR-330-3p,hsa-miR-187,hsa-miR-664*,
FAM19A5	hsa-miR-663,hsa-miR-513a-3p,hsa-miR-134,hsa-miR-30a*,hsa-miR-19b-1*,hsa-miR-196b,hsa-miR-187,hsa-miR-1229,HS_303_a,
SHE	hsa-miR-411*,hsa-miR-448,hsa-miR-16-2*,hsa-miR-200a*,hsa-miR-30a*,hsa-miR-624,HS_79.1,hsa-miR-330-3p,hsa-miR-193a-5p,solexa-7534-111,hsa-miR-1229,hsa-miR-384,hsa-miR-922,hsa-miR-513a-3p,hsa-miR-876-5p,hsa-miR-7,solexa-4793-177,hsa-miR-720,hsa-miR-190b,hsa-miR-182,HS_144,hsa-miR-19b-1*,hsa-miR-196b,HS_216,HS_201,hsa-miR-664*,hsa-miR-452,HS_303_a,
KRT80	hsa-miR-411*,hsa-miR-1250,hsa-miR-16-2*,hsa-miR-200a*,hsa-miR-24-1*,hsa-miR-583,HS_79.1,hsa-miR-193a-5p,hsa-miR-1229,hsa-miR-96,hsa-miR-384,hsa-miR-374b*,hsa-miR-31,HS_196.1,hsa-miR-19b-1*,HS_216,HS_201,
DUSP28	hsa-miR-31,solexa-8211-102,solexa-7534-111,hsa-miR-583,
CSNK1E	hsa-miR-31,hsa-miR-607,hsa-miR-663,hsa-miR-16-2*,hsa-miR-503,hsa-miR-134,hsa-miR-30a*,solexa-4793-177,HS_196.1,hsa-miR-182,HS_216,hsa-miR-1229,HS_303_a,
SRP14	hsa-miR-24-1*,solexa-4793-177,hsa-miR-664*,hsa-miR-190b,
KCNQ4	hsa-miR-16-2*,HS_196.1,
PIK3C2B	hsa-miR-448,hsa-miR-663,hsa-miR-922,hsa-miR-624,hsa-miR-7,HS_196.1,hsa-miR-583,HS_144,hsa-miR-196b,hsa-miR-187,hsa-miR-1826,hsa-miR-664*,
C15orf15	hsa-miR-374b*,hsa-miR-511,hsa-miR-34c-5p,hsa-miR-607,solexa-7534-111,hsa-miR-876-5p,
USP15	hsa-miR-411*,hsa-miR-34c-5p,hsa-miR-607,hsa-miR-448,hsa-miR-513a-3p,hsa-miR-876-5p,hsa-miR-190b,hsa-miR-202*,hsa-miR-196b,HS_216,hsa-miR-330-3p,solexa-7534-111,
PTGER2	hsa-miR-31,hsa-miR-607,hsa-miR-30a*,solexa-8211-102,hsa-miR-193a-5p,hsa-miR-1826,hsa-miR-452,solexa-8000-104,hsa-miR-384,
UBN1	hsa-miR-31,hsa-miR-922,hsa-miR-513a-3p,hsa-miR-503,solexa-4793-177,HS_196.1,hsa-miR-511,hsa-miR-193a-5p,solexa-7534-111,hsa-miR-1229,hsa-miR-664*,hsa-miR-384,HS_303_a,
FAM153B	hsa-miR-323-5p,
SLC31A1	hsa-miR-607,hsa-miR-16-2*,hsa-miR-134,hsa-miR-30a*,hsa-miR-624,hsa-miR-583,HS_79.1,hsa-miR-330-3p,hsa-miR-193a-5p,solexa-7534-111,hsa-miR-1229,hsa-miR-1826,hsa-miR-31,hsa-miR-374b*,hsa-miR-34c-5p,hsa-miR-922,hsa-miR-513a-3p,hsa-miR-876-5p,solexa-4793-177,HS_196.1,hsa-miR-720,hsa-miR-182,hsa-miR-19b-1*,hsa-miR-196b,HS_201,hsa-miR-664*,
CTNNA1	hsa-miR-374b*,hsa-miR-34c-5p,hsa-miR-607,hsa-miR-513a-3p,hsa-miR-503,hsa-miR-134,HS_196.1,hsa-miR-583,HS_144,HS_201,
PKN3	hsa-miR-663,HS_196.1,hsa-miR-720,
HRBL	hsa-miR-607,hsa-miR-448,hsa-miR-134,hsa-miR-30a*,hsa-miR-330-3p,hsa-miR-323-5p,hsa-miR-1229,hsa-miR-96,hsa-miR-1826,hsa-miR-34c-5p,hsa-miR-922,hsa-miR-663,hsa-miR-7,HS_196.1,hsa-miR-182,solexa-8211-102,HS_144,HS_216,HS_201,HS_303_a,
CBX4	hsa-miR-411*,hsa-miR-663,hsa-miR-193a-5p,hsa-miR-323-5p,hsa-miR-624,HS_303_a,
FOXN3	hsa-miR-1250,hsa-miR-16-2*,hsa-miR-24-1*,hsa-miR-134,hsa-miR-583,hsa-miR-511,hsa-miR-330-3p,solexa-7534-111,hsa-miR-323-5p,hsa-miR-187,hsa-miR-1229,hsa-miR-96,hsa-miR-384,hsa-miR-374b*,hsa-miR-34c-5p,hsa-miR-922,hsa-miR-513a-3p,hsa-miR-876-5p,hsa-miR-7,HS_196.1,hsa-miR-182,solexa-8211-102,HS_144,hsa-miR-19b-1*,HS_216,HS_201,hsa-miR-664*,hsa-miR-452,
NTRK2	hsa-miR-411*,hsa-miR-607,hsa-miR-16-2*,hsa-miR-200a*,hsa-miR-503,hsa-miR-30a*,hsa-miR-583,hsa-miR-511,HS_79.1,hsa-miR-330-3p,hsa-miR-193a-5p,hsa-miR-1826,solexa-8000-104,hsa-miR-374b*,hsa-miR-34c-5p,hsa-miR-513a-3p,hsa-miR-7,solexa-4793-177,HS_196.1,hsa-miR-190b,hsa-miR-182,solexa-8211-102,HS_144,hsa-miR-19b-1*,hsa-miR-664*,HS_303_a,
MFGE8	hsa-miR-31,hsa-miR-663,solexa-7534-111,hsa-miR-134,hsa-miR-7,HS_201,hsa-miR-583,
PFKFB2	hsa-miR-411*,hsa-miR-607,hsa-miR-200a*,hsa-miR-583,hsa-miR-202*,hsa-miR-511,hsa-miR-330-3p,hsa-miR-193a-5p,solexa-7534-111,hsa-miR-1229,hsa-miR-384,hsa-miR-31,hsa-miR-374b*,hsa-miR-34c-5p,hsa-miR-922,hsa-miR-513a-3p,hsa-miR-876-5p,HS_196.1,hsa-miR-182,hsa-miR-196b,HS_216,HS_201,hsa-miR-891a,hsa-miR-452,
IL10	hsa-miR-202*,hsa-miR-411*,hsa-miR-19b-1*,solexa-7534-111,hsa-miR-1826,hsa-miR-384,
PXMP4	hsa-miR-607,hsa-miR-24-1*,hsa-miR-624,hsa-miR-202*,HS_79.1,hsa-miR-1229,hsa-miR-96,solexa-8000-104,hsa-miR-374b*,hsa-miR-34c-5p,hsa-miR-922,hsa-miR-663,hsa-miR-876-5p,solexa-4793-177,HS_196.1,hsa-miR-720,hsa-miR-19b-1*,hsa-miR-196b,HS_216,hsa-miR-664*,
RNF167	hsa-miR-7,
PRMT5	HS_79.1,hsa-miR-607,HS_216,hsa-miR-96,HS_201,
SPANXN5	hsa-miR-193a-5p,solexa-7534-111,
TSKU	hsa-miR-663,hsa-miR-16-2*,hsa-miR-134,hsa-miR-30a*,hsa-miR-7,solexa-4793-177,HS_196.1,solexa-8211-102,hsa-miR-193a-5p,hsa-miR-96,hsa-miR-1229,hsa-miR-664*,
ETV3	hsa-miR-193a-5p,hsa-miR-624,solexa-4793-177,
PSMB11	hsa-miR-31,hsa-miR-922,hsa-miR-200a*,solexa-4793-177,HS_196.1,hsa-miR-583,HS_79.1,solexa-7534-111,hsa-miR-1229,
CEP63	hsa-miR-411*,hsa-miR-607,hsa-miR-16-2*,hsa-miR-134,hsa-miR-30a*,hsa-miR-624,hsa-miR-583,HS_79.1,solexa-7534-111,hsa-miR-1229,hsa-miR-384,hsa-miR-34c-5p,hsa-miR-663,solexa-4793-177,HS_196.1,solexa-8211-102,HS_201,hsa-miR-452,
WDFY3	hsa-miR-411*,hsa-miR-607,hsa-miR-448,hsa-miR-16-2*,hsa-miR-200a*,hsa-miR-583,hsa-miR-202*,hsa-miR-511,hsa-miR-330-3p,solexa-7534-111,hsa-miR-1229,hsa-miR-1826,hsa-miR-384,hsa-miR-513a-3p,hsa-miR-190b,hsa-miR-19b-1*,hsa-miR-452,
DPM1	hsa-miR-323-5p,
CLIC4	hsa-miR-607,hsa-miR-448,hsa-miR-16-2*,hsa-miR-513a-3p,hsa-miR-624,hsa-miR-7,hsa-miR-202*,hsa-miR-511,hsa-miR-19b-1*,hsa-miR-330-3p,solexa-7534-111,solexa-5169-164,hsa-miR-452,solexa-8000-104,hsa-miR-384,
ALOX5AP	hsa-miR-922,solexa-7534-111,
KLK7	hsa-miR-202*,hsa-miR-448,hsa-miR-922,hsa-miR-193a-5p,hsa-miR-30a*,
LRP1	hsa-miR-663,hsa-miR-16-2*,hsa-miR-922,hsa-miR-182,HS_79.1,HS_216,HS_201,hsa-miR-452,hsa-miR-384,HS_303_a,
TNK1	hsa-miR-448,HS_216,
BIRC6	hsa-miR-34c-5p,hsa-miR-607,hsa-miR-30a*,hsa-miR-583,HS_216,hsa-miR-196b,HS_201,hsa-miR-1826,
THUMPD3	hsa-miR-411*,hsa-miR-34c-5p,hsa-miR-876-5p,HS_196.1,hsa-miR-511,hsa-miR-19b-1*,HS_216,hsa-miR-330-3p,solexa-7534-111,hsa-miR-664*,hsa-miR-384,
NME1NME2	hsa-miR-182,
ZNF16	hsa-miR-31,hsa-miR-34c-5p,HS_79.1,HS_196.1,hsa-miR-583,
SLC8A2	hsa-miR-24-1*,hsa-miR-513a-3p,hsa-miR-134,solexa-4793-177,HS_196.1,hsa-miR-182,HS_216,hsa-miR-196b,
TACC1	hsa-miR-607,hsa-miR-448,hsa-miR-200a*,hsa-miR-503,hsa-miR-134,hsa-miR-624,hsa-miR-583,hsa-miR-511,HS_79.1,hsa-miR-330-3p,hsa-miR-193a-5p,hsa-miR-1229,hsa-miR-96,solexa-8000-104,hsa-miR-384,hsa-miR-31,hsa-miR-374b*,hsa-miR-513a-3p,hsa-miR-7,solexa-4793-177,HS_196.1,hsa-miR-720,hsa-miR-190b,hsa-miR-182,solexa-8211-102,hsa-miR-196b,HS_201,hsa-miR-664*,hsa-miR-452,
OLFM4	hsa-miR-411*,hsa-miR-16-2*,HS_216,hsa-miR-330-3p,hsa-miR-7,hsa-miR-891a,
ITGAD	hsa-miR-513a-3p,hsa-miR-96,hsa-miR-190b,
SAMHD1	hsa-miR-511,hsa-miR-624,solexa-8000-104,
SH3PXD2B	hsa-miR-448,hsa-miR-1250,hsa-miR-24-1*,hsa-miR-134,hsa-miR-30a*,hsa-miR-583,hsa-miR-202*,hsa-miR-511,hsa-miR-330-3p,solexa-7534-111,hsa-miR-323-5p,hsa-miR-1229,hsa-miR-96,hsa-miR-1826,solexa-8000-104,hsa-miR-31,hsa-miR-34c-5p,hsa-miR-663,hsa-miR-922,hsa-miR-513a-3p,hsa-miR-876-5p,solexa-8211-102,hsa-miR-19b-1*,hsa-miR-196b,HS_216,HS_201,HS_303_a,
EPC2	hsa-miR-513a-3p,hsa-miR-624,solexa-4793-177,hsa-miR-190b,hsa-miR-511,hsa-miR-196b,hsa-miR-187,HS_201,hsa-miR-384,
PAX6	hsa-miR-16-2*,hsa-miR-200a*,hsa-miR-513a-3p,hsa-miR-876-5p,hsa-miR-7,hsa-miR-190b,hsa-miR-187,hsa-miR-1826,hsa-miR-664*,
KRT4	hsa-miR-1250,hsa-miR-196b,HS_196.1,hsa-miR-583,
SCG2	hsa-miR-330-3p,hsa-miR-30a*,HS_196.1,
TUBB4	hsa-miR-663,HS_196.1,
FMO3	solexa-7534-111,
PADI4	HS_79.1,hsa-miR-16-2*,
CAPNS1	hsa-miR-34c-5p,hsa-miR-663,hsa-miR-922,HS_216,hsa-miR-134,hsa-miR-96,
SNX18	hsa-miR-16-2*,hsa-miR-24-1*,hsa-miR-30a*,hsa-miR-624,hsa-miR-583,hsa-miR-511,solexa-7534-111,hsa-miR-1229,hsa-miR-1826,hsa-miR-922,hsa-miR-513a-3p,hsa-miR-876-5p,hsa-miR-720,hsa-miR-190b,hsa-miR-182,HS_144,hsa-miR-19b-1*,HS_201,hsa-miR-664*,hsa-miR-452,HS_303_a,
NLK	hsa-miR-607,hsa-miR-16-2*,hsa-miR-922,hsa-miR-513a-3p,hsa-miR-30a*,hsa-miR-7,hsa-miR-190b,hsa-miR-511,solexa-8211-102,hsa-miR-330-3p,hsa-miR-1826,hsa-miR-664*,hsa-miR-384,
MDM2	HS_144,hsa-miR-448,hsa-miR-513a-3p,hsa-miR-664*,
SDF4	hsa-miR-663,hsa-miR-134,hsa-miR-664*,
ITGBL1	hsa-miR-134,hsa-miR-876-5p,
TAP2	hsa-miR-411*,hsa-miR-607,hsa-miR-503,hsa-miR-134,hsa-miR-30a*,hsa-miR-330-3p,solexa-7534-111,hsa-miR-1826,hsa-miR-34c-5p,hsa-miR-663,HS_201,hsa-miR-452,HS_303_a,hsa-miR-448,hsa-miR-583,hsa-miR-511,hsa-miR-202*,hsa-miR-323-5p,hsa-miR-193a-5p,hsa-miR-96,hsa-miR-1229,solexa-8000-104,hsa-miR-384,hsa-miR-31,hsa-miR-922,hsa-miR-876-5p,solexa-4793-177,hsa-miR-7,HS_196.1,hsa-miR-182,HS_216,hsa-miR-664*,
NBEA	hsa-miR-607,hsa-miR-448,hsa-miR-513a-3p,hsa-miR-30a*,hsa-miR-624,hsa-miR-190b,hsa-miR-583,hsa-miR-511,solexa-8211-102,solexa-7534-111,hsa-miR-1826,solexa-8000-104,
CLDN3	HS_216,hsa-miR-323-5p,
AKT2	hsa-miR-34c-5p,hsa-miR-663,hsa-miR-513a-3p,hsa-miR-503,HS_196.1,hsa-miR-720,hsa-miR-511,HS_79.1,HS_216,solexa-7534-111,hsa-miR-187,hsa-miR-1229,
GNAI1	hsa-miR-607,hsa-miR-448,hsa-miR-16-2*,hsa-miR-513a-3p,hsa-miR-876-5p,hsa-miR-30a*,hsa-miR-624,hsa-miR-7,HS_196.1,hsa-miR-583,hsa-miR-182,solexa-5169-164,solexa-8000-104,
EGFR	hsa-miR-31,hsa-miR-607,hsa-miR-1250,hsa-miR-16-2*,hsa-miR-24-1*,hsa-miR-513a-3p,hsa-miR-134,hsa-miR-7,hsa-miR-19b-1*,hsa-miR-664*,solexa-8000-104,hsa-miR-452,
RBM16	hsa-miR-511,hsa-miR-24-1*,
VPS4B	hsa-miR-374b*,hsa-miR-607,hsa-miR-448,hsa-miR-513a-3p,hsa-miR-876-5p,hsa-miR-720,hsa-miR-511,solexa-8211-102,
GALNT6	hsa-miR-503,hsa-miR-876-5p,hsa-miR-720,hsa-miR-202*,hsa-miR-511,HS_79.1,hsa-miR-19b-1*,hsa-miR-323-5p,solexa-7534-111,hsa-miR-1229,hsa-miR-664*,hsa-miR-452,
ZSCAN5B	hsa-miR-511,
SLC25A4	hsa-miR-30a*,
NDRG1	hsa-miR-448,hsa-miR-16-2*,hsa-miR-624,hsa-miR-7,HS_196.1,hsa-miR-583,hsa-miR-202*,hsa-miR-19b-1*,solexa-7534-111,hsa-miR-187,hsa-miR-1229,
SESN1	hsa-miR-330-3p,hsa-miR-876-5p,hsa-miR-624,hsa-miR-452,
GBE1	hsa-miR-411*,hsa-miR-607,hsa-miR-448,hsa-miR-16-2*,hsa-miR-330-3p,hsa-miR-624,hsa-miR-7,
FARP2	HS_144,hsa-miR-34c-5p,hsa-miR-1250,hsa-miR-330-3p,
CLASP1	hsa-miR-411*,hsa-miR-607,hsa-miR-16-2*,hsa-miR-503,hsa-miR-134,hsa-miR-30a*,hsa-miR-624,hsa-miR-202*,hsa-miR-330-3p,hsa-miR-193a-5p,solexa-7534-111,hsa-miR-384,hsa-miR-374b*,hsa-miR-922,hsa-miR-513a-3p,hsa-miR-7,solexa-4793-177,HS_196.1,hsa-miR-190b,solexa-8211-102,HS_144,HS_216,
PLGLB2	hsa-miR-1826,
MAPKAPK3	hsa-miR-374b*,hsa-miR-34c-5p,HS_216,hsa-miR-30a*,solexa-4793-177,HS_196.1,
NCAM2	hsa-miR-607,hsa-miR-16-2*,hsa-miR-1826,
PRKD2	solexa-7534-111,hsa-miR-384,
ZFP36L1	hsa-miR-31,HS_196.1,hsa-miR-583,hsa-miR-182,HS_79.1,hsa-miR-19b-1*,solexa-7534-111,HS_201,hsa-miR-96,
DZIP1	hsa-miR-411*,hsa-miR-607,hsa-miR-448,hsa-miR-1250,hsa-miR-503,hsa-miR-134,solexa-7534-111,hsa-miR-1229,hsa-miR-96,hsa-miR-1826,solexa-5169-164,solexa-8000-104,hsa-miR-384,hsa-miR-374b*,hsa-miR-922,hsa-miR-513a-3p,hsa-miR-876-5p,hsa-miR-7,solexa-8211-102,hsa-miR-19b-1*,HS_216,
SEC22C	hsa-miR-19b-1*,hsa-miR-922,hsa-miR-503,HS_196.1,
CCNB2	hsa-miR-7,hsa-miR-190b,
ZNF10	hsa-miR-607,hsa-miR-16-2*,hsa-miR-200a*,hsa-miR-503,hsa-miR-30a*,hsa-miR-583,hsa-miR-1229,hsa-miR-96,solexa-8000-104,hsa-miR-374b*,hsa-miR-513a-3p,hsa-miR-876-5p,hsa-miR-7,HS_196.1,hsa-miR-190b,hsa-miR-182,HS_144,hsa-miR-19b-1*,HS_201,hsa-miR-452,
DNPEP	hsa-miR-182,hsa-miR-7,solexa-4793-177,hsa-miR-664*,hsa-miR-190b,hsa-miR-583,
PURA	hsa-miR-374b*,hsa-miR-448,hsa-miR-16-2*,hsa-miR-24-1*,hsa-miR-513a-3p,hsa-miR-330-3p,hsa-miR-503,hsa-miR-30a*,hsa-miR-7,hsa-miR-452,
TBC1D3G	hsa-miR-511,hsa-miR-1250,hsa-miR-196b,solexa-7534-111,hsa-miR-323-5p,
GTF2IRD2B	hsa-miR-1229,
ERBB2	hsa-miR-922,hsa-miR-193a-5p,hsa-miR-323-5p,hsa-miR-30a*,HS_201,hsa-miR-891a,
CREB1	hsa-miR-374b*,hsa-miR-411*,hsa-miR-607,hsa-miR-448,hsa-miR-16-2*,hsa-miR-922,hsa-miR-513a-3p,hsa-miR-30a*,hsa-miR-190b,hsa-miR-511,hsa-miR-182,hsa-miR-19b-1*,hsa-miR-96,hsa-miR-664*,hsa-miR-452,
NEO1	hsa-miR-31,hsa-miR-34c-5p,hsa-miR-607,hsa-miR-200a*,hsa-miR-503,hsa-miR-876-5p,HS_196.1,hsa-miR-583,hsa-miR-196b,
RPS3A	hsa-miR-452,
DDX3Y	hsa-miR-374b*,hsa-miR-411*,hsa-miR-607,hsa-miR-448,hsa-miR-513a-3p,hsa-miR-503,hsa-miR-624,hsa-miR-511,solexa-8211-102,HS_79.1,HS_216,hsa-miR-330-3p,hsa-miR-1826,HS_201,solexa-5169-164,hsa-miR-664*,
LGALS3	hsa-miR-196b,
MXRA7	hsa-miR-31,hsa-miR-200a*,hsa-miR-513a-3p,solexa-4793-177,HS_196.1,HS_144,HS_216,hsa-miR-196b,hsa-miR-664*,
GLT8D1	hsa-miR-607,hsa-miR-876-5p,
UPB1	hsa-miR-607,hsa-miR-24-1*,hsa-miR-134,hsa-miR-1229,hsa-miR-664*,hsa-miR-190b,
LAT	hsa-miR-876-5p,
CLDN14	hsa-miR-30a*,
KCNA3	hsa-miR-607,hsa-miR-513a-3p,hsa-miR-503,hsa-miR-876-5p,hsa-miR-30a*,hsa-miR-7,HS_216,HS_201,HS_303_a,
DHX38	hsa-miR-607,hsa-miR-19b-1*,HS_201,HS_303_a,
BTBD1	hsa-miR-411*,hsa-miR-607,hsa-miR-16-2*,hsa-miR-200a*,hsa-miR-30a*,hsa-miR-624,HS_79.1,solexa-7534-111,hsa-miR-1229,hsa-miR-96,hsa-miR-513a-3p,hsa-miR-876-5p,hsa-miR-182,HS_201,hsa-miR-452,hsa-miR-664*,
SKIV2L2	hsa-miR-448,hsa-miR-513a-3p,hsa-miR-323-5p,
ABCF1	hsa-miR-31,hsa-miR-448,HS_196.1,hsa-miR-202*,hsa-miR-511,hsa-miR-182,HS_144,hsa-miR-196b,hsa-miR-330-3p,hsa-miR-323-5p,solexa-7534-111,hsa-miR-664*,solexa-8000-104,HS_303_a,
ZHX2	hsa-miR-34c-5p,hsa-miR-200a*,hsa-miR-513a-3p,hsa-miR-876-5p,HS_196.1,hsa-miR-190b,hsa-miR-583,hsa-miR-511,hsa-miR-182,hsa-miR-330-3p,solexa-7534-111,hsa-miR-323-5p,hsa-miR-96,hsa-miR-1826,solexa-8000-104,hsa-miR-384,
FCF1	hsa-miR-607,hsa-miR-513a-3p,hsa-miR-30a*,solexa-4793-177,hsa-miR-720,hsa-miR-583,hsa-miR-511,hsa-miR-182,hsa-miR-19b-1*,hsa-miR-187,hsa-miR-1826,hsa-miR-384,HS_303_a,
CD28	hsa-miR-31,hsa-miR-34c-5p,hsa-miR-607,hsa-miR-448,hsa-miR-16-2*,hsa-miR-876-5p,hsa-miR-30a*,hsa-miR-720,hsa-miR-202*,hsa-miR-182,hsa-miR-1229,hsa-miR-664*,hsa-miR-452,hsa-miR-384,
SMARCA4	hsa-miR-19b-1*,hsa-miR-503,hsa-miR-452,hsa-miR-720,
SEPT2	hsa-miR-503,hsa-miR-876-5p,hsa-miR-7,solexa-4793-177,hsa-miR-190b,hsa-miR-511,HS_79.1,hsa-miR-330-3p,hsa-miR-664*,
TAGLN3	hsa-miR-182,hsa-miR-193a-5p,hsa-miR-7,HS_196.1,hsa-miR-583,
MASP2	hsa-miR-182,hsa-miR-34c-5p,HS_216,hsa-miR-193a-5p,hsa-miR-664*,
HLADOB	hsa-miR-511,hsa-miR-182,hsa-miR-34c-5p,hsa-miR-134,hsa-miR-7,hsa-miR-384,
AGL	hsa-miR-411*,hsa-miR-607,hsa-miR-448,hsa-miR-16-2*,hsa-miR-200a*,hsa-miR-513a-3p,hsa-miR-876-5p,hsa-miR-7,HS_196.1,solexa-8211-102,hsa-miR-19b-1*,solexa-5169-164,hsa-miR-664*,hsa-miR-452,
NFE2L3	hsa-miR-503,hsa-miR-583,
PSD4	hsa-miR-448,hsa-miR-16-2*,hsa-miR-24-1*,hsa-miR-503,hsa-miR-624,hsa-miR-583,hsa-miR-323-5p,hsa-miR-1229,solexa-8000-104,hsa-miR-384,hsa-miR-34c-5p,hsa-miR-922,hsa-miR-876-5p,HS_196.1,HS_144,HS_216,HS_201,hsa-miR-452,HS_303_a,
STAT5B	hsa-miR-31,hsa-miR-1250,hsa-miR-200a*,hsa-miR-513a-3p,hsa-miR-134,HS_196.1,hsa-miR-720,hsa-miR-190b,hsa-miR-182,solexa-7534-111,HS_201,hsa-miR-96,hsa-miR-1229,hsa-miR-664*,
ENPEP	hsa-miR-374b*,hsa-miR-922,hsa-miR-513a-3p,hsa-miR-7,HS_196.1,hsa-miR-583,hsa-miR-511,solexa-7534-111,hsa-miR-1826,hsa-miR-1229,hsa-miR-664*,solexa-8000-104,
GIYD1	HS_196.1,hsa-miR-583,
TIMM23	hsa-miR-182,hsa-miR-16-2*,hsa-miR-513a-3p,HS_196.1,
SKI	hsa-miR-34c-5p,hsa-miR-663,hsa-miR-503,hsa-miR-7,HS_196.1,HS_79.1,hsa-miR-19b-1*,hsa-miR-193a-5p,HS_201,
AKAP3	hsa-miR-511,hsa-miR-34c-5p,hsa-miR-663,solexa-7534-111,hsa-miR-664*,HS_196.1,
SLC22A13	hsa-miR-663,hsa-miR-196b,hsa-miR-624,HS_201,HS_196.1,
OAS2	hsa-miR-374b*,hsa-miR-34c-5p,hsa-miR-607,hsa-miR-513a-3p,hsa-miR-30a*,hsa-miR-624,HS_196.1,hsa-miR-583,hsa-miR-323-5p,hsa-miR-664*,
SEC61G	hsa-miR-330-3p,
KIAA0423	solexa-8211-102,hsa-miR-922,hsa-miR-513a-3p,solexa-7534-111,hsa-miR-503,hsa-miR-7,hsa-miR-452,
GLIS3	hsa-miR-448,hsa-miR-16-2*,hsa-miR-24-1*,hsa-miR-583,hsa-miR-511,hsa-miR-330-3p,solexa-7534-111,hsa-miR-187,hsa-miR-1229,hsa-miR-96,hsa-miR-1826,hsa-miR-513a-3p,hsa-miR-876-5p,hsa-miR-7,solexa-8211-102,HS_144,hsa-miR-19b-1*,HS_216,HS_201,hsa-miR-664*,
CAPN11	hsa-miR-374b*,hsa-miR-922,HS_216,hsa-miR-323-5p,HS_201,hsa-miR-720,
ARHGEF4	hsa-miR-31,hsa-miR-511,hsa-miR-503,hsa-miR-134,hsa-miR-96,HS_196.1,
DEGS1	hsa-miR-411*,hsa-miR-134,hsa-miR-190b,HS_79.1,hsa-miR-193a-5p,hsa-miR-96,hsa-miR-1229,hsa-miR-452,
TMEM50B	hsa-miR-31,hsa-miR-374b*,hsa-miR-411*,hsa-miR-922,hsa-miR-513a-3p,solexa-4793-177,HS_196.1,hsa-miR-190b,hsa-miR-182,HS_79.1,hsa-miR-196b,solexa-7534-111,HS_201,hsa-miR-1826,hsa-miR-664*,
ATXN7L3	hsa-miR-374b*,hsa-miR-34c-5p,hsa-miR-607,hsa-miR-448,hsa-miR-663,hsa-miR-922,HS_196.1,hsa-miR-196b,HS_216,hsa-miR-323-5p,hsa-miR-1229,solexa-5169-164,HS_201,HS_303_a,hsa-miR-384,
DBNDD1	hsa-miR-31,hsa-miR-34c-5p,hsa-miR-922,hsa-miR-134,hsa-miR-7,HS_196.1,hsa-miR-583,hsa-miR-19b-1*,hsa-miR-196b,hsa-miR-452,
FAIM	hsa-miR-511,hsa-miR-411*,hsa-miR-19b-1*,
G6PD	hsa-miR-663,hsa-miR-922,hsa-miR-503,HS_144,HS_216,hsa-miR-323-5p,HS_201,hsa-miR-1229,
SP140	hsa-miR-31,hsa-miR-448,hsa-miR-513a-3p,hsa-miR-876-5p,solexa-4793-177,HS_196.1,hsa-miR-190b,hsa-miR-511,
MUC17	hsa-miR-34c-5p,hsa-miR-190b,
NUDC	hsa-miR-624,HS_196.1,
GABRP	hsa-miR-187,hsa-miR-30a*,hsa-miR-7,hsa-miR-1229,HS_201,hsa-miR-583,
SCARA3	hsa-miR-448,hsa-miR-624,hsa-miR-583,hsa-miR-202*,HS_79.1,hsa-miR-330-3p,solexa-7534-111,hsa-miR-193a-5p,hsa-miR-922,hsa-miR-190b,HS_196.1,HS_144,HS_216,hsa-miR-196b,hsa-miR-452,hsa-miR-664*,
TACSTD2	solexa-8211-102,hsa-miR-34c-5p,
PPP2R2A	hsa-miR-31,hsa-miR-30a*,HS_196.1,
EIF3J	hsa-miR-134,hsa-miR-30a*,solexa-4793-177,hsa-miR-583,HS_79.1,hsa-miR-330-3p,HS_201,hsa-miR-452,solexa-8000-104,
CPA3	hsa-miR-196b,hsa-miR-513a-3p,
PVALB	hsa-miR-7,
BCAT2	solexa-8211-102,hsa-miR-922,
SNX11	hsa-miR-31,hsa-miR-922,hsa-miR-503,hsa-miR-134,solexa-4793-177,HS_196.1,hsa-miR-583,hsa-miR-19b-1*,hsa-miR-187,
TCTEX1D4	hsa-miR-19b-1*,
TAL1	hsa-miR-607,hsa-miR-448,hsa-miR-200a*,hsa-miR-24-1*,hsa-miR-134,hsa-miR-583,hsa-miR-511,hsa-miR-330-3p,hsa-miR-193a-5p,hsa-miR-1229,hsa-miR-1826,hsa-miR-31,hsa-miR-34c-5p,hsa-miR-922,hsa-miR-513a-3p,hsa-miR-876-5p,hsa-miR-7,HS_196.1,hsa-miR-190b,hsa-miR-182,HS_201,
ACSL1	hsa-miR-202*,hsa-miR-34c-5p,hsa-miR-922,hsa-miR-196b,hsa-miR-503,hsa-miR-134,hsa-miR-30a*,solexa-5169-164,
ABCC5	hsa-miR-411*,hsa-miR-34c-5p,hsa-miR-922,hsa-miR-624,HS_196.1,hsa-miR-583,hsa-miR-511,HS_79.1,hsa-miR-330-3p,hsa-miR-664*,
TCAP	hsa-miR-330-3p,hsa-miR-1229,HS_201,HS_303_a,
ABL1	hsa-miR-31,hsa-miR-34c-5p,hsa-miR-663,hsa-miR-922,hsa-miR-624,HS_196.1,hsa-miR-190b,hsa-miR-583,hsa-miR-196b,hsa-miR-193a-5p,hsa-miR-187,hsa-miR-96,
RBBP7	hsa-miR-448,
PTPRG	hsa-miR-374b*,hsa-miR-182,hsa-miR-16-2*,hsa-miR-30a*,hsa-miR-1826,hsa-miR-452,HS_196.1,
NCOR1	hsa-miR-196b,
SPINK4	hsa-miR-452,solexa-8000-104,
TXNRD1	hsa-miR-922,hsa-miR-24-1*,hsa-miR-513a-3p,hsa-miR-30a*,hsa-miR-624,hsa-miR-190b,hsa-miR-182,hsa-miR-330-3p,solexa-5169-164,HS_201,hsa-miR-452,
BRDT	hsa-miR-452,
SLC16A4	hsa-miR-134,hsa-miR-664*,
UBE2H	hsa-miR-374b*,hsa-miR-16-2*,hsa-miR-922,hsa-miR-513a-3p,hsa-miR-503,hsa-miR-876-5p,hsa-miR-30a*,solexa-4793-177,hsa-miR-511,solexa-7534-111,
FAM156A	hsa-miR-19b-1*,hsa-miR-330-3p,hsa-miR-624,solexa-4793-177,
VIP	hsa-miR-607,hsa-miR-16-2*,hsa-miR-513a-3p,hsa-miR-30a*,hsa-miR-511,solexa-8211-102,hsa-miR-330-3p,solexa-5169-164,hsa-miR-452,
SLC6A8	hsa-miR-374b*,hsa-miR-663,hsa-miR-513a-3p,hsa-miR-190b,hsa-miR-19b-1*,HS_216,hsa-miR-187,HS_201,hsa-miR-1229,
CALCR	hsa-miR-31,hsa-miR-374b*,hsa-miR-411*,hsa-miR-34c-5p,hsa-miR-16-2*,hsa-miR-513a-3p,hsa-miR-30a*,hsa-miR-190b,hsa-miR-511,hsa-miR-182,hsa-miR-19b-1*,hsa-miR-196b,hsa-miR-330-3p,hsa-miR-452,hsa-miR-384,
LILRA1	HS_303_a,
DUSP27	hsa-miR-202*,hsa-miR-922,hsa-miR-187,hsa-miR-30a*,solexa-8000-104,
MC2R	hsa-miR-411*,hsa-miR-607,hsa-miR-24-1*,hsa-miR-134,hsa-miR-583,hsa-miR-511,HS_79.1,hsa-miR-330-3p,hsa-miR-96,hsa-miR-34c-5p,hsa-miR-922,hsa-miR-876-5p,HS_196.1,hsa-miR-190b,hsa-miR-182,solexa-8211-102,hsa-miR-19b-1*,HS_216,hsa-miR-664*,hsa-miR-891a,hsa-miR-452,HS_303_a,
USP33	hsa-miR-31,hsa-miR-374b*,hsa-miR-34c-5p,hsa-miR-16-2*,hsa-miR-24-1*,hsa-miR-513a-3p,solexa-7534-111,hsa-miR-330-3p,solexa-8000-104,
PPP1CB	hsa-miR-411*,hsa-miR-607,hsa-miR-16-2*,hsa-miR-24-1*,hsa-miR-624,hsa-miR-583,solexa-7534-111,hsa-miR-1826,hsa-miR-374b*,hsa-miR-34c-5p,hsa-miR-513a-3p,hsa-miR-876-5p,hsa-miR-7,hsa-miR-182,hsa-miR-19b-1*,hsa-miR-196b,hsa-miR-452,hsa-miR-664*,
C15orf39	hsa-miR-31,HS_144,hsa-miR-922,hsa-miR-193a-5p,hsa-miR-503,hsa-miR-134,HS_196.1,
MAP3K12	HS_79.1,hsa-miR-448,HS_216,hsa-miR-1229,hsa-miR-384,
LOC728656	hsa-miR-511,solexa-8211-102,hsa-miR-34c-5p,hsa-miR-1250,hsa-miR-19b-1*,hsa-miR-196b,
ARF5	hsa-miR-193a-5p,hsa-miR-1229,HS_201,hsa-miR-583,
CCT3	hsa-miR-511,hsa-miR-1826,hsa-miR-664*,
SLC5A10	hsa-miR-34c-5p,hsa-miR-19b-1*,
OR13A1	hsa-miR-511,hsa-miR-19b-1*,HS_216,HS_196.1,hsa-miR-384,
SLC3A2	hsa-miR-503,hsa-miR-7,HS_196.1,hsa-miR-583,
ZNF121	hsa-miR-182,hsa-miR-607,hsa-miR-513a-3p,hsa-miR-384,
FLJ16165	hsa-miR-31,hsa-miR-922,hsa-miR-664*,HS_196.1,hsa-miR-583,
RAD50	hsa-miR-607,hsa-miR-200a*,hsa-miR-24-1*,hsa-miR-513a-3p,hsa-miR-134,hsa-miR-30a*,HS_196.1,hsa-miR-190b,hsa-miR-182,HS_144,HS_216,hsa-miR-330-3p,hsa-miR-1229,hsa-miR-664*,hsa-miR-384,
SYNE1	hsa-miR-374b*,hsa-miR-511,hsa-miR-196b,hsa-miR-876-5p,hsa-miR-624,hsa-miR-452,hsa-miR-583,
MBTPS2	hsa-miR-182,hsa-miR-16-2*,
MTHFD1L	hsa-miR-607,hsa-miR-187,hsa-miR-30a*,
MVK	hsa-miR-34c-5p,hsa-miR-448,hsa-miR-663,hsa-miR-922,hsa-miR-96,HS_196.1,hsa-miR-720,
RBMY1E	hsa-miR-607,hsa-miR-30a*,
NCL	hsa-miR-607,hsa-miR-876-5p,hsa-miR-96,hsa-miR-1826,hsa-miR-452,
TSPYL1	hsa-miR-374b*,hsa-miR-411*,hsa-miR-34c-5p,hsa-miR-922,hsa-miR-513a-3p,hsa-miR-7,HS_196.1,hsa-miR-190b,hsa-miR-583,hsa-miR-511,solexa-7534-111,hsa-miR-330-3p,
PSMD10	hsa-miR-607,hsa-miR-513a-3p,hsa-miR-30a*,hsa-miR-7,solexa-4793-177,
LOC150786	hsa-miR-374b*,hsa-miR-16-2*,hsa-miR-200a*,hsa-miR-624,hsa-miR-7,HS_196.1,hsa-miR-583,hsa-miR-511,hsa-miR-182,hsa-miR-187,
FLJ30851	HS_79.1,hsa-miR-448,hsa-miR-1250,HS_216,hsa-miR-513a-3p,hsa-miR-503,hsa-miR-323-5p,hsa-miR-1229,
HRH1	hsa-miR-607,hsa-miR-624,hsa-miR-583,hsa-miR-202*,hsa-miR-511,HS_79.1,hsa-miR-330-3p,solexa-7534-111,hsa-miR-187,hsa-miR-1229,hsa-miR-96,hsa-miR-1826,hsa-miR-513a-3p,HS_196.1,hsa-miR-182,hsa-miR-664*,HS_303_a,
ADH4	hsa-miR-411*,hsa-miR-607,hsa-miR-196b,hsa-miR-513a-3p,hsa-miR-624,hsa-miR-384,
FBXO47	hsa-miR-202*,solexa-8211-102,hsa-miR-448,hsa-miR-196b,hsa-miR-513a-3p,hsa-miR-330-3p,
MED21	hsa-miR-513a-3p,hsa-miR-876-5p,hsa-miR-30a*,hsa-miR-7,solexa-4793-177,hsa-miR-583,hsa-miR-511,hsa-miR-182,hsa-miR-196b,hsa-miR-330-3p,hsa-miR-96,hsa-miR-664*,hsa-miR-452,
GRPR	hsa-miR-624,HS_201,HS_303_a,hsa-miR-384,
NTSR2	hsa-miR-922,
ZBTB10	hsa-miR-411*,hsa-miR-607,hsa-miR-922,hsa-miR-513a-3p,hsa-miR-503,hsa-miR-30a*,HS_196.1,hsa-miR-583,hsa-miR-182,HS_144,hsa-miR-19b-1*,hsa-miR-330-3p,solexa-7534-111,hsa-miR-1826,hsa-miR-452,
Gcom1	hsa-miR-607,hsa-miR-16-2*,hsa-miR-330-3p,solexa-8000-104,hsa-miR-384,hsa-miR-374b*,hsa-miR-31,hsa-miR-922,hsa-miR-513a-3p,hsa-miR-876-5p,solexa-4793-177,hsa-miR-7,hsa-miR-190b,hsa-miR-182,hsa-miR-891a,HS_303_a,hsa-miR-452,
SPTBN2	hsa-miR-663,hsa-miR-922,hsa-miR-503,HS_196.1,hsa-miR-583,hsa-miR-182,hsa-miR-196b,hsa-miR-323-5p,hsa-miR-1229,HS_303_a,
HTRA1	hsa-miR-31,hsa-miR-448,hsa-miR-16-2*,solexa-4793-177,HS_196.1,hsa-miR-583,hsa-miR-182,hsa-miR-19b-1*,hsa-miR-193a-5p,hsa-miR-330-3p,solexa-5169-164,
LRMP	hsa-miR-448,hsa-miR-200a*,hsa-miR-583,
KLHL31	hsa-miR-607,hsa-miR-16-2*,hsa-miR-30a*,hsa-miR-624,hsa-miR-583,hsa-miR-511,hsa-miR-330-3p,solexa-7534-111,hsa-miR-323-5p,hsa-miR-187,hsa-miR-96,hsa-miR-1826,hsa-miR-384,hsa-miR-31,hsa-miR-922,hsa-miR-513a-3p,hsa-miR-182,solexa-8211-102,HS_201,hsa-miR-452,
SLC26A2	hsa-miR-607,hsa-miR-448,hsa-miR-16-2*,hsa-miR-200a*,hsa-miR-503,hsa-miR-30a*,hsa-miR-583,hsa-miR-202*,hsa-miR-330-3p,hsa-miR-1826,solexa-8000-104,hsa-miR-384,hsa-miR-31,hsa-miR-374b*,hsa-miR-34c-5p,hsa-miR-922,hsa-miR-513a-3p,hsa-miR-7,solexa-4793-177,HS_196.1,hsa-miR-182,HS_144,hsa-miR-19b-1*,hsa-miR-196b,HS_201,hsa-miR-664*,hsa-miR-452,HS_303_a,
WISP1	hsa-miR-31,hsa-miR-607,hsa-miR-16-2*,hsa-miR-922,hsa-miR-513a-3p,hsa-miR-30a*,hsa-miR-7,HS_196.1,hsa-miR-202*,hsa-miR-182,hsa-miR-330-3p,hsa-miR-1229,
ATP2B4	hsa-miR-607,hsa-miR-448,hsa-miR-24-1*,hsa-miR-624,hsa-miR-583,hsa-miR-511,hsa-miR-330-3p,hsa-miR-193a-5p,hsa-miR-323-5p,hsa-miR-187,hsa-miR-1229,hsa-miR-96,hsa-miR-384,hsa-miR-31,hsa-miR-34c-5p,hsa-miR-922,hsa-miR-876-5p,hsa-miR-7,solexa-4793-177,HS_196.1,hsa-miR-190b,hsa-miR-182,solexa-8211-102,HS_216,hsa-miR-664*,hsa-miR-452,
PTH	hsa-miR-374b*,solexa-8211-102,hsa-miR-96,hsa-miR-452,
KIAA0895	hsa-miR-411*,hsa-miR-607,hsa-miR-448,hsa-miR-583,hsa-miR-202*,hsa-miR-330-3p,solexa-7534-111,hsa-miR-96,hsa-miR-1826,hsa-miR-374b*,hsa-miR-34c-5p,hsa-miR-922,hsa-miR-513a-3p,hsa-miR-7,hsa-miR-190b,solexa-8211-102,hsa-miR-19b-1*,hsa-miR-196b,hsa-miR-452,
TARDBP	hsa-miR-411*,hsa-miR-607,hsa-miR-1250,hsa-miR-16-2*,hsa-miR-24-1*,hsa-miR-30a*,hsa-miR-624,hsa-miR-202*,hsa-miR-511,hsa-miR-330-3p,solexa-7534-111,hsa-miR-1229,hsa-miR-96,hsa-miR-922,hsa-miR-876-5p,hsa-miR-190b,HS_216,HS_201,HS_303_a,
P2RY10	hsa-miR-193a-5p,hsa-miR-583,
NME5	hsa-miR-196b,hsa-miR-200a*,hsa-miR-624,solexa-4793-177,hsa-miR-190b,
STAU1	hsa-miR-607,hsa-miR-24-1*,hsa-miR-513a-3p,hsa-miR-30a*,hsa-miR-624,hsa-miR-511,HS_216,hsa-miR-330-3p,hsa-miR-187,hsa-miR-1826,hsa-miR-452,hsa-miR-384,
DDX21	hsa-miR-31,hsa-miR-374b*,hsa-miR-607,hsa-miR-24-1*,hsa-miR-513a-3p,hsa-miR-624,solexa-4793-177,hsa-miR-511,hsa-miR-182,HS_144,solexa-7534-111,hsa-miR-1826,HS_201,hsa-miR-664*,hsa-miR-384,
CHMP1A	hsa-miR-1250,hsa-miR-663,hsa-miR-876-5p,HS_196.1,hsa-miR-720,hsa-miR-182,hsa-miR-19b-1*,HS_216,hsa-miR-187,solexa-8000-104,HS_303_a,
LRSAM1	hsa-miR-34c-5p,hsa-miR-922,hsa-miR-30a*,HS_201,
ZNF160	hsa-miR-374b*,hsa-miR-607,hsa-miR-448,hsa-miR-922,hsa-miR-134,hsa-miR-7,hsa-miR-511,HS_79.1,hsa-miR-19b-1*,solexa-7534-111,hsa-miR-1229,hsa-miR-384,
NOLA2	hsa-miR-7,
ADAR	hsa-miR-663,hsa-miR-16-2*,hsa-miR-922,hsa-miR-24-1*,hsa-miR-30a*,HS_196.1,hsa-miR-583,hsa-miR-182,HS_79.1,hsa-miR-19b-1*,hsa-miR-193a-5p,HS_201,hsa-miR-664*,hsa-miR-384,
HADHB	solexa-8211-102,hsa-miR-16-2*,hsa-miR-922,hsa-miR-30a*,solexa-5169-164,hsa-miR-452,HS_196.1,
PLXNB2	hsa-miR-607,hsa-miR-1250,HS_216,hsa-miR-323-5p,
ARMS2	hsa-miR-31,HS_216,solexa-4793-177,HS_196.1,hsa-miR-190b,
P2RX1	HS_144,hsa-miR-34c-5p,hsa-miR-663,HS_216,HS_201,HS_196.1,
GAS2	hsa-miR-16-2*,solexa-7534-111,hsa-miR-30a*,hsa-miR-190b,
EN2	hsa-miR-374b*,hsa-miR-411*,hsa-miR-34c-5p,hsa-miR-448,hsa-miR-16-2*,hsa-miR-922,hsa-miR-624,hsa-miR-7,solexa-4793-177,HS_196.1,hsa-miR-583,HS_144,hsa-miR-196b,HS_216,
NUMB	hsa-miR-31,hsa-miR-16-2*,hsa-miR-134,hsa-miR-30a*,hsa-miR-190b,hsa-miR-511,hsa-miR-182,solexa-8211-102,hsa-miR-19b-1*,hsa-miR-187,HS_201,hsa-miR-1229,
TNIP1	hsa-miR-182,HS_144,hsa-miR-922,HS_216,hsa-miR-193a-5p,hsa-miR-503,
TM9SF2	hsa-miR-193a-5p,hsa-miR-1826,
TOX2	hsa-miR-34c-5p,HS_216,
PSKH1	hsa-miR-31,hsa-miR-34c-5p,hsa-miR-922,hsa-miR-7,HS_196.1,hsa-miR-190b,solexa-8211-102,HS_79.1,HS_144,HS_216,solexa-7534-111,solexa-5169-164,HS_201,hsa-miR-96,HS_303_a,
NSFL1C	hsa-miR-31,hsa-miR-374b*,hsa-miR-922,hsa-miR-30a*,HS_196.1,hsa-miR-583,hsa-miR-182,HS_216,solexa-7534-111,hsa-miR-193a-5p,hsa-miR-330-3p,hsa-miR-1826,HS_201,hsa-miR-664*,hsa-miR-452,
RHOG	HS_216,hsa-miR-503,hsa-miR-624,HS_196.1,
HBB	solexa-8000-104,
HEY1	hsa-miR-374b*,hsa-miR-607,hsa-miR-513a-3p,hsa-miR-30a*,hsa-miR-624,HS_196.1,HS_144,hsa-miR-182,HS_201,hsa-miR-1826,
MED15	hsa-miR-511,hsa-miR-202*,hsa-miR-1250,hsa-miR-663,hsa-miR-200a*,HS_216,hsa-miR-330-3p,hsa-miR-876-5p,hsa-miR-1229,
KNG1	hsa-miR-511,
CASR	hsa-miR-374b*,hsa-miR-511,hsa-miR-30a*,HS_196.1,hsa-miR-384,
ITGAX	hsa-miR-448,hsa-miR-922,hsa-miR-503,hsa-miR-876-5p,hsa-miR-30a*,hsa-miR-583,solexa-8211-102,HS_79.1,HS_216,
C6orf66	hsa-miR-513a-3p,
XRN1	hsa-miR-411*,hsa-miR-607,hsa-miR-134,hsa-miR-30a*,hsa-miR-583,hsa-miR-202*,HS_79.1,hsa-miR-330-3p,hsa-miR-323-5p,hsa-miR-1826,solexa-5169-164,hsa-miR-384,solexa-8000-104,hsa-miR-374b*,hsa-miR-513a-3p,hsa-miR-190b,solexa-8211-102,HS_201,hsa-miR-452,
UNC50	hsa-miR-607,
C21orf33	hsa-miR-374b*,hsa-miR-182,hsa-miR-513a-3p,hsa-miR-96,hsa-miR-1826,HS_201,
IRF2	hsa-miR-202*,hsa-miR-607,hsa-miR-1250,hsa-miR-16-2*,HS_201,HS_196.1,HS_303_a,
RUNX2	hsa-miR-607,hsa-miR-448,hsa-miR-1250,hsa-miR-16-2*,hsa-miR-134,hsa-miR-30a*,hsa-miR-511,hsa-miR-330-3p,solexa-7534-111,hsa-miR-187,hsa-miR-96,hsa-miR-384,hsa-miR-374b*,hsa-miR-34c-5p,hsa-miR-876-5p,solexa-4793-177,HS_196.1,hsa-miR-190b,HS_144,hsa-miR-19b-1*,HS_201,hsa-miR-664*,hsa-miR-452,
PGR	hsa-miR-411*,hsa-miR-607,hsa-miR-134,hsa-miR-30a*,hsa-miR-624,hsa-miR-330-3p,solexa-7534-111,hsa-miR-1826,hsa-miR-374b*,hsa-miR-34c-5p,HS_144,hsa-miR-196b,HS_201,hsa-miR-452,hsa-miR-1250,hsa-miR-448,hsa-miR-16-2*,hsa-miR-583,hsa-miR-202*,hsa-miR-511,hsa-miR-323-5p,hsa-miR-96,hsa-miR-1229,hsa-miR-31,hsa-miR-922,hsa-miR-513a-3p,hsa-miR-876-5p,solexa-4793-177,hsa-miR-7,hsa-miR-190b,HS_196.1,solexa-8…
SOX1	hsa-miR-374b*,hsa-miR-411*,hsa-miR-663,hsa-miR-16-2*,hsa-miR-24-1*,hsa-miR-513a-3p,hsa-miR-876-5p,hsa-miR-30a*,hsa-miR-624,hsa-miR-583,solexa-8211-102,hsa-miR-19b-1*,hsa-miR-193a-5p,hsa-miR-323-5p,hsa-miR-1229,HS_201,
ODC1	hsa-miR-607,hsa-miR-187,
SDC3	HS_216,
NR2F6	hsa-miR-511,
ADORA2B	hsa-miR-24-1*,hsa-miR-30a*,hsa-miR-452,
TMEM218	hsa-miR-31,hsa-miR-607,hsa-miR-16-2*,hsa-miR-513a-3p,solexa-4793-177,HS_144,hsa-miR-182,HS_201,
ZFYVE16	hsa-miR-31,hsa-miR-607,hsa-miR-448,hsa-miR-200a*,hsa-miR-513a-3p,hsa-miR-30a*,hsa-miR-7,HS_196.1,hsa-miR-583,hsa-miR-511,HS_144,hsa-miR-196b,hsa-miR-330-3p,solexa-7534-111,
POLE	hsa-miR-330-3p,hsa-miR-503,hsa-miR-876-5p,hsa-miR-323-5p,HS_201,
E2F2	hsa-miR-31,hsa-miR-922,hsa-miR-876-5p,hsa-miR-7,HS_196.1,hsa-miR-583,hsa-miR-511,HS_216,solexa-7534-111,hsa-miR-193a-5p,hsa-miR-187,hsa-miR-452,HS_303_a,
MAPK11	hsa-miR-31,hsa-miR-922,hsa-miR-24-1*,HS_196.1,hsa-miR-583,hsa-miR-182,HS_79.1,HS_144,HS_216,hsa-miR-193a-5p,
TBC1D22A	hsa-miR-374b*,hsa-miR-511,hsa-miR-182,hsa-miR-34c-5p,hsa-miR-19b-1*,hsa-miR-583,
HIP1R	hsa-miR-34c-5p,hsa-miR-607,hsa-miR-663,hsa-miR-1229,hsa-miR-452,
ENO3	hsa-miR-7,hsa-miR-96,
GAGE10	hsa-miR-513a-3p,hsa-miR-187,
COL4A6	hsa-miR-374b*,hsa-miR-922,hsa-miR-134,hsa-miR-7,hsa-miR-96,hsa-miR-664*,solexa-8000-104,
TOMM70A	hsa-miR-374b*,hsa-miR-411*,hsa-miR-34c-5p,hsa-miR-16-2*,hsa-miR-200a*,hsa-miR-30a*,HS_196.1,hsa-miR-583,hsa-miR-511,solexa-8211-102,HS_79.1,hsa-miR-19b-1*,hsa-miR-330-3p,hsa-miR-193a-5p,hsa-miR-452,
NAB1	hsa-miR-607,hsa-miR-448,hsa-miR-16-2*,hsa-miR-922,hsa-miR-513a-3p,hsa-miR-7,hsa-miR-190b,solexa-8211-102,hsa-miR-19b-1*,hsa-miR-664*,
GPR109B	hsa-miR-922,hsa-miR-330-3p,HS_201,hsa-miR-452,
TRPM3	hsa-miR-16-2*,hsa-miR-24-1*,hsa-miR-134,hsa-miR-583,hsa-miR-19b-1*,hsa-miR-330-3p,solexa-7534-111,HS_201,hsa-miR-664*,HS_303_a,
MED31	hsa-miR-663,hsa-miR-624,hsa-miR-7,hsa-miR-583,hsa-miR-202*,hsa-miR-511,hsa-miR-19b-1*,hsa-miR-196b,hsa-miR-330-3p,hsa-miR-1229,
PLG	hsa-miR-34c-5p,
CAPSL	hsa-miR-511,hsa-miR-182,hsa-miR-16-2*,solexa-7534-111,
FECH	hsa-miR-31,hsa-miR-374b*,hsa-miR-607,hsa-miR-448,hsa-miR-663,hsa-miR-16-2*,hsa-miR-513a-3p,hsa-miR-624,hsa-miR-7,hsa-miR-720,hsa-miR-664*,hsa-miR-891a,solexa-8000-104,
CRIP1	hsa-miR-624,
AZIN1	hsa-miR-607,hsa-miR-448,hsa-miR-16-2*,hsa-miR-513a-3p,hsa-miR-876-5p,hsa-miR-30a*,hsa-miR-190b,hsa-miR-202*,HS_216,hsa-miR-330-3p,solexa-7534-111,hsa-miR-96,
SLC7A7	HS_196.1,hsa-miR-583,
CA8	hsa-miR-511,solexa-8211-102,hsa-miR-16-2*,solexa-5169-164,hsa-miR-190b,
IL10RA	hsa-miR-31,hsa-miR-374b*,hsa-miR-922,HS_196.1,HS_216,hsa-miR-323-5p,hsa-miR-96,hsa-miR-1229,solexa-8000-104,hsa-miR-384,
POLR2J3	hsa-miR-34c-5p,hsa-miR-19b-1*,hsa-miR-193a-5p,hsa-miR-624,hsa-miR-1229,solexa-4793-177,HS_196.1,
SLFN11	hsa-miR-374b*,hsa-miR-411*,hsa-miR-607,hsa-miR-922,hsa-miR-513a-3p,hsa-miR-503,hsa-miR-134,hsa-miR-30a*,solexa-8211-102,hsa-miR-19b-1*,HS_216,hsa-miR-330-3p,hsa-miR-891a,
CDC42EP4	hsa-miR-31,hsa-miR-663,hsa-miR-16-2*,hsa-miR-922,hsa-miR-624,HS_196.1,hsa-miR-511,hsa-miR-182,hsa-miR-19b-1*,HS_201,hsa-miR-664*,hsa-miR-452,hsa-miR-384,
TMEM64	hsa-miR-411*,hsa-miR-607,hsa-miR-448,hsa-miR-16-2*,hsa-miR-513a-3p,hsa-miR-134,hsa-miR-624,hsa-miR-583,hsa-miR-182,hsa-miR-19b-1*,hsa-miR-330-3p,hsa-miR-1826,HS_201,hsa-miR-452,
ARG2	solexa-7534-111,HS_196.1,
TNRP	hsa-miR-34c-5p,hsa-miR-922,hsa-miR-7,solexa-4793-177,HS_196.1,hsa-miR-583,hsa-miR-182,hsa-miR-19b-1*,solexa-7534-111,
NOL7	hsa-miR-624,
JARID1A	hsa-miR-411*,hsa-miR-607,hsa-miR-1250,hsa-miR-16-2*,hsa-miR-200a*,hsa-miR-134,hsa-miR-30a*,hsa-miR-624,hsa-miR-583,hsa-miR-511,solexa-7534-111,hsa-miR-323-5p,hsa-miR-96,hsa-miR-1826,solexa-8000-104,hsa-miR-31,hsa-miR-374b*,hsa-miR-922,hsa-miR-513a-3p,hsa-miR-7,HS_196.1,hsa-miR-720,hsa-miR-190b,hsa-miR-182,solexa-8211-102,HS_144,hsa-miR-19b-1*,hsa-miR-196b,HS_201,hsa-miR-452,
ASH2L	hsa-miR-511,HS_79.1,hsa-miR-16-2*,hsa-miR-196b,hsa-miR-384,hsa-miR-583,
DNAH8	hsa-miR-182,hsa-miR-607,hsa-miR-190b,
MDS1	hsa-miR-876-5p,hsa-miR-624,hsa-miR-664*,hsa-miR-452,HS_303_a,
IFNA14	hsa-miR-193a-5p,solexa-7534-111,solexa-4793-177,
SLC1A3	hsa-miR-34c-5p,hsa-miR-607,hsa-miR-200a*,hsa-miR-24-1*,hsa-miR-513a-3p,hsa-miR-30a*,hsa-miR-7,HS_196.1,hsa-miR-511,hsa-miR-187,solexa-5169-164,hsa-miR-384,
RNF139	hsa-miR-607,hsa-miR-513a-3p,hsa-miR-583,hsa-miR-511,solexa-8211-102,HS_201,hsa-miR-96,hsa-miR-452,solexa-8000-104,
ADAM8	hsa-miR-31,HS_79.1,hsa-miR-663,
SFTPC	hsa-miR-30a*,
C16orf85	HS_79.1,
BCL7B	hsa-miR-31,hsa-miR-202*,hsa-miR-607,hsa-miR-1250,hsa-miR-663,HS_201,solexa-4793-177,
MAN2B2	hsa-miR-1250,hsa-miR-663,hsa-miR-513a-3p,HS_196.1,
RGS12	hsa-miR-922,hsa-miR-134,solexa-4793-177,hsa-miR-720,hsa-miR-190b,hsa-miR-187,hsa-miR-384,HS_303_a,
EIF1AY	hsa-miR-374b*,hsa-miR-511,HS_144,hsa-miR-607,hsa-miR-922,hsa-miR-196b,solexa-4793-177,
NUDT13	hsa-miR-411*,hsa-miR-513a-3p,hsa-miR-330-3p,hsa-miR-503,hsa-miR-876-5p,hsa-miR-452,
MT1F	hsa-miR-187,
ARL6IP4	hsa-miR-193a-5p,
RPL35A	hsa-miR-196b,
C2orf68	hsa-miR-134,hsa-miR-30a*,hsa-miR-202*,hsa-miR-511,HS_79.1,hsa-miR-330-3p,hsa-miR-323-5p,hsa-miR-96,hsa-miR-384,hsa-miR-34c-5p,hsa-miR-513a-3p,hsa-miR-7,hsa-miR-190b,hsa-miR-720,hsa-miR-19b-1*,HS_201,HS_303_a,
SAA4	HS_196.1,
LRCH1	hsa-miR-374b*,hsa-miR-34c-5p,hsa-miR-607,hsa-miR-30a*,hsa-miR-624,HS_196.1,hsa-miR-182,solexa-7534-111,hsa-miR-193a-5p,HS_201,hsa-miR-1826,hsa-miR-664*,hsa-miR-891a,hsa-miR-452,
RAPGEF5	hsa-miR-448,hsa-miR-16-2*,hsa-miR-503,hsa-miR-511,HS_79.1,hsa-miR-330-3p,solexa-7534-111,hsa-miR-1229,hsa-miR-96,hsa-miR-1826,solexa-8000-104,hsa-miR-31,hsa-miR-374b*,hsa-miR-34c-5p,hsa-miR-513a-3p,hsa-miR-876-5p,hsa-miR-7,hsa-miR-182,hsa-miR-196b,HS_216,HS_201,hsa-miR-664*,hsa-miR-452,
CLIP3	hsa-miR-34c-5p,hsa-miR-607,hsa-miR-448,hsa-miR-876-5p,hsa-miR-624,hsa-miR-7,HS_216,hsa-miR-323-5p,hsa-miR-193a-5p,hsa-miR-96,HS_201,hsa-miR-664*,hsa-miR-452,
MAP4K2	hsa-miR-663,
CHIC1	hsa-miR-411*,hsa-miR-607,hsa-miR-448,hsa-miR-16-2*,hsa-miR-503,hsa-miR-134,hsa-miR-30a*,hsa-miR-624,hsa-miR-583,hsa-miR-202*,hsa-miR-511,HS_79.1,hsa-miR-330-3p,solexa-7534-111,hsa-miR-96,hsa-miR-1826,solexa-5169-164,hsa-miR-384,solexa-8000-104,hsa-miR-31,hsa-miR-374b*,hsa-miR-922,hsa-miR-513a-3p,hsa-miR-876-5p,HS_196.1,hsa-miR-182,solexa-8211-102,hsa-miR-19b-1*,hsa-miR-196b,HS_216,hsa-miR-452,
SULF1	hsa-miR-374b*,hsa-miR-34c-5p,hsa-miR-607,hsa-miR-16-2*,hsa-miR-922,solexa-4793-177,HS_196.1,hsa-miR-190b,hsa-miR-511,hsa-miR-182,hsa-miR-196b,hsa-miR-193a-5p,hsa-miR-330-3p,hsa-miR-664*,hsa-miR-452,
C20orf30	hsa-miR-182,hsa-miR-1250,hsa-miR-24-1*,hsa-miR-876-5p,hsa-miR-624,hsa-miR-452,
KCNV1	hsa-miR-511,HS_79.1,hsa-miR-190b,
ACP1	hsa-miR-511,hsa-miR-448,hsa-miR-16-2*,hsa-miR-24-1*,hsa-miR-583,
SIGLEC5	hsa-miR-511,hsa-miR-876-5p,hsa-miR-323-5p,
ZMYM2	hsa-miR-374b*,hsa-miR-448,hsa-miR-16-2*,
DAGLA	hsa-miR-34c-5p,hsa-miR-448,hsa-miR-1250,hsa-miR-663,hsa-miR-16-2*,hsa-miR-503,hsa-miR-134,HS_196.1,hsa-miR-190b,HS_79.1,HS_216,hsa-miR-323-5p,hsa-miR-664*,HS_303_a,
NEURL	hsa-miR-503,hsa-miR-134,hsa-miR-30a*,hsa-miR-624,HS_79.1,hsa-miR-1229,hsa-miR-384,hsa-miR-34c-5p,hsa-miR-663,solexa-4793-177,hsa-miR-7,HS_196.1,hsa-miR-196b,HS_201,HS_303_a,hsa-miR-452,
LPL	hsa-miR-607,solexa-4793-177,HS_196.1,hsa-miR-511,HS_144,solexa-7534-111,HS_201,hsa-miR-96,hsa-miR-452,
FBXL3	hsa-miR-374b*,hsa-miR-16-2*,hsa-miR-513a-3p,hsa-miR-624,hsa-miR-190b,hsa-miR-511,hsa-miR-182,hsa-miR-193a-5p,hsa-miR-452,
CA5B	hsa-miR-411*,hsa-miR-448,hsa-miR-16-2*,hsa-miR-30a*,hsa-miR-202*,hsa-miR-511,HS_79.1,solexa-7534-111,hsa-miR-187,hsa-miR-96,hsa-miR-1826,hsa-miR-384,hsa-miR-34c-5p,hsa-miR-922,hsa-miR-513a-3p,hsa-miR-876-5p,hsa-miR-7,hsa-miR-190b,hsa-miR-182,HS_144,hsa-miR-19b-1*,HS_201,hsa-miR-664*,hsa-miR-452,HS_303_a,
CLEC2D	hsa-miR-607,hsa-miR-16-2*,hsa-miR-503,hsa-miR-30a*,hsa-miR-624,hsa-miR-583,hsa-miR-511,HS_79.1,solexa-7534-111,hsa-miR-1229,hsa-miR-1826,hsa-miR-374b*,hsa-miR-922,hsa-miR-513a-3p,hsa-miR-876-5p,hsa-miR-7,solexa-4793-177,HS_196.1,hsa-miR-182,HS_144,hsa-miR-19b-1*,hsa-miR-196b,hsa-miR-452,HS_303_a,
HMG2L1	hsa-miR-607,hsa-miR-513a-3p,hsa-miR-876-5p,hsa-miR-30a*,hsa-miR-624,hsa-miR-583,hsa-miR-202*,hsa-miR-19b-1*,HS_216,hsa-miR-96,HS_303_a,hsa-miR-384,
HCN4	hsa-miR-607,hsa-miR-200a*,HS_196.1,hsa-miR-583,hsa-miR-511,HS_79.1,HS_144,hsa-miR-1229,
CD8B	hsa-miR-374b*,hsa-miR-202*,HS_144,hsa-miR-16-2*,hsa-miR-330-3p,solexa-7534-111,hsa-miR-7,solexa-8000-104,
SLC6A12	hsa-miR-511,hsa-miR-34c-5p,HS_216,solexa-7534-111,hsa-miR-323-5p,hsa-miR-7,HS_196.1,
TGM4	hsa-miR-374b*,hsa-miR-876-5p,hsa-miR-624,HS_196.1,hsa-miR-583,hsa-miR-193a-5p,hsa-miR-1826,hsa-miR-452,
CD84	hsa-miR-1250,hsa-miR-134,hsa-miR-624,hsa-miR-583,hsa-miR-511,HS_79.1,hsa-miR-193a-5p,hsa-miR-187,solexa-5169-164,hsa-miR-34c-5p,hsa-miR-922,hsa-miR-513a-3p,hsa-miR-7,hsa-miR-190b,hsa-miR-720,HS_196.1,solexa-8211-102,hsa-miR-196b,hsa-miR-664*,
RASA1	hsa-miR-31,hsa-miR-374b*,hsa-miR-182,hsa-miR-922,hsa-miR-330-3p,hsa-miR-323-5p,hsa-miR-624,hsa-miR-1826,
ETV3L	hsa-miR-31,hsa-miR-607,HS_216,hsa-miR-30a*,HS_196.1,HS_303_a,hsa-miR-583,
FAM168A	hsa-miR-511,hsa-miR-607,HS_201,
PHKG1	HS_201,
NONO	hsa-miR-663,hsa-miR-1229,HS_201,hsa-miR-664*,
MAGEA11	hsa-miR-16-2*,hsa-miR-19b-1*,hsa-miR-196b,HS_201,
IMPA1	hsa-miR-34c-5p,hsa-miR-16-2*,hsa-miR-513a-3p,hsa-miR-30a*,hsa-miR-190b,hsa-miR-583,solexa-8211-102,HS_216,hsa-miR-330-3p,hsa-miR-452,
NPM3	hsa-miR-1229,
CLEC5A	hsa-miR-607,hsa-miR-448,hsa-miR-922,hsa-miR-513a-3p,hsa-miR-876-5p,hsa-miR-190b,hsa-miR-202*,hsa-miR-511,HS_201,hsa-miR-1826,hsa-miR-664*,hsa-miR-452,
MGAT3	hsa-miR-16-2*,hsa-miR-134,hsa-miR-583,hsa-miR-511,hsa-miR-330-3p,hsa-miR-323-5p,hsa-miR-1229,hsa-miR-384,hsa-miR-922,solexa-4793-177,hsa-miR-190b,HS_216,hsa-miR-196b,HS_201,HS_303_a,hsa-miR-452,
ERMN	hsa-miR-374b*,hsa-miR-34c-5p,hsa-miR-607,hsa-miR-448,hsa-miR-30a*,hsa-miR-624,hsa-miR-7,HS_196.1,hsa-miR-190b,hsa-miR-511,hsa-miR-19b-1*,HS_216,hsa-miR-452,hsa-miR-384,HS_303_a,
MBP	hsa-miR-16-2*,hsa-miR-200a*,hsa-miR-134,hsa-miR-30a*,hsa-miR-624,hsa-miR-583,hsa-miR-202*,hsa-miR-187,hsa-miR-384,hsa-miR-513a-3p,hsa-miR-190b,HS_196.1,HS_144,solexa-8211-102,hsa-miR-19b-1*,hsa-miR-452,
SIM2	hsa-miR-411*,hsa-miR-448,hsa-miR-24-1*,hsa-miR-624,hsa-miR-202*,hsa-miR-511,HS_79.1,hsa-miR-193a-5p,solexa-7534-111,hsa-miR-31,hsa-miR-34c-5p,hsa-miR-663,hsa-miR-876-5p,hsa-miR-720,solexa-8211-102,hsa-miR-182,hsa-miR-664*,hsa-miR-452,
GJC1	hsa-miR-607,hsa-miR-16-2*,hsa-miR-134,hsa-miR-624,hsa-miR-583,hsa-miR-511,HS_79.1,hsa-miR-330-3p,hsa-miR-187,hsa-miR-1229,hsa-miR-96,hsa-miR-1826,hsa-miR-384,hsa-miR-31,hsa-miR-513a-3p,hsa-miR-876-5p,hsa-miR-7,HS_196.1,hsa-miR-720,hsa-miR-190b,hsa-miR-182,solexa-8211-102,HS_144,hsa-miR-19b-1*,HS_216,HS_201,hsa-miR-664*,HS_303_a,
EXO1	hsa-miR-607,hsa-miR-19b-1*,hsa-miR-1826,
C20orf194	hsa-miR-607,hsa-miR-1250,hsa-miR-16-2*,hsa-miR-200a*,hsa-miR-30a*,hsa-miR-511,HS_79.1,hsa-miR-193a-5p,solexa-7534-111,hsa-miR-1229,hsa-miR-96,hsa-miR-34c-5p,hsa-miR-922,hsa-miR-513a-3p,HS_196.1,hsa-miR-182,solexa-8211-102,hsa-miR-19b-1*,HS_201,
SLC2A2	hsa-miR-411*,hsa-miR-607,hsa-miR-513a-3p,hsa-miR-330-3p,hsa-miR-96,hsa-miR-1826,HS_201,hsa-miR-190b,
SOSTDC1	hsa-miR-374b*,solexa-8211-102,hsa-miR-448,hsa-miR-330-3p,hsa-miR-193a-5p,solexa-7534-111,hsa-miR-1826,hsa-miR-452,
LRRC67	hsa-miR-922,solexa-8000-104,
HOXC11	hsa-miR-448,hsa-miR-663,hsa-miR-513a-3p,hsa-miR-503,HS_196.1,hsa-miR-720,hsa-miR-583,hsa-miR-193a-5p,HS_201,hsa-miR-452,
MAF	hsa-miR-607,hsa-miR-448,hsa-miR-1250,hsa-miR-16-2*,hsa-miR-30a*,hsa-miR-624,hsa-miR-583,hsa-miR-511,HS_79.1,hsa-miR-330-3p,hsa-miR-193a-5p,hsa-miR-96,hsa-miR-374b*,hsa-miR-663,hsa-miR-513a-3p,hsa-miR-876-5p,hsa-miR-7,HS_196.1,hsa-miR-190b,hsa-miR-182,hsa-miR-19b-1*,hsa-miR-196b,HS_201,hsa-miR-452,
HELZ	hsa-miR-411*,hsa-miR-607,hsa-miR-24-1*,hsa-miR-503,hsa-miR-134,hsa-miR-30a*,hsa-miR-624,hsa-miR-330-3p,solexa-7534-111,solexa-5169-164,hsa-miR-374b*,hsa-miR-34c-5p,hsa-miR-196b,HS_201,hsa-miR-452,hsa-miR-1250,hsa-miR-448,hsa-miR-16-2*,hsa-miR-583,hsa-miR-202*,hsa-miR-511,hsa-miR-193a-5p,hsa-miR-96,hsa-miR-1229,solexa-8000-104,hsa-miR-384,hsa-miR-31,hsa-miR-922,hsa-miR-513a-3p,hsa-miR-876-5p,hsa-m…
ADRB3	hsa-miR-511,hsa-miR-876-5p,hsa-miR-452,
DMD	hsa-miR-607,hsa-miR-24-1*,hsa-miR-503,hsa-miR-134,hsa-miR-624,solexa-7534-111,hsa-miR-34c-5p,hsa-miR-876-5p,hsa-miR-190b,solexa-8211-102,hsa-miR-19b-1*,hsa-miR-196b,HS_201,hsa-miR-452,hsa-miR-891a,hsa-miR-664*,
MPEG1	hsa-miR-411*,hsa-miR-607,hsa-miR-1250,hsa-miR-30a*,hsa-miR-583,hsa-miR-202*,hsa-miR-511,hsa-miR-330-3p,solexa-7534-111,hsa-miR-187,hsa-miR-1229,hsa-miR-96,hsa-miR-1826,solexa-8000-104,hsa-miR-31,HS_196.1,hsa-miR-182,solexa-8211-102,hsa-miR-196b,HS_201,
STAMBP	hsa-miR-513a-3p,hsa-miR-190b,
TCF20	hsa-miR-663,hsa-miR-513a-3p,HS_196.1,hsa-miR-19b-1*,hsa-miR-193a-5p,hsa-miR-330-3p,hsa-miR-1826,hsa-miR-1229,hsa-miR-452,
STAG3L2	hsa-miR-202*,hsa-miR-922,hsa-miR-30a*,hsa-miR-1229,
KLHL20	solexa-8211-102,hsa-miR-607,hsa-miR-19b-1*,HS_201,
SRM	HS_216,
OTC	hsa-miR-411*,hsa-miR-182,hsa-miR-330-3p,
ABCB11	hsa-miR-607,hsa-miR-16-2*,hsa-miR-196b,hsa-miR-7,HS_201,
SNX8	hsa-miR-583,
LDLRAD1	solexa-7534-111,
ZNF135	hsa-miR-202*,solexa-8211-102,hsa-miR-448,hsa-miR-513a-3p,hsa-miR-134,hsa-miR-1229,hsa-miR-1826,hsa-miR-452,
PER1	hsa-miR-374b*,HS_79.1,hsa-miR-196b,HS_216,hsa-miR-876-5p,HS_196.1,
TIMM50	hsa-miR-24-1*,hsa-miR-7,hsa-miR-511,HS_144,hsa-miR-323-5p,hsa-miR-330-3p,HS_201,hsa-miR-1229,
ANKRD20A4	hsa-miR-374b*,hsa-miR-513a-3p,hsa-miR-7,hsa-miR-202*,hsa-miR-511,hsa-miR-19b-1*,hsa-miR-1229,hsa-miR-452,hsa-miR-384,
HDAC1	hsa-miR-34c-5p,HS_201,HS_303_a,hsa-miR-583,
TP53TG3	hsa-miR-607,hsa-miR-16-2*,hsa-miR-922,hsa-miR-503,hsa-miR-134,hsa-miR-7,HS_196.1,hsa-miR-202*,solexa-8211-102,hsa-miR-19b-1*,hsa-miR-193a-5p,solexa-7534-111,hsa-miR-187,hsa-miR-1229,hsa-miR-1826,hsa-miR-452,
MTCP1	hsa-miR-374b*,hsa-miR-511,hsa-miR-19b-1*,hsa-miR-513a-3p,hsa-miR-323-5p,solexa-4793-177,
LMCD1	hsa-miR-607,hsa-miR-922,hsa-miR-513a-3p,hsa-miR-583,hsa-miR-511,solexa-8211-102,hsa-miR-330-3p,hsa-miR-187,
BLZF1	HS_79.1,hsa-miR-513a-3p,hsa-miR-134,hsa-miR-1229,hsa-miR-664*,hsa-miR-720,
SHOX	hsa-miR-411*,hsa-miR-607,hsa-miR-448,hsa-miR-511,hsa-miR-330-3p,hsa-miR-193a-5p,hsa-miR-96,solexa-5169-164,hsa-miR-384,hsa-miR-922,hsa-miR-663,hsa-miR-513a-3p,hsa-miR-7,HS_196.1,solexa-8211-102,hsa-miR-182,hsa-miR-19b-1*,hsa-miR-196b,HS_201,hsa-miR-891a,
PCDHGC3	hsa-miR-34c-5p,hsa-miR-448,hsa-miR-1250,hsa-miR-200a*,hsa-miR-134,HS_196.1,hsa-miR-583,hsa-miR-182,hsa-miR-19b-1*,hsa-miR-330-3p,solexa-7534-111,hsa-miR-96,hsa-miR-1826,HS_201,hsa-miR-664*,
CAV2	hsa-miR-607,hsa-miR-16-2*,hsa-miR-200a*,hsa-miR-513a-3p,hsa-miR-624,hsa-miR-7,hsa-miR-720,hsa-miR-190b,hsa-miR-511,HS_79.1,hsa-miR-330-3p,hsa-miR-452,
MED26	hsa-miR-34c-5p,hsa-miR-1250,hsa-miR-323-5p,hsa-miR-624,hsa-miR-1229,HS_201,
DDO	hsa-miR-202*,hsa-miR-34c-5p,hsa-miR-513a-3p,hsa-miR-1826,
WARS2	hsa-miR-31,hsa-miR-16-2*,hsa-miR-30a*,hsa-miR-7,HS_196.1,hsa-miR-583,hsa-miR-19b-1*,hsa-miR-330-3p,
TMEM183B	hsa-miR-513a-3p,hsa-miR-190b,
MARCO	hsa-miR-922,
TBX22	hsa-miR-448,hsa-miR-922,hsa-miR-513a-3p,hsa-miR-452,
ASF1A	hsa-miR-607,hsa-miR-448,hsa-miR-16-2*,hsa-miR-200a*,solexa-4793-177,HS_196.1,HS_79.1,solexa-8211-102,solexa-7534-111,
DCHS1	solexa-8211-102,
TOMM40	hsa-miR-663,hsa-miR-24-1*,hsa-miR-720,
IGSF6	hsa-miR-511,hsa-miR-182,hsa-miR-30a*,solexa-4793-177,
TPPP	hsa-miR-607,hsa-miR-448,hsa-miR-1250,hsa-miR-16-2*,hsa-miR-24-1*,hsa-miR-134,hsa-miR-624,hsa-miR-511,HS_79.1,hsa-miR-330-3p,hsa-miR-323-5p,hsa-miR-187,hsa-miR-1229,hsa-miR-96,hsa-miR-34c-5p,hsa-miR-663,hsa-miR-922,hsa-miR-876-5p,HS_196.1,hsa-miR-182,hsa-miR-19b-1*,HS_201,hsa-miR-664*,HS_303_a,
ADNP	hsa-miR-34c-5p,hsa-miR-200a*,HS_216,hsa-miR-503,hsa-miR-187,hsa-miR-624,
UST	hsa-miR-607,hsa-miR-1250,hsa-miR-30a*,HS_79.1,hsa-miR-330-3p,solexa-7534-111,hsa-miR-1826,hsa-miR-384,hsa-miR-31,hsa-miR-34c-5p,hsa-miR-876-5p,hsa-miR-190b,hsa-miR-720,HS_196.1,solexa-8211-102,hsa-miR-196b,HS_201,
BTD	HS_144,hsa-miR-7,HS_196.1,
GSTM5	hsa-miR-31,hsa-miR-34c-5p,hsa-miR-922,hsa-miR-7,solexa-4793-177,HS_196.1,hsa-miR-190b,hsa-miR-583,hsa-miR-196b,hsa-miR-193a-5p,hsa-miR-1826,hsa-miR-96,hsa-miR-664*,
RFFL	hsa-miR-607,hsa-miR-16-2*,hsa-miR-503,hsa-miR-511,hsa-miR-330-3p,hsa-miR-187,hsa-miR-1229,hsa-miR-31,hsa-miR-34c-5p,hsa-miR-922,hsa-miR-513a-3p,hsa-miR-876-5p,hsa-miR-7,hsa-miR-190b,HS_196.1,hsa-miR-182,solexa-8211-102,HS_216,HS_201,hsa-miR-664*,hsa-miR-452,
SNRPB2	hsa-miR-513a-3p,hsa-miR-330-3p,solexa-4793-177,
FLJ45139	hsa-miR-411*,hsa-miR-34c-5p,hsa-miR-448,hsa-miR-922,hsa-miR-200a*,hsa-miR-513a-3p,hsa-miR-511,hsa-miR-187,HS_303_a,
APOA4	hsa-miR-374b*,hsa-miR-663,hsa-miR-323-5p,hsa-miR-1229,HS_303_a,
APBA3	hsa-miR-193a-5p,hsa-miR-624,hsa-miR-452,
C2orf60	hsa-miR-411*,hsa-miR-607,hsa-miR-448,hsa-miR-134,hsa-miR-624,hsa-miR-511,HS_79.1,hsa-miR-323-5p,hsa-miR-31,hsa-miR-34c-5p,hsa-miR-876-5p,solexa-4793-177,HS_196.1,HS_144,hsa-miR-182,hsa-miR-19b-1*,hsa-miR-196b,hsa-miR-664*,hsa-miR-452,HS_303_a,
IL9	hsa-miR-583,
HOXA11	hsa-miR-31,hsa-miR-374b*,hsa-miR-607,hsa-miR-448,hsa-miR-24-1*,hsa-miR-513a-3p,hsa-miR-583,HS_216,hsa-miR-1826,hsa-miR-664*,HS_303_a,
RPL31	hsa-miR-30a*,hsa-miR-7,
RAB28	hsa-miR-31,hsa-miR-607,hsa-miR-16-2*,hsa-miR-30a*,hsa-miR-384,
LY9	hsa-miR-34c-5p,HS_79.1,hsa-miR-663,hsa-miR-193a-5p,hsa-miR-503,
ATP2B3	hsa-miR-663,hsa-miR-16-2*,hsa-miR-922,hsa-miR-513a-3p,hsa-miR-503,hsa-miR-876-5p,hsa-miR-30a*,hsa-miR-583,hsa-miR-19b-1*,hsa-miR-330-3p,hsa-miR-193a-5p,hsa-miR-323-5p,hsa-miR-1229,HS_201,HS_303_a,
TFCP2	hsa-miR-607,hsa-miR-448,hsa-miR-624,HS_196.1,
KDELR2	hsa-miR-31,hsa-miR-1250,hsa-miR-200a*,hsa-miR-24-1*,hsa-miR-624,hsa-miR-7,solexa-7534-111,hsa-miR-330-3p,hsa-miR-187,hsa-miR-1826,hsa-miR-452,hsa-miR-384,
FLJ45422	hsa-miR-607,hsa-miR-503,hsa-miR-134,hsa-miR-30a*,hsa-miR-624,HS_79.1,solexa-7534-111,hsa-miR-34c-5p,hsa-miR-663,HS_144,hsa-miR-196b,HS_201,hsa-miR-891a,hsa-miR-452,HS_303_a,hsa-miR-1250,hsa-miR-448,hsa-miR-16-2*,hsa-miR-583,hsa-miR-511,hsa-miR-202*,hsa-miR-187,hsa-miR-1229,solexa-8000-104,hsa-miR-384,hsa-miR-31,hsa-miR-922,hsa-miR-513a-3p,hsa-miR-876-5p,hsa-miR-7,hsa-miR-720,HS_196.1,hsa-miR-182,…
TLE4	hsa-miR-34c-5p,hsa-miR-922,hsa-miR-513a-3p,hsa-miR-190b,hsa-miR-583,hsa-miR-323-5p,solexa-7534-111,hsa-miR-96,hsa-miR-664*,
TLK2	hsa-miR-607,hsa-miR-24-1*,hsa-miR-30a*,hsa-miR-511,hsa-miR-330-3p,solexa-7534-111,hsa-miR-193a-5p,hsa-miR-187,hsa-miR-1826,hsa-miR-384,hsa-miR-374b*,hsa-miR-663,hsa-miR-7,HS_196.1,hsa-miR-182,HS_144,solexa-8211-102,hsa-miR-19b-1*,HS_201,hsa-miR-664*,hsa-miR-452,
PKP3	hsa-miR-1250,hsa-miR-134,hsa-miR-323-5p,hsa-miR-664*,
RPN2	hsa-miR-513a-3p,
CIR	hsa-miR-922,hsa-miR-384,
CTSO	hsa-miR-34c-5p,hsa-miR-922,hsa-miR-134,hsa-miR-30a*,hsa-miR-7,HS_196.1,hsa-miR-583,hsa-miR-511,solexa-8211-102,hsa-miR-19b-1*,hsa-miR-196b,hsa-miR-1826,
SH3GL2	hsa-miR-448,hsa-miR-1250,hsa-miR-16-2*,hsa-miR-30a*,hsa-miR-511,hsa-miR-330-3p,solexa-7534-111,hsa-miR-34c-5p,hsa-miR-876-5p,solexa-4793-177,HS_196.1,hsa-miR-182,hsa-miR-19b-1*,HS_216,hsa-miR-452,hsa-miR-664*,
SFMBT1	hsa-miR-511,hsa-miR-922,hsa-miR-452,
IGFBP3	hsa-miR-448,hsa-miR-200a*,hsa-miR-7,HS_196.1,hsa-miR-583,HS_144,hsa-miR-330-3p,hsa-miR-664*,hsa-miR-452,solexa-8000-104,
FER1L3	HS_144,hsa-miR-30a*,
DEK	hsa-miR-374b*,hsa-miR-607,hsa-miR-513a-3p,hsa-miR-30a*,hsa-miR-624,hsa-miR-330-3p,hsa-miR-1826,hsa-miR-452,hsa-miR-664*,
HSF5	hsa-miR-31,hsa-miR-200a*,hsa-miR-24-1*,hsa-miR-134,hsa-miR-876-5p,hsa-miR-7,hsa-miR-384,hsa-miR-664*,
PSPC1	hsa-miR-876-5p,solexa-4793-177,
C20orf43	hsa-miR-34c-5p,hsa-miR-24-1*,HS_216,hsa-miR-503,solexa-4793-177,hsa-miR-664*,
C4BPA	hsa-miR-374b*,solexa-8211-102,hsa-miR-513a-3p,hsa-miR-330-3p,
SORBS3	hsa-miR-663,hsa-miR-330-3p,HS_196.1,hsa-miR-583,
ALB	hsa-miR-624,hsa-miR-583,
ARHGAP24	hsa-miR-31,hsa-miR-374b*,hsa-miR-922,hsa-miR-134,hsa-miR-624,solexa-4793-177,hsa-miR-202*,hsa-miR-182,solexa-8211-102,HS_79.1,solexa-7534-111,hsa-miR-96,
UPF2	hsa-miR-374b*,hsa-miR-182,hsa-miR-607,hsa-miR-30a*,hsa-miR-664*,
DOPEY1	hsa-miR-16-2*,
C1QA	hsa-miR-922,
TERF1	hsa-miR-511,solexa-8211-102,hsa-miR-16-2*,hsa-miR-196b,hsa-miR-452,
DNTT	hsa-miR-202*,hsa-miR-96,
EIF3CL	hsa-miR-922,hsa-miR-134,
ACTBL2	hsa-miR-16-2*,hsa-miR-19b-1*,hsa-miR-922,hsa-miR-1826,hsa-miR-583,
C11orf41	hsa-miR-411*,hsa-miR-607,hsa-miR-448,hsa-miR-134,hsa-miR-30a*,hsa-miR-624,hsa-miR-583,hsa-miR-202*,hsa-miR-193a-5p,hsa-miR-1229,hsa-miR-96,hsa-miR-1826,hsa-miR-384,solexa-8000-104,hsa-miR-31,hsa-miR-922,hsa-miR-513a-3p,hsa-miR-876-5p,hsa-miR-7,HS_196.1,hsa-miR-182,solexa-8211-102,hsa-miR-19b-1*,HS_216,HS_201,hsa-miR-664*,HS_303_a,
NINJ1	hsa-miR-663,hsa-miR-196b,hsa-miR-624,
EFR3A	hsa-miR-607,hsa-miR-16-2*,hsa-miR-922,hsa-miR-200a*,hsa-miR-24-1*,hsa-miR-134,hsa-miR-30a*,solexa-4793-177,hsa-miR-190b,hsa-miR-583,hsa-miR-511,hsa-miR-19b-1*,hsa-miR-330-3p,solexa-7534-111,hsa-miR-664*,
COL11A1	hsa-miR-607,hsa-miR-16-2*,hsa-miR-513a-3p,hsa-miR-134,hsa-miR-190b,hsa-miR-182,solexa-8211-102,hsa-miR-19b-1*,hsa-miR-1826,hsa-miR-96,hsa-miR-452,
HIST1H1D	hsa-miR-583,
UCP3	hsa-miR-34c-5p,hsa-miR-607,hsa-miR-876-5p,solexa-4793-177,hsa-miR-19b-1*,HS_216,solexa-7534-111,hsa-miR-1229,hsa-miR-96,hsa-miR-384,
VAMP7	hsa-miR-448,hsa-miR-16-2*,hsa-miR-503,hsa-miR-30a*,hsa-miR-7,HS_196.1,hsa-miR-182,HS_201,hsa-miR-1826,hsa-miR-452,HS_303_a,
CKMT2	hsa-miR-922,
SLC13A3	hsa-miR-34c-5p,hsa-miR-448,hsa-miR-16-2*,hsa-miR-922,hsa-miR-624,HS_196.1,hsa-miR-583,hsa-miR-511,hsa-miR-19b-1*,hsa-miR-323-5p,hsa-miR-1229,hsa-miR-1826,solexa-5169-164,hsa-miR-384,
NBPF14	hsa-miR-31,hsa-miR-202*,hsa-miR-607,solexa-7534-111,HS_196.1,
N4BP2L1	hsa-miR-374b*,hsa-miR-411*,hsa-miR-607,hsa-miR-448,hsa-miR-16-2*,hsa-miR-503,hsa-miR-30a*,hsa-miR-7,hsa-miR-202*,HS_144,hsa-miR-196b,solexa-7534-111,hsa-miR-1229,HS_201,hsa-miR-452,
TIMP4	hsa-miR-96,hsa-miR-1826,hsa-miR-664*,
SLIT2	hsa-miR-607,
PITPNC1	hsa-miR-374b*,hsa-miR-607,hsa-miR-200a*,hsa-miR-511,solexa-8211-102,hsa-miR-19b-1*,solexa-7534-111,hsa-miR-330-3p,
PIK3R6	hsa-miR-34c-5p,HS_216,hsa-miR-503,hsa-miR-30a*,hsa-miR-1229,hsa-miR-720,
KCNMB4	HS_144,hsa-miR-922,
LOC123688	hsa-miR-1250,hsa-miR-193a-5p,
FUT2	hsa-miR-411*,hsa-miR-503,hsa-miR-134,hsa-miR-624,hsa-miR-583,HS_79.1,solexa-7534-111,hsa-miR-1229,hsa-miR-1826,solexa-5169-164,solexa-8000-104,hsa-miR-34c-5p,hsa-miR-663,hsa-miR-876-5p,HS_196.1,hsa-miR-720,hsa-miR-190b,HS_144,hsa-miR-19b-1*,HS_201,hsa-miR-664*,hsa-miR-452,
FZD4	hsa-miR-607,hsa-miR-16-2*,hsa-miR-200a*,hsa-miR-24-1*,hsa-miR-503,hsa-miR-583,HS_79.1,hsa-miR-330-3p,solexa-7534-111,hsa-miR-1229,hsa-miR-1826,hsa-miR-31,hsa-miR-34c-5p,hsa-miR-922,hsa-miR-513a-3p,hsa-miR-876-5p,hsa-miR-7,HS_196.1,solexa-8211-102,HS_216,HS_201,hsa-miR-452,HS_303_a,
GALNS	hsa-miR-182,HS_79.1,HS_201,hsa-miR-452,HS_196.1,
PNMA3	hsa-miR-31,hsa-miR-34c-5p,hsa-miR-663,hsa-miR-16-2*,solexa-8211-102,HS_79.1,hsa-miR-323-5p,hsa-miR-193a-5p,hsa-miR-330-3p,HS_201,hsa-miR-1229,hsa-miR-664*,
STX6	hsa-miR-411*,hsa-miR-607,hsa-miR-922,hsa-miR-200a*,hsa-miR-876-5p,hsa-miR-624,hsa-miR-7,HS_196.1,hsa-miR-182,HS_144,HS_216,hsa-miR-187,HS_201,hsa-miR-664*,hsa-miR-452,
CIDEB	solexa-7534-111,hsa-miR-664*,hsa-miR-452,
GAGE8	hsa-miR-511,hsa-miR-513a-3p,hsa-miR-187,
KCNJ11	hsa-miR-202*,hsa-miR-182,hsa-miR-663,HS_216,hsa-miR-330-3p,hsa-miR-503,hsa-miR-624,hsa-miR-1229,HS_201,
PDK3	hsa-miR-31,hsa-miR-448,hsa-miR-30a*,hsa-miR-1826,
TPR	hsa-miR-182,hsa-miR-96,
WIT1	hsa-miR-34c-5p,hsa-miR-663,hsa-miR-503,HS_201,hsa-miR-664*,hsa-miR-891a,solexa-8000-104,
MTX2	hsa-miR-411*,hsa-miR-513a-3p,hsa-miR-30a*,hsa-miR-452,
LOC283767	hsa-miR-511,HS_79.1,hsa-miR-19b-1*,hsa-miR-720,
BRD3	hsa-miR-182,hsa-miR-607,hsa-miR-330-3p,hsa-miR-134,hsa-miR-624,hsa-miR-1229,hsa-miR-583,
SLC45A1	hsa-miR-187,hsa-miR-720,
UBXD6	hsa-miR-202*,hsa-miR-922,
HOXB7	hsa-miR-511,hsa-miR-202*,hsa-miR-196b,hsa-miR-513a-3p,hsa-miR-30a*,HS_201,hsa-miR-583,
UNQ338	HS_79.1,HS_201,
CENTG1	hsa-miR-34c-5p,hsa-miR-663,hsa-miR-503,hsa-miR-720,hsa-miR-193a-5p,hsa-miR-330-3p,HS_201,hsa-miR-1229,hsa-miR-452,HS_303_a,
TNPO2	hsa-miR-922,hsa-miR-513a-3p,HS_196.1,hsa-miR-583,hsa-miR-330-3p,HS_201,hsa-miR-96,hsa-miR-1229,hsa-miR-664*,hsa-miR-891a,HS_303_a,
IRF9	solexa-7534-111,hsa-miR-876-5p,hsa-miR-30a*,HS_196.1,hsa-miR-384,hsa-miR-583,
PABPC1L2B	hsa-miR-663,HS_196.1,HS_79.1,hsa-miR-182,hsa-miR-19b-1*,HS_216,solexa-7534-111,hsa-miR-330-3p,hsa-miR-664*,
FABP2	hsa-miR-16-2*,hsa-miR-513a-3p,hsa-miR-134,hsa-miR-30a*,hsa-miR-190b,hsa-miR-202*,HS_144,hsa-miR-182,solexa-7534-111,
FBXL4	hsa-miR-330-3p,hsa-miR-187,hsa-miR-30a*,hsa-miR-7,hsa-miR-664*,
MYO1D	hsa-miR-1250,hsa-miR-200a*,hsa-miR-503,hsa-miR-30a*,hsa-miR-193a-5p,solexa-7534-111,hsa-miR-323-5p,hsa-miR-187,hsa-miR-1229,hsa-miR-31,hsa-miR-34c-5p,hsa-miR-663,HS_196.1,hsa-miR-182,HS_144,solexa-8211-102,hsa-miR-19b-1*,HS_216,
NFU1	hsa-miR-134,
UGT8	hsa-miR-876-5p,
MAPK4	hsa-miR-607,hsa-miR-1250,hsa-miR-922,hsa-miR-876-5p,hsa-miR-7,HS_196.1,hsa-miR-583,hsa-miR-202*,hsa-miR-511,HS_144,hsa-miR-19b-1*,HS_216,hsa-miR-187,hsa-miR-664*,
HINT1	hsa-miR-511,
CHCHD2	hsa-miR-7,
DYNLT3	hsa-miR-31,hsa-miR-374b*,hsa-miR-411*,hsa-miR-448,hsa-miR-16-2*,hsa-miR-922,hsa-miR-503,hsa-miR-182,hsa-miR-19b-1*,
NDP	hsa-miR-374b*,hsa-miR-182,hsa-miR-503,hsa-miR-624,
RHOBTB1	hsa-miR-607,hsa-miR-448,hsa-miR-24-1*,hsa-miR-134,hsa-miR-30a*,hsa-miR-624,hsa-miR-193a-5p,solexa-7534-111,hsa-miR-323-5p,hsa-miR-384,hsa-miR-31,hsa-miR-34c-5p,hsa-miR-922,hsa-miR-513a-3p,hsa-miR-182,HS_216,HS_201,HS_303_a,
SLC4A4	hsa-miR-448,hsa-miR-134,hsa-miR-30a*,hsa-miR-583,hsa-miR-202*,hsa-miR-511,solexa-7534-111,hsa-miR-187,hsa-miR-96,hsa-miR-384,hsa-miR-374b*,hsa-miR-922,hsa-miR-513a-3p,solexa-4793-177,hsa-miR-7,HS_196.1,hsa-miR-182,solexa-8211-102,hsa-miR-19b-1*,HS_201,hsa-miR-664*,hsa-miR-452,
FLII	hsa-miR-1250,hsa-miR-876-5p,
TMEM189UBE2V1	hsa-miR-34c-5p,hsa-miR-607,hsa-miR-16-2*,hsa-miR-922,hsa-miR-200a*,hsa-miR-513a-3p,hsa-miR-503,hsa-miR-7,solexa-4793-177,HS_196.1,hsa-miR-511,hsa-miR-330-3p,hsa-miR-664*,
RPS16	hsa-miR-452,
AP2A2	hsa-miR-1250,hsa-miR-663,hsa-miR-96,hsa-miR-1826,HS_201,
CSNK2A1	hsa-miR-411*,hsa-miR-1250,hsa-miR-663,hsa-miR-200a*,HS_216,hsa-miR-624,HS_201,
FKBP6	hsa-miR-374b*,HS_216,hsa-miR-330-3p,hsa-miR-193a-5p,HS_201,
ZNF214	hsa-miR-34c-5p,hsa-miR-607,hsa-miR-448,solexa-7534-111,hsa-miR-876-5p,hsa-miR-384,
TWIST1	hsa-miR-19b-1*,hsa-miR-30a*,hsa-miR-96,HS_196.1,
EPO	HS_144,hsa-miR-663,hsa-miR-19b-1*,hsa-miR-30a*,hsa-miR-1229,hsa-miR-96,
MRPS18B	hsa-miR-134,hsa-miR-720,hsa-miR-384,
ZNF682	hsa-miR-202*,hsa-miR-182,hsa-miR-16-2*,hsa-miR-922,hsa-miR-513a-3p,hsa-miR-503,hsa-miR-876-5p,hsa-miR-30a*,
AOX1	hsa-miR-511,hsa-miR-448,hsa-miR-922,hsa-miR-583,
CYR61	hsa-miR-374b*,solexa-7534-111,HS_201,hsa-miR-452,
DTNA	hsa-miR-607,hsa-miR-448,hsa-miR-1250,hsa-miR-16-2*,hsa-miR-134,hsa-miR-30a*,hsa-miR-583,hsa-miR-202*,hsa-miR-511,HS_79.1,hsa-miR-193a-5p,solexa-7534-111,solexa-5169-164,solexa-8000-104,hsa-miR-374b*,hsa-miR-34c-5p,hsa-miR-922,hsa-miR-513a-3p,solexa-4793-177,HS_196.1,hsa-miR-182,solexa-8211-102,hsa-miR-19b-1*,hsa-miR-664*,hsa-miR-452,
JRKL	hsa-miR-374b*,hsa-miR-411*,hsa-miR-607,hsa-miR-16-2*,hsa-miR-922,hsa-miR-513a-3p,hsa-miR-876-5p,hsa-miR-30a*,solexa-4793-177,hsa-miR-182,solexa-8211-102,hsa-miR-196b,hsa-miR-1826,HS_201,
MAFF	hsa-miR-34c-5p,HS_79.1,hsa-miR-663,hsa-miR-16-2*,hsa-miR-7,hsa-miR-96,HS_201,hsa-miR-664*,
TMOD3	hsa-miR-374b*,hsa-miR-411*,hsa-miR-607,hsa-miR-922,hsa-miR-513a-3p,hsa-miR-7,HS_79.1,solexa-7534-111,HS_201,hsa-miR-452,
EEA1	hsa-miR-607,hsa-miR-16-2*,hsa-miR-513a-3p,hsa-miR-876-5p,hsa-miR-30a*,hsa-miR-624,HS_196.1,solexa-8211-102,hsa-miR-19b-1*,hsa-miR-196b,solexa-7534-111,hsa-miR-1826,hsa-miR-452,solexa-8000-104,
IL1R1	hsa-miR-24-1*,hsa-miR-511,HS_79.1,hsa-miR-323-5p,hsa-miR-187,hsa-miR-96,hsa-miR-1826,hsa-miR-384,hsa-miR-31,hsa-miR-34c-5p,hsa-miR-922,hsa-miR-513a-3p,hsa-miR-720,HS_196.1,hsa-miR-182,solexa-8211-102,hsa-miR-19b-1*,HS_216,HS_201,
KLK3	hsa-miR-182,hsa-miR-513a-3p,hsa-miR-187,hsa-miR-30a*,hsa-miR-7,hsa-miR-190b,HS_303_a,hsa-miR-384,
HRSP12	hsa-miR-411*,hsa-miR-16-2*,hsa-miR-876-5p,hsa-miR-190b,
DDX20	hsa-miR-607,hsa-miR-16-2*,hsa-miR-922,hsa-miR-513a-3p,hsa-miR-7,
LOH11CR2A	hsa-miR-511,hsa-miR-34c-5p,hsa-miR-922,HS_201,HS_196.1,hsa-miR-583,
ARL5A	hsa-miR-607,hsa-miR-16-2*,hsa-miR-513a-3p,hsa-miR-624,solexa-4793-177,hsa-miR-190b,solexa-8211-102,hsa-miR-19b-1*,hsa-miR-196b,hsa-miR-96,
MAB21L1	solexa-8211-102,hsa-miR-607,hsa-miR-16-2*,hsa-miR-513a-3p,hsa-miR-330-3p,solexa-4793-177,hsa-miR-190b,
CCT6A	hsa-miR-202*,solexa-8211-102,hsa-miR-16-2*,hsa-miR-513a-3p,hsa-miR-330-3p,hsa-miR-30a*,hsa-miR-624,
ADAM2	hsa-miR-411*,hsa-miR-448,hsa-miR-922,hsa-miR-7,hsa-miR-1826,
PHKB	hsa-miR-411*,hsa-miR-448,hsa-miR-134,hsa-miR-30a*,hsa-miR-511,HS_79.1,hsa-miR-330-3p,hsa-miR-96,hsa-miR-1826,hsa-miR-31,hsa-miR-374b*,hsa-miR-34c-5p,hsa-miR-922,hsa-miR-513a-3p,hsa-miR-876-5p,hsa-miR-7,hsa-miR-720,hsa-miR-190b,hsa-miR-182,hsa-miR-19b-1*,hsa-miR-196b,HS_216,HS_201,hsa-miR-664*,HS_303_a,
FAM13A1	hsa-miR-411*,hsa-miR-607,hsa-miR-134,hsa-miR-876-5p,hsa-miR-7,solexa-4793-177,hsa-miR-511,HS_79.1,hsa-miR-19b-1*,HS_216,hsa-miR-330-3p,solexa-7534-111,hsa-miR-187,hsa-miR-1229,solexa-5169-164,hsa-miR-664*,
EHHADH	hsa-miR-411*,hsa-miR-16-2*,hsa-miR-200a*,hsa-miR-513a-3p,hsa-miR-7,HS_196.1,hsa-miR-583,hsa-miR-511,hsa-miR-182,hsa-miR-19b-1*,HS_201,hsa-miR-384,
ITGB5	hsa-miR-19b-1*,hsa-miR-24-1*,solexa-7534-111,hsa-miR-30a*,
YIPF3	HS_196.1,hsa-miR-583,
FKBP2	HS_216,hsa-miR-1229,HS_196.1,
GGT5	hsa-miR-31,HS_216,
XPO7	hsa-miR-31,hsa-miR-374b*,hsa-miR-448,hsa-miR-503,hsa-miR-30a*,hsa-miR-7,HS_196.1,hsa-miR-583,hsa-miR-1826,hsa-miR-1229,hsa-miR-452,
GPR75	hsa-miR-330-3p,hsa-miR-30a*,hsa-miR-452,
APOC1	hsa-miR-513a-3p,
RNASE4	hsa-miR-19b-1*,hsa-miR-7,hsa-miR-583,
PRAMEF8	HS_201,
NEK2	hsa-miR-31,solexa-8211-102,hsa-miR-583,
ARID1A	hsa-miR-31,hsa-miR-34c-5p,hsa-miR-876-5p,HS_196.1,hsa-miR-583,hsa-miR-511,hsa-miR-19b-1*,hsa-miR-330-3p,hsa-miR-187,hsa-miR-664*,
TPD52L3	hsa-miR-411*,hsa-miR-513a-3p,hsa-miR-876-5p,hsa-miR-7,hsa-miR-330-3p,HS_201,hsa-miR-96,hsa-miR-384,
RRAGB	hsa-miR-411*,hsa-miR-16-2*,solexa-4793-177,HS_196.1,
HIST2H2BE	hsa-miR-511,hsa-miR-16-2*,hsa-miR-134,HS_196.1,HS_303_a,hsa-miR-583,
RCN2	hsa-miR-448,hsa-miR-16-2*,hsa-miR-1826,
SHMT2	HS_216,hsa-miR-193a-5p,hsa-miR-1826,hsa-miR-452,HS_196.1,hsa-miR-583,
KIAA1751	hsa-miR-1250,hsa-miR-134,hsa-miR-202*,hsa-miR-511,solexa-7534-111,hsa-miR-187,hsa-miR-96,hsa-miR-1826,hsa-miR-34c-5p,hsa-miR-922,hsa-miR-663,hsa-miR-876-5p,hsa-miR-7,hsa-miR-720,HS_196.1,HS_216,hsa-miR-664*,
MLYCD	hsa-miR-411*,hsa-miR-182,hsa-miR-16-2*,hsa-miR-19b-1*,solexa-7534-111,hsa-miR-891a,
NDUFA5	hsa-miR-511,hsa-miR-202*,solexa-8211-102,hsa-miR-607,hsa-miR-448,hsa-miR-513a-3p,
UQCRH	solexa-4793-177,
AP1S1	hsa-miR-182,HS_201,hsa-miR-664*,hsa-miR-583,
SDHA	solexa-7534-111,
ANKRD58	hsa-miR-503,
SMAD6	hsa-miR-134,hsa-miR-1229,HS_196.1,hsa-miR-583,
ZNF17	hsa-miR-374b*,hsa-miR-1250,solexa-7534-111,hsa-miR-876-5p,hsa-miR-7,
SAT1	hsa-miR-411*,hsa-miR-607,
ADAMTS7	HS_216,
RCBTB2	HS_144,hsa-miR-196b,hsa-miR-330-3p,hsa-miR-30a*,hsa-miR-624,hsa-miR-1229,hsa-miR-1826,hsa-miR-583,
RPP38	hsa-miR-624,
ZNF280D	hsa-miR-374b*,hsa-miR-411*,hsa-miR-607,hsa-miR-448,hsa-miR-16-2*,hsa-miR-7,hsa-miR-190b,hsa-miR-196b,hsa-miR-193a-5p,HS_201,hsa-miR-96,hsa-miR-452,
VEGFB	hsa-miR-193a-5p,solexa-4793-177,
YPEL2	hsa-miR-411*,hsa-miR-16-2*,hsa-miR-24-1*,hsa-miR-30a*,hsa-miR-330-3p,solexa-7534-111,hsa-miR-1229,solexa-8000-104,hsa-miR-31,hsa-miR-876-5p,solexa-4793-177,hsa-miR-7,hsa-miR-190b,hsa-miR-720,HS_196.1,hsa-miR-196b,HS_201,hsa-miR-664*,hsa-miR-891a,hsa-miR-452,
RBMS1	solexa-8211-102,hsa-miR-448,hsa-miR-513a-3p,hsa-miR-330-3p,hsa-miR-876-5p,hsa-miR-1826,hsa-miR-384,
NRXN2	hsa-miR-34c-5p,hsa-miR-187,hsa-miR-1229,HS_201,HS_196.1,
DRG2	hsa-miR-31,hsa-miR-663,hsa-miR-24-1*,hsa-miR-30a*,HS_196.1,hsa-miR-193a-5p,hsa-miR-96,HS_303_a,
SAFB	hsa-miR-922,
MAPK8IP1	hsa-miR-663,hsa-miR-1229,HS_303_a,
RFX2	hsa-miR-663,hsa-miR-922,hsa-miR-7,HS_196.1,hsa-miR-720,hsa-miR-583,hsa-miR-511,HS_216,hsa-miR-187,HS_201,hsa-miR-96,hsa-miR-1229,
MLLT4	hsa-miR-607,hsa-miR-922,hsa-miR-513a-3p,hsa-miR-876-5p,hsa-miR-624,hsa-miR-7,solexa-4793-177,HS_196.1,hsa-miR-583,hsa-miR-330-3p,hsa-miR-96,HS_201,solexa-8000-104,
ANKZF1	hsa-miR-511,HS_303_a,
DUSP8	hsa-miR-34c-5p,hsa-miR-663,hsa-miR-922,hsa-miR-134,hsa-miR-876-5p,hsa-miR-30a*,HS_196.1,hsa-miR-202*,HS_216,hsa-miR-664*,HS_303_a,
MEF2C	hsa-miR-448,hsa-miR-30a*,hsa-miR-624,hsa-miR-330-3p,hsa-miR-384,hsa-miR-374b*,hsa-miR-34c-5p,hsa-miR-922,hsa-miR-513a-3p,hsa-miR-876-5p,hsa-miR-190b,HS_196.1,solexa-8211-102,hsa-miR-182,HS_216,hsa-miR-452,
NFKBIL2	HS_79.1,hsa-miR-624,
LBR	hsa-miR-34c-5p,hsa-miR-607,hsa-miR-448,hsa-miR-513a-3p,hsa-miR-134,hsa-miR-202*,hsa-miR-511,solexa-8211-102,hsa-miR-452,
CBFA2T3	hsa-miR-1250,hsa-miR-503,hsa-miR-134,hsa-miR-511,hsa-miR-193a-5p,hsa-miR-187,hsa-miR-96,solexa-5169-164,hsa-miR-384,hsa-miR-34c-5p,hsa-miR-922,hsa-miR-663,hsa-miR-876-5p,HS_196.1,hsa-miR-182,HS_216,hsa-miR-196b,hsa-miR-664*,
C1orf200	hsa-miR-663,hsa-miR-30a*,HS_196.1,hsa-miR-511,hsa-miR-193a-5p,hsa-miR-384,HS_303_a,hsa-miR-452,
IL2RG	HS_196.1,hsa-miR-583,
AFF3	hsa-miR-411*,hsa-miR-607,hsa-miR-448,hsa-miR-16-2*,hsa-miR-200a*,hsa-miR-24-1*,hsa-miR-134,hsa-miR-30a*,solexa-7534-111,hsa-miR-1229,hsa-miR-96,hsa-miR-1826,solexa-5169-164,hsa-miR-31,hsa-miR-513a-3p,hsa-miR-7,HS_196.1,hsa-miR-190b,hsa-miR-182,solexa-8211-102,HS_144,HS_216,hsa-miR-664*,hsa-miR-452,
MYB	hsa-miR-34c-5p,hsa-miR-607,hsa-miR-448,hsa-miR-1250,hsa-miR-513a-3p,hsa-miR-503,hsa-miR-134,hsa-miR-624,hsa-miR-190b,solexa-8211-102,HS_144,solexa-5169-164,hsa-miR-664*,
KLF3	hsa-miR-607,hsa-miR-448,hsa-miR-16-2*,hsa-miR-134,hsa-miR-30a*,hsa-miR-583,hsa-miR-511,HS_79.1,hsa-miR-330-3p,hsa-miR-193a-5p,solexa-7534-111,hsa-miR-96,hsa-miR-374b*,hsa-miR-513a-3p,hsa-miR-876-5p,HS_196.1,hsa-miR-182,solexa-8211-102,hsa-miR-19b-1*,HS_201,hsa-miR-452,
FZR1	hsa-miR-34c-5p,hsa-miR-448,hsa-miR-663,hsa-miR-922,HS_196.1,hsa-miR-511,hsa-miR-182,HS_216,hsa-miR-193a-5p,hsa-miR-323-5p,hsa-miR-1229,solexa-8000-104,hsa-miR-384,HS_303_a,
XRCC2	hsa-miR-31,hsa-miR-34c-5p,hsa-miR-16-2*,hsa-miR-503,hsa-miR-876-5p,hsa-miR-720,hsa-miR-511,hsa-miR-19b-1*,HS_216,solexa-7534-111,hsa-miR-891a,hsa-miR-452,HS_303_a,
PRAGMIN	hsa-miR-624,HS_196.1,
ST8SIA5	hsa-miR-193a-5p,solexa-7534-111,hsa-miR-7,solexa-4793-177,HS_196.1,hsa-miR-583,
GMPR2	hsa-miR-607,solexa-7534-111,hsa-miR-452,hsa-miR-190b,
ERBB4	hsa-miR-411*,hsa-miR-607,hsa-miR-24-1*,hsa-miR-503,hsa-miR-30a*,hsa-miR-624,hsa-miR-330-3p,solexa-7534-111,solexa-5169-164,hsa-miR-34c-5p,hsa-miR-196b,HS_201,hsa-miR-452,hsa-miR-448,hsa-miR-16-2*,hsa-miR-200a*,hsa-miR-583,hsa-miR-511,hsa-miR-202*,hsa-miR-96,hsa-miR-1229,hsa-miR-384,hsa-miR-31,hsa-miR-513a-3p,hsa-miR-876-5p,solexa-4793-177,hsa-miR-7,hsa-miR-190b,HS_196.1,solexa-8211-102,hsa-miR-19…
KIAA1712	hsa-miR-34c-5p,hsa-miR-607,hsa-miR-1250,hsa-miR-16-2*,hsa-miR-513a-3p,hsa-miR-30a*,hsa-miR-624,hsa-miR-7,HS_196.1,HS_79.1,HS_144,hsa-miR-330-3p,HS_201,hsa-miR-452,hsa-miR-384,
ACTR3	hsa-miR-607,hsa-miR-513a-3p,hsa-miR-30a*,hsa-miR-190b,hsa-miR-583,hsa-miR-511,solexa-8211-102,hsa-miR-96,HS_303_a,
GPHN	hsa-miR-607,hsa-miR-448,hsa-miR-876-5p,hsa-miR-30a*,hsa-miR-7,hsa-miR-190b,hsa-miR-511,hsa-miR-19b-1*,hsa-miR-330-3p,hsa-miR-96,
SLC6A2	hsa-miR-31,hsa-miR-374b*,hsa-miR-503,hsa-miR-876-5p,HS_196.1,hsa-miR-583,hsa-miR-182,HS_216,hsa-miR-330-3p,hsa-miR-187,hsa-miR-1229,hsa-miR-384,
LPP	hsa-miR-448,hsa-miR-16-2*,hsa-miR-134,hsa-miR-30a*,hsa-miR-624,hsa-miR-202*,hsa-miR-511,solexa-7534-111,hsa-miR-187,hsa-miR-1826,solexa-8000-104,hsa-miR-31,hsa-miR-374b*,hsa-miR-922,hsa-miR-513a-3p,hsa-miR-876-5p,hsa-miR-7,solexa-4793-177,HS_196.1,hsa-miR-190b,hsa-miR-182,hsa-miR-19b-1*,hsa-miR-196b,HS_201,hsa-miR-664*,hsa-miR-452,
PTPRCAP	hsa-miR-607,
HIVEP1	hsa-miR-448,hsa-miR-16-2*,hsa-miR-876-5p,hsa-miR-583,
DFFB	hsa-miR-607,hsa-miR-922,hsa-miR-24-1*,solexa-4793-177,HS_196.1,hsa-miR-583,HS_79.1,HS_144,hsa-miR-19b-1*,hsa-miR-330-3p,hsa-miR-891a,solexa-8000-104,
EIF4EBP2	hsa-miR-607,hsa-miR-583,hsa-miR-511,hsa-miR-330-3p,hsa-miR-193a-5p,hsa-miR-1229,hsa-miR-96,hsa-miR-31,hsa-miR-922,hsa-miR-876-5p,hsa-miR-7,HS_196.1,HS_144,hsa-miR-19b-1*,hsa-miR-452,hsa-miR-891a,
ATRX	hsa-miR-374b*,hsa-miR-411*,hsa-miR-607,hsa-miR-16-2*,hsa-miR-24-1*,hsa-miR-876-5p,hsa-miR-30a*,solexa-4793-177,hsa-miR-511,solexa-8211-102,hsa-miR-19b-1*,hsa-miR-196b,hsa-miR-330-3p,solexa-7534-111,hsa-miR-96,hsa-miR-1826,hsa-miR-384,
ANKRD34B	hsa-miR-31,hsa-miR-374b*,hsa-miR-513a-3p,hsa-miR-30a*,hsa-miR-7,solexa-4793-177,hsa-miR-583,hsa-miR-511,solexa-7534-111,hsa-miR-330-3p,hsa-miR-1826,HS_201,hsa-miR-452,hsa-miR-384,
C14orf109	hsa-miR-513a-3p,solexa-7534-111,hsa-miR-134,
IER2	hsa-miR-330-3p,HS_201,hsa-miR-891a,
COX5A	hsa-miR-607,hsa-miR-196b,HS_201,
EIF6	hsa-miR-922,HS_303_a,
AIFM1	hsa-miR-34c-5p,hsa-miR-1826,
SEMG1	hsa-miR-922,
MPPED2	hsa-miR-607,hsa-miR-448,hsa-miR-16-2*,hsa-miR-24-1*,hsa-miR-513a-3p,HS_196.1,hsa-miR-182,HS_144,hsa-miR-384,
FLJ21062	hsa-miR-448,
WNK2	hsa-miR-663,solexa-7534-111,hsa-miR-503,
LILRA4	hsa-miR-922,
LAMA2	hsa-miR-30a*,
TAF4B	hsa-miR-34c-5p,hsa-miR-448,hsa-miR-922,hsa-miR-513a-3p,hsa-miR-134,hsa-miR-7,hsa-miR-583,hsa-miR-511,hsa-miR-182,hsa-miR-19b-1*,hsa-miR-196b,solexa-7534-111,hsa-miR-187,
RLBP1	hsa-miR-200a*,hsa-miR-384,solexa-8000-104,
CD300C	hsa-miR-922,hsa-miR-193a-5p,hsa-miR-323-5p,
SLTM	hsa-miR-411*,hsa-miR-607,hsa-miR-1250,
MALT1	hsa-miR-448,hsa-miR-513a-3p,hsa-miR-30a*,solexa-4793-177,hsa-miR-190b,hsa-miR-583,solexa-8211-102,HS_79.1,hsa-miR-96,hsa-miR-452,HS_303_a,
ARVCF	hsa-miR-663,hsa-miR-134,HS_303_a,
NID1	hsa-miR-607,hsa-miR-24-1*,hsa-miR-503,hsa-miR-30a*,hsa-miR-583,hsa-miR-193a-5p,hsa-miR-1826,hsa-miR-384,hsa-miR-31,hsa-miR-922,hsa-miR-513a-3p,solexa-4793-177,hsa-miR-7,HS_196.1,hsa-miR-182,HS_216,HS_201,hsa-miR-452,
TUBGCP3	hsa-miR-34c-5p,hsa-miR-24-1*,hsa-miR-30a*,HS_196.1,hsa-miR-583,hsa-miR-511,hsa-miR-187,hsa-miR-891a,
C1QC	HS_79.1,HS_216,HS_196.1,
ZNF783	hsa-miR-31,hsa-miR-34c-5p,hsa-miR-922,hsa-miR-200a*,hsa-miR-513a-3p,HS_196.1,HS_216,hsa-miR-330-3p,solexa-7534-111,hsa-miR-193a-5p,hsa-miR-187,HS_201,hsa-miR-452,
ZNF85	HS_79.1,hsa-miR-19b-1*,hsa-miR-200a*,hsa-miR-7,hsa-miR-1229,
MMP13	hsa-miR-513a-3p,hsa-miR-876-5p,hsa-miR-190b,hsa-miR-511,hsa-miR-19b-1*,solexa-7534-111,hsa-miR-1229,solexa-5169-164,HS_201,hsa-miR-452,solexa-8000-104,
KIAA0329	hsa-miR-448,hsa-miR-1250,hsa-miR-16-2*,hsa-miR-200a*,hsa-miR-30a*,hsa-miR-624,HS_79.1,hsa-miR-330-3p,hsa-miR-193a-5p,solexa-7534-111,hsa-miR-1229,hsa-miR-374b*,hsa-miR-34c-5p,hsa-miR-663,hsa-miR-513a-3p,hsa-miR-876-5p,solexa-8211-102,HS_144,hsa-miR-19b-1*,HS_216,HS_201,hsa-miR-452,HS_303_a,
GOLGA8E	hsa-miR-374b*,hsa-miR-34c-5p,hsa-miR-607,hsa-miR-16-2*,hsa-miR-922,hsa-miR-513a-3p,hsa-miR-876-5p,hsa-miR-30a*,hsa-miR-624,hsa-miR-190b,hsa-miR-202*,hsa-miR-182,hsa-miR-19b-1*,hsa-miR-196b,hsa-miR-193a-5p,solexa-7534-111,hsa-miR-452,
NBEAL1	hsa-miR-607,hsa-miR-16-2*,hsa-miR-513a-3p,hsa-miR-330-3p,hsa-miR-30a*,
HLADMB	hsa-miR-193a-5p,hsa-miR-7,
FAM127C	hsa-miR-34c-5p,hsa-miR-134,hsa-miR-624,HS_196.1,hsa-miR-720,hsa-miR-196b,HS_201,hsa-miR-1826,solexa-8000-104,
CLGN	hsa-miR-607,hsa-miR-922,hsa-miR-30a*,hsa-miR-624,hsa-miR-190b,
hCG_18290	hsa-miR-30a*,
SMARCC2	HS_216,solexa-8000-104,
POLI	hsa-miR-607,hsa-miR-200a*,hsa-miR-503,hsa-miR-624,hsa-miR-583,hsa-miR-511,hsa-miR-330-3p,solexa-7534-111,hsa-miR-96,solexa-5169-164,hsa-miR-31,hsa-miR-374b*,hsa-miR-34c-5p,hsa-miR-922,hsa-miR-513a-3p,hsa-miR-876-5p,hsa-miR-7,hsa-miR-190b,HS_144,hsa-miR-19b-1*,HS_201,hsa-miR-664*,hsa-miR-891a,
HCP5	hsa-miR-34c-5p,hsa-miR-1250,hsa-miR-922,HS_196.1,HS_79.1,hsa-miR-19b-1*,HS_216,solexa-7534-111,hsa-miR-330-3p,hsa-miR-96,hsa-miR-1826,hsa-miR-664*,
UCN	hsa-miR-193a-5p,
USF2	HS_144,hsa-miR-663,hsa-miR-922,HS_216,
DEPDC7	hsa-miR-607,
FHL3	hsa-miR-31,hsa-miR-663,hsa-miR-513a-3p,hsa-miR-1229,
JMJD3	hsa-miR-34c-5p,hsa-miR-663,hsa-miR-16-2*,hsa-miR-30a*,hsa-miR-7,HS_196.1,hsa-miR-583,HS_79.1,HS_216,hsa-miR-323-5p,
DSP	hsa-miR-30a*,hsa-miR-624,hsa-miR-1826,HS_196.1,
NDST1	hsa-miR-411*,hsa-miR-503,hsa-miR-134,hsa-miR-30a*,hsa-miR-583,hsa-miR-193a-5p,solexa-7534-111,hsa-miR-187,hsa-miR-1229,hsa-miR-96,solexa-5169-164,solexa-8000-104,hsa-miR-384,hsa-miR-31,hsa-miR-374b*,hsa-miR-34c-5p,hsa-miR-922,hsa-miR-513a-3p,hsa-miR-876-5p,hsa-miR-7,HS_196.1,hsa-miR-720,hsa-miR-182,hsa-miR-196b,HS_216,hsa-miR-664*,hsa-miR-452,HS_303_a,
IRF2BP2	hsa-miR-411*,hsa-miR-607,hsa-miR-200a*,hsa-miR-503,hsa-miR-134,hsa-miR-583,hsa-miR-511,HS_79.1,solexa-7534-111,hsa-miR-1826,hsa-miR-34c-5p,hsa-miR-922,hsa-miR-513a-3p,hsa-miR-7,hsa-miR-190b,hsa-miR-182,solexa-8211-102,hsa-miR-19b-1*,hsa-miR-196b,HS_201,
ZNF230	hsa-miR-374b*,hsa-miR-607,hsa-miR-513a-3p,hsa-miR-30a*,hsa-miR-624,solexa-4793-177,HS_196.1,hsa-miR-190b,HS_79.1,hsa-miR-19b-1*,hsa-miR-330-3p,solexa-5169-164,hsa-miR-1826,hsa-miR-452,
MBL2	hsa-miR-448,hsa-miR-200a*,hsa-miR-30a*,hsa-miR-624,hsa-miR-511,HS_79.1,hsa-miR-330-3p,solexa-7534-111,hsa-miR-323-5p,hsa-miR-96,hsa-miR-384,hsa-miR-922,hsa-miR-513a-3p,hsa-miR-7,hsa-miR-190b,hsa-miR-196b,hsa-miR-452,
RNF41	hsa-miR-607,hsa-miR-1250,hsa-miR-503,hsa-miR-30a*,hsa-miR-583,HS_79.1,hsa-miR-96,solexa-8000-104,hsa-miR-34c-5p,hsa-miR-513a-3p,HS_196.1,hsa-miR-182,HS_216,HS_303_a,hsa-miR-452,hsa-miR-664*,
MSN	hsa-miR-16-2*,hsa-miR-24-1*,hsa-miR-513a-3p,hsa-miR-134,HS_196.1,hsa-miR-583,hsa-miR-182,HS_216,hsa-miR-1229,hsa-miR-96,hsa-miR-1826,HS_201,hsa-miR-664*,solexa-8000-104,hsa-miR-384,
THOC5	hsa-miR-511,hsa-miR-1250,hsa-miR-922,hsa-miR-1229,
SLC9A5	hsa-miR-16-2*,hsa-miR-922,hsa-miR-330-3p,hsa-miR-134,HS_303_a,hsa-miR-384,
SERINC3	hsa-miR-200a*,hsa-miR-513a-3p,hsa-miR-624,hsa-miR-7,hsa-miR-511,solexa-7534-111,hsa-miR-330-3p,hsa-miR-1229,HS_201,hsa-miR-96,hsa-miR-664*,
SMARCD1	hsa-miR-31,hsa-miR-34c-5p,hsa-miR-624,hsa-miR-7,HS_196.1,hsa-miR-583,hsa-miR-202*,hsa-miR-182,HS_79.1,HS_144,solexa-7534-111,hsa-miR-193a-5p,hsa-miR-187,
SH3RF3	hsa-miR-31,hsa-miR-1250,hsa-miR-922,hsa-miR-134,hsa-miR-182,HS_79.1,solexa-8211-102,hsa-miR-19b-1*,solexa-8000-104,HS_303_a,
FAM75A1	hsa-miR-19b-1*,hsa-miR-134,hsa-miR-876-5p,
GTF2E1	hsa-miR-31,hsa-miR-607,hsa-miR-513a-3p,hsa-miR-876-5p,HS_196.1,hsa-miR-583,hsa-miR-182,HS_216,hsa-miR-1826,hsa-miR-664*,hsa-miR-452,HS_303_a,
RY1	hsa-miR-448,solexa-7534-111,hsa-miR-452,
DDOST	hsa-miR-448,hsa-miR-513a-3p,hsa-miR-330-3p,hsa-miR-134,hsa-miR-1229,HS_196.1,
C4orf44	hsa-miR-31,hsa-miR-34c-5p,HS_201,
ARHGAP17	hsa-miR-374b*,hsa-miR-202*,hsa-miR-607,hsa-miR-922,solexa-7534-111,hsa-miR-30a*,hsa-miR-583,
KCNIP3	hsa-miR-31,hsa-miR-16-2*,HS_196.1,hsa-miR-720,hsa-miR-511,HS_216,hsa-miR-196b,hsa-miR-1229,
GPNMB	HS_79.1,hsa-miR-607,hsa-miR-513a-3p,hsa-miR-624,hsa-miR-7,
TTF2	hsa-miR-31,hsa-miR-16-2*,hsa-miR-134,HS_196.1,hsa-miR-720,hsa-miR-196b,hsa-miR-193a-5p,hsa-miR-330-3p,hsa-miR-96,hsa-miR-452,
SFPQ	hsa-miR-607,hsa-miR-16-2*,hsa-miR-330-3p,hsa-miR-624,hsa-miR-96,hsa-miR-1826,hsa-miR-384,
SLC39A14	hsa-miR-200a*,hsa-miR-134,hsa-miR-583,HS_79.1,hsa-miR-1229,hsa-miR-96,hsa-miR-384,hsa-miR-31,hsa-miR-34c-5p,hsa-miR-513a-3p,hsa-miR-876-5p,hsa-miR-7,HS_196.1,solexa-8211-102,hsa-miR-19b-1*,HS_201,hsa-miR-664*,hsa-miR-452,
NGRN	hsa-miR-411*,solexa-8211-102,hsa-miR-7,HS_196.1,solexa-8000-104,
RGS16	hsa-miR-31,hsa-miR-876-5p,hsa-miR-30a*,hsa-miR-7,hsa-miR-511,hsa-miR-19b-1*,HS_201,hsa-miR-384,
GPR137B	hsa-miR-202*,hsa-miR-24-1*,HS_196.1,hsa-miR-583,
MECP2	hsa-miR-607,hsa-miR-134,hsa-miR-30a*,hsa-miR-330-3p,solexa-7534-111,hsa-miR-1826,hsa-miR-374b*,hsa-miR-34c-5p,hsa-miR-663,hsa-miR-196b,HS_201,HS_303_a,hsa-miR-1250,hsa-miR-16-2*,hsa-miR-200a*,hsa-miR-583,hsa-miR-511,hsa-miR-202*,hsa-miR-193a-5p,hsa-miR-96,hsa-miR-1229,hsa-miR-384,hsa-miR-922,hsa-miR-513a-3p,hsa-miR-876-5p,solexa-4793-177,hsa-miR-7,HS_196.1,solexa-8211-102,hsa-miR-19b-1*,HS_216,hs…
PSMA1	hsa-miR-511,hsa-miR-448,hsa-miR-30a*,
TOP3B	hsa-miR-187,
NFATC4	hsa-miR-448,hsa-miR-24-1*,hsa-miR-583,hsa-miR-511,hsa-miR-193a-5p,hsa-miR-330-3p,hsa-miR-187,hsa-miR-1229,hsa-miR-96,hsa-miR-31,hsa-miR-34c-5p,hsa-miR-663,hsa-miR-7,HS_196.1,HS_303_a,hsa-miR-452,
BCO2	hsa-miR-34c-5p,hsa-miR-448,hsa-miR-876-5p,hsa-miR-190b,hsa-miR-511,solexa-8211-102,hsa-miR-19b-1*,hsa-miR-452,HS_303_a,
CSN3	solexa-7534-111,
NOS1	hsa-miR-31,hsa-miR-374b*,hsa-miR-922,hsa-miR-876-5p,hsa-miR-30a*,HS_196.1,hsa-miR-583,hsa-miR-511,hsa-miR-182,hsa-miR-193a-5p,HS_201,hsa-miR-664*,hsa-miR-891a,
RAB7L1	hsa-miR-607,hsa-miR-200a*,hsa-miR-30a*,hsa-miR-720,hsa-miR-190b,hsa-miR-202*,hsa-miR-511,hsa-miR-19b-1*,hsa-miR-196b,hsa-miR-330-3p,hsa-miR-664*,solexa-8000-104,hsa-miR-384,
CA14	hsa-miR-513a-3p,hsa-miR-1826,
BMPR1A	hsa-miR-374b*,hsa-miR-607,hsa-miR-448,hsa-miR-16-2*,hsa-miR-922,hsa-miR-513a-3p,hsa-miR-624,hsa-miR-182,hsa-miR-19b-1*,HS_216,hsa-miR-330-3p,solexa-7534-111,HS_201,hsa-miR-664*,hsa-miR-452,
PRL	HS_196.1,
YBX2	hsa-miR-31,hsa-miR-330-3p,HS_196.1,
SNRP70	hsa-miR-922,
FUBP3	hsa-miR-511,hsa-miR-182,solexa-8211-102,hsa-miR-513a-3p,hsa-miR-30a*,
STAG2	hsa-miR-511,hsa-miR-16-2*,hsa-miR-922,hsa-miR-513a-3p,hsa-miR-876-5p,hsa-miR-624,hsa-miR-452,
ABCG1	HS_144,hsa-miR-19b-1*,solexa-7534-111,hsa-miR-624,hsa-miR-384,
CD55	hsa-miR-31,hsa-miR-182,solexa-8211-102,hsa-miR-513a-3p,solexa-5169-164,hsa-miR-452,
PLN	hsa-miR-34c-5p,HS_79.1,hsa-miR-16-2*,hsa-miR-922,hsa-miR-196b,solexa-7534-111,hsa-miR-7,hsa-miR-1826,hsa-miR-452,
RPS23	hsa-miR-200a*,hsa-miR-30a*,hsa-miR-624,hsa-miR-511,hsa-miR-330-3p,hsa-miR-187,hsa-miR-1826,solexa-5169-164,hsa-miR-374b*,hsa-miR-34c-5p,hsa-miR-7,hsa-miR-190b,HS_196.1,hsa-miR-182,HS_144,HS_216,HS_201,hsa-miR-452,
LYPLA1	hsa-miR-607,hsa-miR-16-2*,hsa-miR-922,hsa-miR-513a-3p,hsa-miR-30a*,solexa-4793-177,hsa-miR-19b-1*,solexa-5169-164,
SSX2	hsa-miR-182,hsa-miR-34c-5p,hsa-miR-134,hsa-miR-96,hsa-miR-664*,HS_196.1,
INTU	hsa-miR-16-2*,
SYNGR3	hsa-miR-411*,hsa-miR-34c-5p,hsa-miR-663,hsa-miR-624,HS_196.1,hsa-miR-511,HS_79.1,hsa-miR-19b-1*,HS_216,hsa-miR-323-5p,hsa-miR-193a-5p,hsa-miR-187,hsa-miR-96,hsa-miR-1826,
EML1	hsa-miR-374b*,hsa-miR-411*,hsa-miR-448,hsa-miR-513a-3p,hsa-miR-202*,hsa-miR-511,hsa-miR-182,solexa-7534-111,hsa-miR-187,solexa-5169-164,hsa-miR-1229,HS_303_a,
NUP93	hsa-miR-922,HS_216,hsa-miR-330-3p,
LNPEP	hsa-miR-202*,hsa-miR-664*,
HISPPD1	hsa-miR-374b*,hsa-miR-411*,hsa-miR-607,hsa-miR-448,hsa-miR-513a-3p,hsa-miR-876-5p,hsa-miR-30a*,hsa-miR-624,solexa-8211-102,hsa-miR-19b-1*,HS_216,solexa-7534-111,solexa-5169-164,hsa-miR-452,
SMAD3	hsa-miR-448,hsa-miR-1250,hsa-miR-16-2*,hsa-miR-24-1*,hsa-miR-134,hsa-miR-30a*,hsa-miR-583,hsa-miR-511,hsa-miR-330-3p,solexa-7534-111,hsa-miR-323-5p,hsa-miR-1229,hsa-miR-96,hsa-miR-384,hsa-miR-34c-5p,hsa-miR-663,hsa-miR-922,hsa-miR-513a-3p,hsa-miR-876-5p,hsa-miR-7,solexa-4793-177,HS_196.1,hsa-miR-190b,HS_144,HS_216,HS_201,hsa-miR-664*,HS_303_a,
YARS2	HS_79.1,hsa-miR-19b-1*,hsa-miR-922,hsa-miR-30a*,hsa-miR-664*,HS_196.1,hsa-miR-720,
TBC1D12	hsa-miR-607,hsa-miR-16-2*,hsa-miR-134,hsa-miR-30a*,hsa-miR-583,hsa-miR-330-3p,solexa-7534-111,hsa-miR-96,hsa-miR-384,hsa-miR-374b*,hsa-miR-513a-3p,solexa-4793-177,hsa-miR-7,hsa-miR-182,hsa-miR-19b-1*,hsa-miR-196b,HS_201,HS_303_a,
MRVI1	hsa-miR-374b*,hsa-miR-34c-5p,hsa-miR-607,hsa-miR-922,hsa-miR-134,HS_196.1,hsa-miR-511,hsa-miR-182,hsa-miR-193a-5p,hsa-miR-1826,HS_201,hsa-miR-664*,hsa-miR-452,solexa-8000-104,HS_303_a,
PTGDR	hsa-miR-607,hsa-miR-922,hsa-miR-200a*,hsa-miR-513a-3p,hsa-miR-876-5p,hsa-miR-30a*,hsa-miR-511,hsa-miR-182,hsa-miR-19b-1*,HS_201,
ZNF581	hsa-miR-1229,hsa-miR-1826,HS_303_a,
GJB6	hsa-miR-182,hsa-miR-16-2*,hsa-miR-922,hsa-miR-196b,hsa-miR-134,hsa-miR-30a*,hsa-miR-7,hsa-miR-384,
PLP2	hsa-miR-187,hsa-miR-30a*,hsa-miR-7,hsa-miR-583,
COQ7	hsa-miR-607,hsa-miR-876-5p,HS_196.1,hsa-miR-583,hsa-miR-511,solexa-8211-102,HS_144,HS_216,solexa-7534-111,hsa-miR-1229,hsa-miR-1826,hsa-miR-384,
CHMP5	hsa-miR-202*,hsa-miR-607,hsa-miR-19b-1*,solexa-7534-111,hsa-miR-190b,hsa-miR-384,hsa-miR-583,
CACNB3	hsa-miR-31,hsa-miR-34c-5p,hsa-miR-663,HS_216,hsa-miR-330-3p,hsa-miR-134,HS_196.1,
SPO11	hsa-miR-31,hsa-miR-411*,hsa-miR-607,hsa-miR-190b,
NEDD4	hsa-miR-31,hsa-miR-34c-5p,hsa-miR-607,hsa-miR-448,hsa-miR-200a*,hsa-miR-24-1*,hsa-miR-513a-3p,hsa-miR-30a*,hsa-miR-7,hsa-miR-190b,hsa-miR-511,hsa-miR-182,hsa-miR-19b-1*,hsa-miR-330-3p,solexa-7534-111,hsa-miR-187,hsa-miR-96,solexa-5169-164,HS_201,hsa-miR-452,
ZNF43	hsa-miR-31,hsa-miR-16-2*,hsa-miR-200a*,hsa-miR-513a-3p,hsa-miR-720,HS_79.1,HS_144,hsa-miR-19b-1*,hsa-miR-187,hsa-miR-96,hsa-miR-1229,hsa-miR-452,
KRT13	HS_196.1,
NEK4	hsa-miR-16-2*,hsa-miR-922,hsa-miR-200a*,hsa-miR-513a-3p,hsa-miR-134,hsa-miR-30a*,hsa-miR-7,hsa-miR-511,solexa-7534-111,hsa-miR-452,hsa-miR-384,
MRPL19	hsa-miR-448,hsa-miR-1250,hsa-miR-16-2*,hsa-miR-503,hsa-miR-30a*,hsa-miR-624,hsa-miR-583,hsa-miR-330-3p,hsa-miR-193a-5p,hsa-miR-1229,hsa-miR-96,hsa-miR-1826,solexa-8000-104,hsa-miR-31,hsa-miR-374b*,hsa-miR-922,hsa-miR-513a-3p,hsa-miR-876-5p,hsa-miR-7,HS_196.1,hsa-miR-190b,hsa-miR-182,solexa-8211-102,HS_144,hsa-miR-196b,HS_216,HS_201,hsa-miR-664*,hsa-miR-452,HS_303_a,
RBBP9	hsa-miR-411*,hsa-miR-607,hsa-miR-448,hsa-miR-16-2*,hsa-miR-30a*,hsa-miR-624,hsa-miR-583,hsa-miR-202*,hsa-miR-511,hsa-miR-193a-5p,solexa-7534-111,hsa-miR-187,hsa-miR-1229,hsa-miR-384,hsa-miR-31,hsa-miR-513a-3p,hsa-miR-7,solexa-4793-177,hsa-miR-720,hsa-miR-182,solexa-8211-102,hsa-miR-19b-1*,HS_216,hsa-miR-664*,hsa-miR-452,
PRKAR2A	hsa-miR-374b*,hsa-miR-448,hsa-miR-922,hsa-miR-193a-5p,hsa-miR-503,hsa-miR-624,HS_196.1,
IHPK1	hsa-miR-503,hsa-miR-583,hsa-miR-202*,HS_79.1,hsa-miR-330-3p,hsa-miR-1229,solexa-8000-104,hsa-miR-374b*,hsa-miR-922,hsa-miR-663,hsa-miR-7,hsa-miR-720,HS_196.1,HS_144,hsa-miR-182,HS_303_a,
ATP6V0B	hsa-miR-503,hsa-miR-7,
CACNA1E	hsa-miR-1250,hsa-miR-24-1*,hsa-miR-624,hsa-miR-583,hsa-miR-202*,hsa-miR-511,hsa-miR-330-3p,hsa-miR-323-5p,hsa-miR-96,hsa-miR-31,hsa-miR-34c-5p,hsa-miR-922,hsa-miR-663,hsa-miR-513a-3p,hsa-miR-7,HS_196.1,hsa-miR-190b,hsa-miR-182,HS_216,HS_201,hsa-miR-452,
CEACAM8	hsa-miR-182,solexa-8211-102,HS_144,hsa-miR-607,hsa-miR-922,HS_216,solexa-8000-104,
PEX14	hsa-miR-182,hsa-miR-663,HS_196.1,
FLJ12993	hsa-miR-448,hsa-miR-30a*,hsa-miR-624,HS_196.1,hsa-miR-182,hsa-miR-330-3p,hsa-miR-1826,hsa-miR-1229,
ZBTB38	hsa-miR-607,hsa-miR-448,hsa-miR-16-2*,hsa-miR-30a*,hsa-miR-624,hsa-miR-511,hsa-miR-330-3p,solexa-7534-111,hsa-miR-1826,hsa-miR-374b*,hsa-miR-34c-5p,hsa-miR-513a-3p,hsa-miR-7,HS_144,hsa-miR-182,hsa-miR-196b,HS_201,hsa-miR-452,
PAFAH1B1	hsa-miR-607,hsa-miR-448,hsa-miR-16-2*,hsa-miR-200a*,hsa-miR-503,hsa-miR-30a*,hsa-miR-583,hsa-miR-511,hsa-miR-330-3p,hsa-miR-1229,hsa-miR-31,hsa-miR-34c-5p,hsa-miR-663,hsa-miR-922,hsa-miR-513a-3p,hsa-miR-876-5p,hsa-miR-7,HS_196.1,hsa-miR-182,solexa-8211-102,hsa-miR-19b-1*,HS_201,hsa-miR-452,
PCTK2	hsa-miR-374b*,hsa-miR-34c-5p,hsa-miR-16-2*,hsa-miR-922,hsa-miR-513a-3p,hsa-miR-624,hsa-miR-583,solexa-8211-102,solexa-7534-111,hsa-miR-330-3p,hsa-miR-187,hsa-miR-96,hsa-miR-1826,solexa-5169-164,
OSTF1	hsa-miR-624,
KIAA0323	hsa-miR-31,hsa-miR-411*,hsa-miR-922,hsa-miR-30a*,HS_196.1,hsa-miR-583,hsa-miR-182,HS_79.1,HS_144,hsa-miR-330-3p,hsa-miR-323-5p,solexa-7534-111,hsa-miR-1229,hsa-miR-1826,HS_201,
FBLIM1	hsa-miR-31,hsa-miR-663,HS_196.1,hsa-miR-720,HS_79.1,HS_144,hsa-miR-19b-1*,hsa-miR-323-5p,hsa-miR-193a-5p,hsa-miR-1229,hsa-miR-664*,
PLTP	hsa-miR-607,hsa-miR-583,
NYSAR48	hsa-miR-411*,solexa-8211-102,
MINK1	hsa-miR-511,hsa-miR-663,hsa-miR-323-5p,HS_196.1,hsa-miR-583,
EZH2	solexa-8211-102,hsa-miR-452,HS_196.1,
SLC25A1	hsa-miR-663,HS_216,hsa-miR-330-3p,hsa-miR-323-5p,hsa-miR-96,
hCG_1651889	hsa-miR-663,hsa-miR-323-5p,HS_201,hsa-miR-384,
GRB7	HS_144,hsa-miR-922,HS_201,HS_196.1,HS_303_a,
ZFP37	hsa-miR-607,hsa-miR-448,hsa-miR-16-2*,hsa-miR-513a-3p,hsa-miR-30a*,hsa-miR-624,solexa-8000-104,hsa-miR-583,
MRPL33	hsa-miR-34c-5p,hsa-miR-607,hsa-miR-196b,
RNASEK	hsa-miR-663,HS_196.1,
PELO	hsa-miR-876-5p,hsa-miR-511,solexa-8211-102,solexa-7534-111,hsa-miR-330-3p,hsa-miR-187,hsa-miR-452,hsa-miR-891a,
ZNF154	hsa-miR-374b*,hsa-miR-34c-5p,hsa-miR-607,hsa-miR-448,hsa-miR-922,hsa-miR-200a*,hsa-miR-513a-3p,hsa-miR-511,HS_144,hsa-miR-196b,hsa-miR-323-5p,hsa-miR-96,HS_201,hsa-miR-452,
SYT5	hsa-miR-330-3p,HS_201,HS_196.1,
TMEM66	hsa-miR-374b*,hsa-miR-16-2*,hsa-miR-196b,hsa-miR-513a-3p,solexa-5169-164,
PON1	hsa-miR-202*,hsa-miR-182,hsa-miR-607,hsa-miR-448,hsa-miR-503,hsa-miR-1229,hsa-miR-384,
ATP4A	hsa-miR-511,HS_216,hsa-miR-187,
SPRN	hsa-miR-34c-5p,hsa-miR-1250,hsa-miR-663,hsa-miR-922,hsa-miR-134,HS_196.1,hsa-miR-583,HS_79.1,HS_216,hsa-miR-96,HS_303_a,
HBEGF	hsa-miR-31,hsa-miR-607,hsa-miR-30a*,hsa-miR-511,hsa-miR-182,hsa-miR-193a-5p,hsa-miR-330-3p,HS_201,hsa-miR-96,HS_303_a,
PI4KA	hsa-miR-663,
POU2AF1	hsa-miR-374b*,hsa-miR-34c-5p,hsa-miR-922,hsa-miR-503,hsa-miR-624,HS_196.1,hsa-miR-182,HS_79.1,hsa-miR-193a-5p,HS_201,solexa-8000-104,hsa-miR-384,
MRPL12	hsa-miR-511,hsa-miR-1250,hsa-miR-663,HS_216,
GNPDA1	hsa-miR-34c-5p,hsa-miR-1250,hsa-miR-134,HS_196.1,hsa-miR-511,hsa-miR-19b-1*,solexa-7534-111,hsa-miR-96,hsa-miR-452,hsa-miR-384,HS_303_a,
REP15	hsa-miR-7,hsa-miR-452,
ZC3H3	hsa-miR-663,HS_216,hsa-miR-7,
RASAL1	hsa-miR-30a*,hsa-miR-583,
DDAH1	hsa-miR-448,hsa-miR-134,hsa-miR-30a*,hsa-miR-583,hsa-miR-511,hsa-miR-323-5p,hsa-miR-96,hsa-miR-384,hsa-miR-374b*,hsa-miR-922,hsa-miR-513a-3p,hsa-miR-876-5p,hsa-miR-7,HS_196.1,hsa-miR-182,solexa-8211-102,hsa-miR-19b-1*,hsa-miR-196b,HS_216,
ACBD5	hsa-miR-16-2*,hsa-miR-513a-3p,hsa-miR-624,HS_196.1,hsa-miR-202*,solexa-7534-111,hsa-miR-330-3p,hsa-miR-1826,solexa-8000-104,
MGAT1	hsa-miR-31,hsa-miR-511,hsa-miR-34c-5p,hsa-miR-663,HS_196.1,
TIPARP	hsa-miR-374b*,hsa-miR-607,hsa-miR-922,hsa-miR-513a-3p,hsa-miR-30a*,solexa-4793-177,hsa-miR-583,hsa-miR-182,hsa-miR-19b-1*,hsa-miR-330-3p,
UGT2B15	hsa-miR-448,hsa-miR-30a*,hsa-miR-624,hsa-miR-583,
SAMD13	hsa-miR-448,hsa-miR-16-2*,hsa-miR-513a-3p,hsa-miR-624,hsa-miR-182,solexa-7534-111,hsa-miR-330-3p,hsa-miR-452,solexa-8000-104,
DNASE1L3	hsa-miR-31,HS_144,
CHEK1	hsa-miR-374b*,hsa-miR-511,hsa-miR-607,hsa-miR-19b-1*,hsa-miR-452,
DHRS7C	hsa-miR-323-5p,
TRIM72	HS_79.1,hsa-miR-323-5p,hsa-miR-30a*,HS_196.1,hsa-miR-720,HS_303_a,
CKB	hsa-miR-374b*,HS_216,
PRY2	hsa-miR-34c-5p,hsa-miR-24-1*,hsa-miR-503,HS_196.1,hsa-miR-511,hsa-miR-323-5p,hsa-miR-1229,solexa-8000-104,
DBX2	hsa-miR-196b,hsa-miR-30a*,hsa-miR-624,solexa-5169-164,hsa-miR-384,
IPO8	hsa-miR-607,hsa-miR-448,hsa-miR-16-2*,hsa-miR-513a-3p,hsa-miR-134,hsa-miR-624,hsa-miR-7,HS_196.1,hsa-miR-190b,hsa-miR-511,solexa-8211-102,hsa-miR-193a-5p,solexa-7534-111,hsa-miR-96,HS_201,hsa-miR-384,
INSC	hsa-miR-31,hsa-miR-34c-5p,hsa-miR-196b,solexa-7534-111,hsa-miR-876-5p,solexa-4793-177,hsa-miR-452,
PSMB6	hsa-miR-448,
MAP3K14	hsa-miR-31,hsa-miR-34c-5p,hsa-miR-1250,hsa-miR-182,HS_201,hsa-miR-96,hsa-miR-452,hsa-miR-891a,
NOVA2	HS_79.1,HS_196.1,
PPP1R8	hsa-miR-34c-5p,hsa-miR-513a-3p,hsa-miR-134,HS_196.1,hsa-miR-190b,hsa-miR-583,hsa-miR-202*,solexa-8211-102,hsa-miR-196b,solexa-7534-111,hsa-miR-193a-5p,hsa-miR-1229,hsa-miR-96,hsa-miR-1826,hsa-miR-384,
TNFRSF11B	hsa-miR-30a*,solexa-4793-177,
LOC51233	HS_144,
PIBF1	hsa-miR-607,
CCNI2	hsa-miR-31,hsa-miR-448,hsa-miR-330-3p,hsa-miR-503,hsa-miR-7,hsa-miR-1229,HS_201,HS_196.1,
PDE6D	HS_144,hsa-miR-196b,HS_196.1,
TTLL1	hsa-miR-513a-3p,
OPN4	hsa-miR-202*,solexa-8211-102,hsa-miR-34c-5p,
ZNF117	hsa-miR-16-2*,hsa-miR-200a*,hsa-miR-30a*,hsa-miR-583,hsa-miR-511,HS_79.1,solexa-7534-111,hsa-miR-1229,hsa-miR-96,hsa-miR-1826,hsa-miR-31,hsa-miR-513a-3p,hsa-miR-876-5p,hsa-miR-7,hsa-miR-190b,hsa-miR-182,hsa-miR-19b-1*,hsa-miR-664*,hsa-miR-452,
DUSP2	hsa-miR-16-2*,hsa-miR-922,hsa-miR-7,hsa-miR-384,
TNFSF15	hsa-miR-31,hsa-miR-513a-3p,hsa-miR-876-5p,hsa-miR-624,hsa-miR-19b-1*,hsa-miR-196b,HS_216,HS_201,hsa-miR-1826,hsa-miR-1229,hsa-miR-452,
HSD17B11	hsa-miR-182,hsa-miR-19b-1*,hsa-miR-96,hsa-miR-664*,hsa-miR-452,hsa-miR-190b,
PPAP2C	hsa-miR-34c-5p,hsa-miR-663,hsa-miR-503,HS_201,
GABRR2	hsa-miR-323-5p,
PIK3C3	hsa-miR-16-2*,hsa-miR-922,
GNG10	hsa-miR-922,hsa-miR-513a-3p,hsa-miR-330-3p,solexa-7534-111,hsa-miR-1826,hsa-miR-583,
NEFM	hsa-miR-513a-3p,hsa-miR-1826,
TNNC2	HS_216,
MRPL28	HS_196.1,
ANKRD28	hsa-miR-607,hsa-miR-448,hsa-miR-1250,hsa-miR-24-1*,hsa-miR-30a*,hsa-miR-624,hsa-miR-583,hsa-miR-511,hsa-miR-330-3p,solexa-7534-111,hsa-miR-922,hsa-miR-513a-3p,hsa-miR-876-5p,hsa-miR-7,HS_144,hsa-miR-19b-1*,hsa-miR-196b,HS_216,HS_201,hsa-miR-452,
STMN3	hsa-miR-34c-5p,hsa-miR-448,hsa-miR-663,hsa-miR-922,hsa-miR-7,HS_196.1,HS_79.1,HS_216,hsa-miR-323-5p,hsa-miR-193a-5p,HS_201,solexa-8000-104,
SYN1	hsa-miR-448,hsa-miR-193a-5p,solexa-7534-111,hsa-miR-624,
RAB14	hsa-miR-31,hsa-miR-374b*,hsa-miR-34c-5p,hsa-miR-607,hsa-miR-448,hsa-miR-16-2*,hsa-miR-922,hsa-miR-200a*,hsa-miR-24-1*,hsa-miR-134,hsa-miR-876-5p,hsa-miR-583,hsa-miR-511,HS_79.1,HS_201,hsa-miR-452,
CDK2AP2	hsa-miR-511,hsa-miR-663,hsa-miR-720,
ZIM2	hsa-miR-624,
COMMD7	hsa-miR-182,hsa-miR-30a*,hsa-miR-7,
APBB1	hsa-miR-34c-5p,hsa-miR-448,hsa-miR-663,hsa-miR-922,
SND1	hsa-miR-664*,HS_196.1,
B4GALT1	hsa-miR-448,hsa-miR-200a*,hsa-miR-583,HS_79.1,hsa-miR-330-3p,solexa-8000-104,hsa-miR-384,hsa-miR-374b*,hsa-miR-31,hsa-miR-34c-5p,hsa-miR-922,hsa-miR-513a-3p,hsa-miR-876-5p,HS_196.1,HS_216,HS_201,hsa-miR-664*,hsa-miR-452,
CHD3	hsa-miR-34c-5p,hsa-miR-624,hsa-miR-7,HS_196.1,hsa-miR-583,hsa-miR-196b,HS_216,hsa-miR-323-5p,solexa-7534-111,hsa-miR-1229,HS_201,hsa-miR-384,
RNASE2	hsa-miR-330-3p,solexa-4793-177,
BCAP31	hsa-miR-503,solexa-5169-164,hsa-miR-664*,
SLC25A44	hsa-miR-374b*,hsa-miR-34c-5p,hsa-miR-663,hsa-miR-30a*,HS_196.1,hsa-miR-583,hsa-miR-196b,HS_216,hsa-miR-193a-5p,HS_201,hsa-miR-96,hsa-miR-664*,
CXXC1	HS_196.1,
CLDN22	hsa-miR-34c-5p,hsa-miR-922,hsa-miR-200a*,hsa-miR-134,hsa-miR-30a*,hsa-miR-96,solexa-4793-177,hsa-miR-891a,
PIB5PA	hsa-miR-19b-1*,hsa-miR-503,hsa-miR-323-5p,hsa-miR-664*,HS_196.1,
CD40	hsa-miR-511,hsa-miR-448,solexa-7534-111,hsa-miR-503,hsa-miR-452,
FAT2	hsa-miR-34c-5p,hsa-miR-663,hsa-miR-134,HS_196.1,hsa-miR-190b,hsa-miR-511,HS_216,hsa-miR-330-3p,HS_201,hsa-miR-664*,solexa-8000-104,
DYNC1LI2	hsa-miR-374b*,hsa-miR-411*,hsa-miR-607,hsa-miR-200a*,hsa-miR-134,hsa-miR-7,hsa-miR-511,hsa-miR-182,HS_216,hsa-miR-193a-5p,hsa-miR-187,hsa-miR-96,solexa-5169-164,HS_201,HS_303_a,
GDI1	hsa-miR-663,HS_216,hsa-miR-1229,HS_303_a,hsa-miR-384,hsa-miR-583,
ZNF81	hsa-miR-411*,hsa-miR-607,hsa-miR-16-2*,hsa-miR-24-1*,hsa-miR-30a*,hsa-miR-624,hsa-miR-583,hsa-miR-202*,hsa-miR-511,hsa-miR-193a-5p,solexa-7534-111,hsa-miR-187,hsa-miR-1229,hsa-miR-374b*,hsa-miR-34c-5p,hsa-miR-922,hsa-miR-513a-3p,hsa-miR-7,HS_196.1,hsa-miR-190b,hsa-miR-182,hsa-miR-19b-1*,hsa-miR-196b,HS_216,HS_201,hsa-miR-664*,hsa-miR-452,
VSNL1	hsa-miR-374b*,HS_79.1,hsa-miR-607,hsa-miR-16-2*,hsa-miR-19b-1*,hsa-miR-196b,HS_201,
HEPN1	HS_216,hsa-miR-330-3p,solexa-7534-111,hsa-miR-624,hsa-miR-891a,hsa-miR-452,HS_196.1,
EFTUD2	hsa-miR-182,HS_201,hsa-miR-720,
ZNF311	hsa-miR-31,hsa-miR-511,hsa-miR-1229,HS_201,hsa-miR-664*,HS_196.1,hsa-miR-384,
CS	hsa-miR-31,hsa-miR-34c-5p,hsa-miR-134,HS_196.1,hsa-miR-583,hsa-miR-202*,hsa-miR-19b-1*,hsa-miR-196b,HS_216,hsa-miR-330-3p,hsa-miR-664*,solexa-8000-104,
IGFBP7	hsa-miR-31,hsa-miR-196b,hsa-miR-876-5p,hsa-miR-190b,
ZNF318	hsa-miR-374b*,hsa-miR-922,hsa-miR-330-3p,hsa-miR-30a*,hsa-miR-624,HS_196.1,hsa-miR-384,
ZNF609	hsa-miR-448,hsa-miR-16-2*,hsa-miR-200a*,hsa-miR-583,hsa-miR-330-3p,hsa-miR-323-5p,hsa-miR-96,hsa-miR-1826,hsa-miR-31,hsa-miR-922,hsa-miR-663,hsa-miR-513a-3p,hsa-miR-7,solexa-4793-177,HS_196.1,hsa-miR-196b,HS_216,HS_201,HS_303_a,
SIRT4	hsa-miR-374b*,
SCN4A	hsa-miR-34c-5p,hsa-miR-663,hsa-miR-922,hsa-miR-503,HS_196.1,hsa-miR-19b-1*,HS_216,hsa-miR-330-3p,hsa-miR-187,hsa-miR-1229,HS_201,hsa-miR-384,
ARHGAP4	hsa-miR-503,
FAM135A	hsa-miR-448,hsa-miR-16-2*,hsa-miR-513a-3p,hsa-miR-190b,hsa-miR-202*,solexa-8211-102,hsa-miR-196b,solexa-7534-111,hsa-miR-452,
EHMT2	HS_216,hsa-miR-876-5p,HS_196.1,
UFD1L	hsa-miR-511,solexa-8211-102,hsa-miR-34c-5p,hsa-miR-187,
EXOSC10	hsa-miR-503,hsa-miR-187,
ECE2	hsa-miR-202*,hsa-miR-663,HS_216,hsa-miR-330-3p,hsa-miR-193a-5p,hsa-miR-503,hsa-miR-96,HS_201,
WTIP	hsa-miR-511,hsa-miR-34c-5p,hsa-miR-663,hsa-miR-19b-1*,hsa-miR-196b,solexa-8000-104,
OVGP1	hsa-miR-583,
PACS2	hsa-miR-1250,hsa-miR-200a*,hsa-miR-24-1*,hsa-miR-134,hsa-miR-583,hsa-miR-202*,hsa-miR-323-5p,hsa-miR-1229,hsa-miR-1826,hsa-miR-384,hsa-miR-31,hsa-miR-34c-5p,hsa-miR-922,hsa-miR-663,HS_196.1,hsa-miR-19b-1*,HS_216,hsa-miR-452,
C19orf36	hsa-miR-503,HS_201,
ARL4C	hsa-miR-411*,hsa-miR-624,hsa-miR-583,hsa-miR-511,hsa-miR-330-3p,solexa-7534-111,hsa-miR-323-5p,hsa-miR-187,hsa-miR-1229,hsa-miR-663,hsa-miR-513a-3p,solexa-4793-177,hsa-miR-7,HS_196.1,hsa-miR-190b,hsa-miR-196b,HS_216,HS_201,hsa-miR-891a,HS_303_a,
SCD5	hsa-miR-374b*,hsa-miR-34c-5p,hsa-miR-663,hsa-miR-16-2*,hsa-miR-922,hsa-miR-30a*,hsa-miR-511,hsa-miR-330-3p,hsa-miR-1229,
ATG4B	hsa-miR-34c-5p,hsa-miR-1250,hsa-miR-922,hsa-miR-503,solexa-8211-102,HS_216,hsa-miR-330-3p,hsa-miR-187,hsa-miR-384,
RHOXF2B	hsa-miR-31,
MAL	hsa-miR-34c-5p,hsa-miR-922,hsa-miR-196b,HS_201,
GPR22	hsa-miR-411*,hsa-miR-452,
GAGE13	hsa-miR-511,hsa-miR-513a-3p,hsa-miR-187,
GALR1	hsa-miR-607,hsa-miR-16-2*,hsa-miR-24-1*,hsa-miR-513a-3p,hsa-miR-876-5p,hsa-miR-30a*,hsa-miR-720,hsa-miR-190b,hsa-miR-511,HS_216,hsa-miR-323-5p,HS_201,
AQP4	hsa-miR-411*,hsa-miR-607,hsa-miR-16-2*,hsa-miR-200a*,hsa-miR-134,hsa-miR-30a*,hsa-miR-583,hsa-miR-511,hsa-miR-330-3p,hsa-miR-187,hsa-miR-1826,hsa-miR-384,hsa-miR-31,hsa-miR-34c-5p,hsa-miR-922,hsa-miR-513a-3p,hsa-miR-876-5p,hsa-miR-7,solexa-4793-177,HS_196.1,hsa-miR-190b,solexa-8211-102,hsa-miR-19b-1*,hsa-miR-196b,HS_201,hsa-miR-664*,
C17orf60	hsa-miR-922,
GRIN2C	hsa-miR-34c-5p,HS_216,hsa-miR-134,hsa-miR-876-5p,hsa-miR-7,hsa-miR-664*,HS_196.1,
ARMC8	hsa-miR-607,hsa-miR-1250,hsa-miR-19b-1*,hsa-miR-30a*,
DMPK	hsa-miR-182,hsa-miR-663,hsa-miR-19b-1*,HS_216,hsa-miR-513a-3p,hsa-miR-503,hsa-miR-96,
PAN2	hsa-miR-1250,hsa-miR-624,hsa-miR-7,hsa-miR-182,hsa-miR-19b-1*,solexa-8000-104,hsa-miR-384,hsa-miR-452,
CCRN4L	hsa-miR-202*,HS_144,hsa-miR-193a-5p,hsa-miR-664*,
SMC1A	hsa-miR-607,hsa-miR-448,hsa-miR-1250,hsa-miR-16-2*,hsa-miR-200a*,hsa-miR-583,hsa-miR-202*,hsa-miR-511,HS_79.1,hsa-miR-330-3p,hsa-miR-1229,hsa-miR-96,hsa-miR-1826,hsa-miR-384,solexa-8000-104,hsa-miR-31,hsa-miR-374b*,hsa-miR-34c-5p,hsa-miR-7,hsa-miR-182,hsa-miR-19b-1*,hsa-miR-196b,HS_216,HS_201,hsa-miR-664*,hsa-miR-891a,hsa-miR-452,HS_303_a,
LPXN	solexa-7534-111,HS_196.1,
SERPINA1	hsa-miR-663,
SMYD5	HS_216,solexa-7534-111,hsa-miR-7,hsa-miR-1229,HS_196.1,HS_303_a,solexa-8000-104,
CRHR2	HS_196.1,
TUSC2	solexa-7534-111,hsa-miR-624,hsa-miR-96,HS_201,hsa-miR-664*,hsa-miR-452,HS_303_a,
PRKAA1	hsa-miR-607,hsa-miR-448,hsa-miR-16-2*,hsa-miR-134,hsa-miR-30a*,hsa-miR-624,hsa-miR-583,solexa-7534-111,hsa-miR-1229,solexa-5169-164,hsa-miR-374b*,hsa-miR-31,hsa-miR-34c-5p,hsa-miR-513a-3p,hsa-miR-876-5p,hsa-miR-182,solexa-8211-102,HS_144,hsa-miR-196b,HS_216,hsa-miR-452,
FADS2	hsa-miR-663,HS_196.1,HS_144,solexa-7534-111,hsa-miR-330-3p,HS_201,hsa-miR-96,HS_303_a,
SLC22A20	hsa-miR-513a-3p,
ENAH	hsa-miR-607,hsa-miR-24-1*,hsa-miR-134,hsa-miR-30a*,hsa-miR-624,HS_79.1,hsa-miR-330-3p,solexa-7534-111,hsa-miR-1826,hsa-miR-374b*,HS_144,HS_201,hsa-miR-452,HS_303_a,hsa-miR-448,hsa-miR-583,hsa-miR-511,hsa-miR-202*,hsa-miR-323-5p,hsa-miR-96,hsa-miR-1229,hsa-miR-384,hsa-miR-922,hsa-miR-513a-3p,hsa-miR-876-5p,solexa-4793-177,hsa-miR-7,hsa-miR-720,HS_196.1,solexa-8211-102,hsa-miR-182,HS_216,
KIR3DL2	hsa-miR-31,hsa-miR-511,hsa-miR-34c-5p,HS_196.1,hsa-miR-190b,
GAGE12J	hsa-miR-513a-3p,hsa-miR-187,
ATP2C1	hsa-miR-31,hsa-miR-607,hsa-miR-16-2*,hsa-miR-922,hsa-miR-513a-3p,hsa-miR-30a*,hsa-miR-624,hsa-miR-7,hsa-miR-190b,hsa-miR-583,solexa-8211-102,hsa-miR-19b-1*,hsa-miR-330-3p,solexa-8000-104,hsa-miR-384,
CYP4F3	hsa-miR-374b*,hsa-miR-200a*,hsa-miR-513a-3p,hsa-miR-511,HS_216,solexa-7534-111,hsa-miR-193a-5p,HS_303_a,
ALDH1A2	hsa-miR-31,hsa-miR-448,hsa-miR-16-2*,hsa-miR-24-1*,HS_196.1,hsa-miR-182,HS_79.1,solexa-8211-102,hsa-miR-19b-1*,HS_201,hsa-miR-664*,
RNF103	solexa-8211-102,hsa-miR-607,hsa-miR-1250,hsa-miR-16-2*,hsa-miR-513a-3p,hsa-miR-876-5p,hsa-miR-583,
AHCY	hsa-miR-374b*,hsa-miR-922,hsa-miR-330-3p,hsa-miR-664*,
EGR1	hsa-miR-448,hsa-miR-663,hsa-miR-24-1*,hsa-miR-30a*,solexa-4793-177,hsa-miR-202*,solexa-8211-102,HS_201,hsa-miR-452,
CCL17	hsa-miR-196b,
BZRPL1	hsa-miR-323-5p,
KHK	hsa-miR-196b,HS_216,hsa-miR-323-5p,HS_196.1,hsa-miR-720,solexa-8000-104,hsa-miR-583,
SLC12A2	hsa-miR-411*,hsa-miR-607,hsa-miR-448,hsa-miR-30a*,hsa-miR-624,hsa-miR-583,hsa-miR-511,hsa-miR-330-3p,hsa-miR-187,hsa-miR-1229,hsa-miR-1826,hsa-miR-384,hsa-miR-374b*,hsa-miR-922,hsa-miR-513a-3p,hsa-miR-7,hsa-miR-190b,hsa-miR-182,
ESRRG	hsa-miR-607,hsa-miR-448,hsa-miR-16-2*,hsa-miR-30a*,hsa-miR-624,hsa-miR-583,hsa-miR-511,HS_79.1,hsa-miR-330-3p,solexa-7534-111,hsa-miR-384,hsa-miR-34c-5p,hsa-miR-922,hsa-miR-513a-3p,hsa-miR-876-5p,hsa-miR-7,solexa-4793-177,HS_196.1,hsa-miR-182,solexa-8211-102,hsa-miR-19b-1*,hsa-miR-196b,HS_201,hsa-miR-664*,hsa-miR-891a,hsa-miR-452,
CNGA1	hsa-miR-607,hsa-miR-513a-3p,hsa-miR-330-3p,solexa-7534-111,
OTX1	hsa-miR-34c-5p,hsa-miR-663,hsa-miR-196b,hsa-miR-503,hsa-miR-323-5p,hsa-miR-190b,
PTGFR	hsa-miR-411*,hsa-miR-448,hsa-miR-16-2*,hsa-miR-200a*,hsa-miR-30a*,hsa-miR-583,hsa-miR-330-3p,solexa-7534-111,hsa-miR-187,solexa-5169-164,hsa-miR-384,hsa-miR-31,hsa-miR-922,hsa-miR-513a-3p,hsa-miR-876-5p,hsa-miR-7,hsa-miR-190b,hsa-miR-182,hsa-miR-196b,
CDR2	hsa-miR-196b,hsa-miR-24-1*,hsa-miR-330-3p,hsa-miR-876-5p,hsa-miR-30a*,hsa-miR-452,HS_303_a,
SELE	hsa-miR-31,hsa-miR-411*,hsa-miR-513a-3p,hsa-miR-30a*,hsa-miR-182,solexa-7534-111,hsa-miR-193a-5p,hsa-miR-330-3p,HS_201,
PSMC6	hsa-miR-411*,hsa-miR-16-2*,hsa-miR-200a*,hsa-miR-513a-3p,hsa-miR-7,HS_201,
KLRC2	hsa-miR-182,hsa-miR-513a-3p,hsa-miR-330-3p,
ABCB1	hsa-miR-511,hsa-miR-182,hsa-miR-16-2*,hsa-miR-7,solexa-4793-177,
KIAA0196	solexa-8211-102,hsa-miR-607,hsa-miR-200a*,HS_216,
SSR3	hsa-miR-1250,hsa-miR-16-2*,hsa-miR-513a-3p,hsa-miR-7,hsa-miR-190b,hsa-miR-583,solexa-8211-102,HS_144,hsa-miR-19b-1*,hsa-miR-196b,hsa-miR-1229,HS_201,hsa-miR-664*,hsa-miR-384,
MSI1	hsa-miR-411*,hsa-miR-34c-5p,hsa-miR-607,HS_196.1,hsa-miR-720,HS_144,HS_216,hsa-miR-323-5p,hsa-miR-193a-5p,hsa-miR-330-3p,hsa-miR-664*,
CST9	hsa-miR-34c-5p,hsa-miR-663,hsa-miR-200a*,hsa-miR-503,hsa-miR-7,hsa-miR-190b,
TRAT1	hsa-miR-374b*,hsa-miR-448,hsa-miR-922,hsa-miR-30a*,hsa-miR-583,hsa-miR-182,hsa-miR-193a-5p,hsa-miR-664*,
PLAGL1	hsa-miR-411*,hsa-miR-34c-5p,hsa-miR-16-2*,hsa-miR-134,hsa-miR-30a*,hsa-miR-190b,hsa-miR-182,hsa-miR-19b-1*,hsa-miR-330-3p,hsa-miR-96,HS_201,hsa-miR-664*,
LLGL1	hsa-miR-374b*,HS_144,hsa-miR-34c-5p,hsa-miR-663,hsa-miR-16-2*,hsa-miR-922,HS_216,hsa-miR-664*,
GAGE12C	hsa-miR-511,hsa-miR-513a-3p,hsa-miR-187,
LOC284194	solexa-4793-177,
KLF6	hsa-miR-19b-1*,hsa-miR-323-5p,hsa-miR-30a*,
RNF2	hsa-miR-607,hsa-miR-448,hsa-miR-16-2*,hsa-miR-24-1*,hsa-miR-202*,hsa-miR-511,hsa-miR-330-3p,hsa-miR-193a-5p,hsa-miR-1826,solexa-8000-104,hsa-miR-374b*,hsa-miR-922,hsa-miR-513a-3p,hsa-miR-7,HS_196.1,solexa-8211-102,hsa-miR-19b-1*,HS_201,hsa-miR-664*,hsa-miR-452,
MTF1	hsa-miR-607,hsa-miR-448,hsa-miR-16-2*,hsa-miR-200a*,hsa-miR-30a*,hsa-miR-624,hsa-miR-202*,hsa-miR-511,hsa-miR-330-3p,hsa-miR-193a-5p,solexa-7534-111,hsa-miR-1229,hsa-miR-96,hsa-miR-31,hsa-miR-374b*,hsa-miR-34c-5p,hsa-miR-922,hsa-miR-513a-3p,hsa-miR-876-5p,hsa-miR-7,HS_196.1,solexa-8211-102,hsa-miR-19b-1*,hsa-miR-196b,HS_216,HS_201,hsa-miR-664*,hsa-miR-891a,hsa-miR-452,HS_303_a,
PAGE2B	hsa-miR-513a-3p,hsa-miR-30a*,hsa-miR-7,
NR5A1	hsa-miR-374b*,hsa-miR-663,hsa-miR-503,solexa-4793-177,HS_196.1,HS_216,hsa-miR-323-5p,HS_201,hsa-miR-96,hsa-miR-1229,hsa-miR-452,HS_303_a,
THBD	hsa-miR-30a*,hsa-miR-583,hsa-miR-511,hsa-miR-193a-5p,hsa-miR-323-5p,hsa-miR-187,solexa-8000-104,hsa-miR-384,hsa-miR-34c-5p,hsa-miR-513a-3p,hsa-miR-876-5p,HS_196.1,solexa-8211-102,hsa-miR-182,hsa-miR-196b,hsa-miR-891a,hsa-miR-452,
ITGB7	hsa-miR-1229,
ABCD2	hsa-miR-374b*,hsa-miR-411*,hsa-miR-607,hsa-miR-448,hsa-miR-16-2*,hsa-miR-134,hsa-miR-30a*,hsa-miR-7,hsa-miR-190b,hsa-miR-511,hsa-miR-182,solexa-8211-102,hsa-miR-19b-1*,hsa-miR-1826,HS_201,
DNAJC7	HS_201,hsa-miR-452,
PRH1	solexa-8211-102,
CDH17	HS_79.1,hsa-miR-196b,HS_216,hsa-miR-187,hsa-miR-30a*,hsa-miR-1229,HS_196.1,
CD180	hsa-miR-663,hsa-miR-922,
IL17A	hsa-miR-448,hsa-miR-200a*,hsa-miR-30a*,HS_196.1,hsa-miR-583,hsa-miR-511,solexa-8211-102,hsa-miR-19b-1*,solexa-7534-111,hsa-miR-1826,
LYRM5	hsa-miR-503,hsa-miR-876-5p,hsa-miR-452,
TMPO	hsa-miR-16-2*,hsa-miR-19b-1*,hsa-miR-922,hsa-miR-513a-3p,hsa-miR-193a-5p,hsa-miR-876-5p,hsa-miR-30a*,
FLOT2	hsa-miR-374b*,hsa-miR-34c-5p,hsa-miR-1250,hsa-miR-922,hsa-miR-503,hsa-miR-134,hsa-miR-7,HS_196.1,hsa-miR-511,hsa-miR-96,hsa-miR-664*,
LOC340286	hsa-miR-34c-5p,
HDGFRP3	hsa-miR-374b*,hsa-miR-607,hsa-miR-16-2*,hsa-miR-922,hsa-miR-200a*,hsa-miR-513a-3p,hsa-miR-7,solexa-4793-177,hsa-miR-511,solexa-8211-102,HS_216,hsa-miR-96,
OXCT1	hsa-miR-31,hsa-miR-411*,hsa-miR-607,hsa-miR-16-2*,hsa-miR-30a*,HS_196.1,hsa-miR-583,hsa-miR-202*,hsa-miR-511,hsa-miR-330-3p,hsa-miR-1826,hsa-miR-1229,hsa-miR-452,hsa-miR-384,
RRAS2	hsa-miR-374b*,hsa-miR-448,hsa-miR-134,hsa-miR-624,hsa-miR-7,HS_196.1,hsa-miR-182,HS_79.1,solexa-7534-111,hsa-miR-330-3p,hsa-miR-187,hsa-miR-1826,
LTBP2	hsa-miR-31,hsa-miR-34c-5p,hsa-miR-16-2*,hsa-miR-922,hsa-miR-134,solexa-4793-177,HS_196.1,hsa-miR-511,solexa-8211-102,hsa-miR-196b,hsa-miR-193a-5p,hsa-miR-96,HS_201,hsa-miR-664*,hsa-miR-384,
SRP68	hsa-miR-607,hsa-miR-503,hsa-miR-624,solexa-5169-164,
ARPC5	hsa-miR-374b*,hsa-miR-607,hsa-miR-19b-1*,hsa-miR-922,hsa-miR-190b,
SV2B	hsa-miR-16-2*,hsa-miR-30a*,hsa-miR-7,solexa-4793-177,hsa-miR-511,HS_144,hsa-miR-96,hsa-miR-1826,solexa-8000-104,HS_303_a,
LOC126075	hsa-miR-663,hsa-miR-193a-5p,hsa-miR-503,hsa-miR-187,hsa-miR-1229,HS_196.1,hsa-miR-384,
CYP2A6	HS_201,
PKD1L2	hsa-miR-922,
ZNF826	hsa-miR-511,hsa-miR-182,HS_79.1,hsa-miR-200a*,hsa-miR-583,
ABCA8	hsa-miR-182,HS_196.1,hsa-miR-190b,
NDUFS2	hsa-miR-513a-3p,
UBR5	hsa-miR-411*,HS_79.1,hsa-miR-922,hsa-miR-134,
GP6	hsa-miR-16-2*,hsa-miR-7,
LEF1	hsa-miR-31,hsa-miR-34c-5p,hsa-miR-583,hsa-miR-511,hsa-miR-19b-1*,solexa-5169-164,hsa-miR-452,hsa-miR-664*,
CTPS	hsa-miR-607,hsa-miR-196b,hsa-miR-323-5p,hsa-miR-624,hsa-miR-96,HS_196.1,hsa-miR-384,
EYA1	hsa-miR-607,hsa-miR-1250,hsa-miR-503,hsa-miR-30a*,solexa-4793-177,hsa-miR-583,hsa-miR-511,HS_216,hsa-miR-196b,hsa-miR-452,
SERPINB2	hsa-miR-182,hsa-miR-34c-5p,HS_216,hsa-miR-7,HS_196.1,
MAPK14	hsa-miR-202*,hsa-miR-607,hsa-miR-922,hsa-miR-513a-3p,solexa-7534-111,HS_196.1,
GTF2F2	hsa-miR-182,hsa-miR-513a-3p,hsa-miR-664*,hsa-miR-452,
PLA1A	HS_79.1,
SATB2	hsa-miR-411*,hsa-miR-607,hsa-miR-16-2*,hsa-miR-30a*,hsa-miR-624,hsa-miR-583,hsa-miR-511,solexa-7534-111,hsa-miR-1826,hsa-miR-374b*,hsa-miR-31,hsa-miR-34c-5p,hsa-miR-922,hsa-miR-513a-3p,HS_196.1,hsa-miR-182,hsa-miR-19b-1*,hsa-miR-452,
ANXA6	hsa-miR-607,hsa-miR-7,hsa-miR-1229,
HIST2H2AA4	hsa-miR-24-1*,
KCNJ9	hsa-miR-134,hsa-miR-876-5p,hsa-miR-202*,hsa-miR-511,hsa-miR-196b,solexa-7534-111,hsa-miR-1826,solexa-5169-164,HS_201,solexa-8000-104,hsa-miR-384,HS_303_a,
SLC25A13	HS_79.1,solexa-4793-177,hsa-miR-190b,
SMPD1	hsa-miR-374b*,hsa-miR-34c-5p,hsa-miR-503,HS_196.1,
ZNF397OS	solexa-8211-102,hsa-miR-16-2*,solexa-7534-111,hsa-miR-876-5p,hsa-miR-7,hsa-miR-1229,
TH	hsa-miR-34c-5p,hsa-miR-922,hsa-miR-1229,
MOCS3	hsa-miR-200a*,hsa-miR-876-5p,hsa-miR-190b,hsa-miR-583,hsa-miR-202*,hsa-miR-196b,hsa-miR-330-3p,hsa-miR-1229,
GPR126	hsa-miR-411*,hsa-miR-607,hsa-miR-200a*,hsa-miR-30a*,hsa-miR-583,hsa-miR-202*,hsa-miR-330-3p,hsa-miR-193a-5p,hsa-miR-96,hsa-miR-374b*,hsa-miR-513a-3p,HS_144,hsa-miR-182,hsa-miR-19b-1*,HS_201,hsa-miR-452,hsa-miR-664*,
PPHLN1	hsa-miR-31,hsa-miR-16-2*,hsa-miR-922,hsa-miR-513a-3p,hsa-miR-876-5p,HS_196.1,hsa-miR-583,hsa-miR-182,HS_79.1,hsa-miR-19b-1*,hsa-miR-196b,hsa-miR-323-5p,hsa-miR-96,hsa-miR-1826,
RAPGEF1	hsa-miR-411*,hsa-miR-922,hsa-miR-503,hsa-miR-30a*,HS_196.1,hsa-miR-720,hsa-miR-182,solexa-7534-111,HS_201,hsa-miR-891a,
CNTF	hsa-miR-16-2*,hsa-miR-624,HS_196.1,hsa-miR-583,HS_79.1,hsa-miR-323-5p,HS_303_a,hsa-miR-452,
HSF2BP	hsa-miR-31,hsa-miR-182,hsa-miR-922,hsa-miR-503,hsa-miR-664*,hsa-miR-583,
MAP3K8	hsa-miR-31,solexa-8211-102,HS_144,hsa-miR-448,hsa-miR-922,hsa-miR-1826,
AKAP10	hsa-miR-374b*,hsa-miR-330-3p,hsa-miR-876-5p,hsa-miR-7,hsa-miR-1229,hsa-miR-96,HS_196.1,
DLG4	hsa-miR-511,solexa-8211-102,hsa-miR-663,HS_216,solexa-7534-111,hsa-miR-323-5p,HS_196.1,
STC1	hsa-miR-34c-5p,hsa-miR-607,hsa-miR-448,hsa-miR-16-2*,hsa-miR-922,hsa-miR-200a*,hsa-miR-30a*,hsa-miR-190b,hsa-miR-583,HS_79.1,HS_216,hsa-miR-323-5p,hsa-miR-1229,hsa-miR-452,
STOM	hsa-miR-31,hsa-miR-607,hsa-miR-448,hsa-miR-513a-3p,hsa-miR-134,hsa-miR-30a*,hsa-miR-624,HS_196.1,hsa-miR-583,solexa-8211-102,hsa-miR-330-3p,hsa-miR-664*,hsa-miR-384,
TMEM14A	hsa-miR-511,hsa-miR-411*,hsa-miR-182,hsa-miR-34c-5p,hsa-miR-607,
FAM18A	hsa-miR-663,hsa-miR-513a-3p,hsa-miR-503,hsa-miR-134,HS_79.1,HS_144,HS_216,hsa-miR-330-3p,hsa-miR-323-5p,hsa-miR-187,hsa-miR-664*,hsa-miR-384,
MYH3	hsa-miR-448,hsa-miR-19b-1*,hsa-miR-330-3p,
GPKOW	HS_201,
SULT1A1	hsa-miR-374b*,hsa-miR-1229,
SPON1	hsa-miR-448,hsa-miR-624,hsa-miR-583,hsa-miR-202*,hsa-miR-511,hsa-miR-323-5p,hsa-miR-1229,hsa-miR-384,hsa-miR-374b*,hsa-miR-34c-5p,hsa-miR-513a-3p,hsa-miR-876-5p,hsa-miR-7,hsa-miR-190b,hsa-miR-182,hsa-miR-196b,HS_201,hsa-miR-452,
RAB23	hsa-miR-31,hsa-miR-374b*,hsa-miR-607,hsa-miR-16-2*,hsa-miR-513a-3p,hsa-miR-30a*,hsa-miR-624,hsa-miR-511,solexa-8211-102,hsa-miR-330-3p,hsa-miR-1826,hsa-miR-96,hsa-miR-452,
MAPRE3	hsa-miR-1250,hsa-miR-663,hsa-miR-922,HS_79.1,hsa-miR-193a-5p,hsa-miR-330-3p,HS_201,hsa-miR-1229,
ARPP19	hsa-miR-16-2*,hsa-miR-503,hsa-miR-134,hsa-miR-30a*,hsa-miR-624,hsa-miR-583,hsa-miR-511,HS_79.1,hsa-miR-193a-5p,hsa-miR-1229,hsa-miR-96,hsa-miR-1826,hsa-miR-384,hsa-miR-31,hsa-miR-374b*,hsa-miR-34c-5p,hsa-miR-513a-3p,hsa-miR-876-5p,hsa-miR-7,HS_196.1,hsa-miR-190b,solexa-8211-102,hsa-miR-196b,HS_216,
ZNF516	hsa-miR-31,hsa-miR-34c-5p,hsa-miR-663,hsa-miR-16-2*,hsa-miR-922,hsa-miR-513a-3p,hsa-miR-876-5p,hsa-miR-511,hsa-miR-196b,HS_216,hsa-miR-187,hsa-miR-1826,hsa-miR-452,HS_303_a,
SPEF1	hsa-miR-663,hsa-miR-503,hsa-miR-624,hsa-miR-1229,
GGPS1	hsa-miR-374b*,hsa-miR-607,hsa-miR-24-1*,hsa-miR-513a-3p,hsa-miR-503,hsa-miR-876-5p,hsa-miR-30a*,hsa-miR-7,HS_196.1,hsa-miR-583,hsa-miR-664*,hsa-miR-452,
DCDC2B	hsa-miR-664*,HS_196.1,
YSK4	hsa-miR-30a*,
ELN	hsa-miR-1250,hsa-miR-663,HS_216,hsa-miR-193a-5p,HS_201,HS_196.1,
MPI	hsa-miR-31,hsa-miR-511,hsa-miR-182,hsa-miR-7,HS_201,HS_196.1,
LOC643751	hsa-miR-31,hsa-miR-607,hsa-miR-330-3p,hsa-miR-503,HS_196.1,hsa-miR-583,
LNP1	hsa-miR-374b*,hsa-miR-607,
PCDHA9	hsa-miR-374b*,hsa-miR-448,hsa-miR-16-2*,hsa-miR-513a-3p,hsa-miR-876-5p,hsa-miR-30a*,hsa-miR-624,hsa-miR-7,HS_196.1,hsa-miR-583,hsa-miR-182,solexa-8211-102,solexa-7534-111,hsa-miR-1229,hsa-miR-96,hsa-miR-452,
ABCC3	hsa-miR-511,HS_79.1,hsa-miR-384,
RRAGA	hsa-miR-182,hsa-miR-448,hsa-miR-583,
ANGEL1	hsa-miR-607,hsa-miR-448,hsa-miR-24-1*,hsa-miR-30a*,hsa-miR-624,hsa-miR-583,HS_79.1,hsa-miR-193a-5p,hsa-miR-1229,hsa-miR-384,hsa-miR-31,hsa-miR-34c-5p,hsa-miR-922,hsa-miR-513a-3p,HS_196.1,HS_144,hsa-miR-19b-1*,hsa-miR-196b,HS_216,hsa-miR-891a,
CLUL1	hsa-miR-876-5p,hsa-miR-190b,
RHAG	hsa-miR-31,hsa-miR-16-2*,hsa-miR-30a*,hsa-miR-7,hsa-miR-1826,hsa-miR-452,
UNK	HS_144,hsa-miR-1250,hsa-miR-663,hsa-miR-19b-1*,hsa-miR-323-5p,hsa-miR-1229,hsa-miR-583,
CPN1	hsa-miR-190b,
RSPO4	hsa-miR-34c-5p,hsa-miR-1250,hsa-miR-134,hsa-miR-30a*,HS_196.1,hsa-miR-583,HS_216,hsa-miR-193a-5p,HS_201,
EDNRB	hsa-miR-34c-5p,hsa-miR-448,hsa-miR-190b,hsa-miR-583,hsa-miR-182,hsa-miR-19b-1*,hsa-miR-196b,solexa-7534-111,hsa-miR-330-3p,hsa-miR-1826,
LDHA	hsa-miR-411*,hsa-miR-34c-5p,hsa-miR-16-2*,hsa-miR-1826,
SCD	hsa-miR-411*,hsa-miR-607,hsa-miR-24-1*,hsa-miR-30a*,hsa-miR-583,hsa-miR-202*,hsa-miR-511,hsa-miR-330-3p,solexa-7534-111,hsa-miR-1229,hsa-miR-1826,solexa-8000-104,hsa-miR-374b*,hsa-miR-663,hsa-miR-922,hsa-miR-7,HS_196.1,hsa-miR-190b,hsa-miR-19b-1*,HS_216,HS_201,hsa-miR-664*,hsa-miR-452,HS_303_a,
ATP5S	hsa-miR-182,hsa-miR-624,HS_196.1,
PHF19	hsa-miR-34c-5p,hsa-miR-448,hsa-miR-922,hsa-miR-513a-3p,hsa-miR-624,hsa-miR-583,hsa-miR-182,HS_216,solexa-7534-111,HS_201,hsa-miR-1229,
RABL4	hsa-miR-511,hsa-miR-196b,
RCVRN	hsa-miR-202*,hsa-miR-663,HS_216,
SILV	hsa-miR-30a*,hsa-miR-7,
ZNF518A	hsa-miR-411*,hsa-miR-607,hsa-miR-24-1*,hsa-miR-30a*,hsa-miR-624,hsa-miR-202*,solexa-7534-111,hsa-miR-384,hsa-miR-374b*,hsa-miR-31,hsa-miR-513a-3p,hsa-miR-190b,HS_196.1,solexa-8211-102,hsa-miR-182,hsa-miR-196b,hsa-miR-452,
XAGE1C	hsa-miR-19b-1*,
SHANK1	hsa-miR-663,
CD226	hsa-miR-31,hsa-miR-16-2*,hsa-miR-513a-3p,hsa-miR-190b,hsa-miR-583,hsa-miR-202*,hsa-miR-511,hsa-miR-182,solexa-8211-102,HS_201,
TCTN1	hsa-miR-607,hsa-miR-200a*,hsa-miR-513a-3p,hsa-miR-1229,
STAT3	hsa-miR-34c-5p,hsa-miR-663,hsa-miR-922,hsa-miR-513a-3p,hsa-miR-624,HS_196.1,hsa-miR-720,HS_79.1,HS_144,hsa-miR-323-5p,hsa-miR-187,hsa-miR-1229,hsa-miR-1826,hsa-miR-664*,hsa-miR-452,
PPP2R5C	hsa-miR-16-2*,hsa-miR-134,hsa-miR-624,hsa-miR-511,hsa-miR-330-3p,solexa-7534-111,solexa-5169-164,solexa-8000-104,hsa-miR-384,hsa-miR-34c-5p,hsa-miR-922,hsa-miR-513a-3p,hsa-miR-7,hsa-miR-190b,hsa-miR-720,HS_196.1,hsa-miR-664*,hsa-miR-452,
SYNJ2	hsa-miR-31,hsa-miR-34c-5p,hsa-miR-607,hsa-miR-200a*,hsa-miR-513a-3p,hsa-miR-134,hsa-miR-876-5p,hsa-miR-30a*,hsa-miR-583,hsa-miR-511,hsa-miR-182,HS_144,hsa-miR-1826,solexa-5169-164,HS_303_a,
CAPG	HS_216,hsa-miR-7,HS_196.1,
MBD4	hsa-miR-182,HS_79.1,hsa-miR-330-3p,hsa-miR-96,hsa-miR-720,
ATN1	hsa-miR-16-2*,hsa-miR-330-3p,HS_196.1,HS_303_a,
ST3GAL6	solexa-8211-102,hsa-miR-7,solexa-8000-104,
ROBO1	hsa-miR-31,hsa-miR-374b*,hsa-miR-607,hsa-miR-16-2*,hsa-miR-922,hsa-miR-134,hsa-miR-30a*,hsa-miR-624,hsa-miR-190b,hsa-miR-19b-1*,hsa-miR-330-3p,hsa-miR-1826,HS_201,hsa-miR-664*,hsa-miR-891a,
MPZL1	hsa-miR-411*,hsa-miR-448,hsa-miR-200a*,hsa-miR-24-1*,hsa-miR-134,hsa-miR-193a-5p,solexa-7534-111,solexa-8000-104,hsa-miR-31,hsa-miR-922,hsa-miR-513a-3p,solexa-4793-177,hsa-miR-7,hsa-miR-190b,hsa-miR-19b-1*,HS_201,hsa-miR-452,
ARSB	hsa-miR-503,hsa-miR-134,hsa-miR-30a*,hsa-miR-511,hsa-miR-330-3p,solexa-7534-111,hsa-miR-1229,hsa-miR-34c-5p,hsa-miR-922,hsa-miR-663,hsa-miR-7,hsa-miR-720,HS_144,solexa-8211-102,HS_216,hsa-miR-196b,hsa-miR-664*,
WASF4	hsa-miR-876-5p,hsa-miR-7,HS_201,hsa-miR-583,
KRT36	hsa-miR-19b-1*,hsa-miR-513a-3p,
MAD1L1	hsa-miR-663,HS_216,hsa-miR-187,hsa-miR-624,
DDX52	hsa-miR-31,hsa-miR-34c-5p,hsa-miR-607,hsa-miR-16-2*,hsa-miR-134,hsa-miR-583,HS_79.1,HS_216,hsa-miR-330-3p,hsa-miR-664*,hsa-miR-452,
SPIN4	hsa-miR-31,hsa-miR-411*,hsa-miR-200a*,hsa-miR-24-1*,hsa-miR-513a-3p,hsa-miR-30a*,hsa-miR-624,hsa-miR-7,solexa-7534-111,hsa-miR-330-3p,hsa-miR-96,hsa-miR-891a,
INPP1	solexa-8000-104,hsa-miR-583,
DENND4A	hsa-miR-664*,
TSPAN16	hsa-miR-663,
ANKRD11	HS_79.1,solexa-7534-111,hsa-miR-1826,hsa-miR-452,HS_303_a,
LOC145814	hsa-miR-513a-3p,HS_196.1,
CAP1	hsa-miR-31,hsa-miR-374b*,hsa-miR-34c-5p,hsa-miR-448,hsa-miR-922,hsa-miR-513a-3p,hsa-miR-30a*,HS_196.1,solexa-7534-111,hsa-miR-452,
GCET2	hsa-miR-448,hsa-miR-16-2*,hsa-miR-134,hsa-miR-202*,solexa-7534-111,hsa-miR-1826,solexa-8000-104,hsa-miR-374b*,hsa-miR-922,hsa-miR-7,HS_196.1,solexa-8211-102,hsa-miR-19b-1*,HS_201,hsa-miR-452,hsa-miR-664*,
SEZ6L2	hsa-miR-31,hsa-miR-182,hsa-miR-663,HS_201,hsa-miR-452,HS_196.1,
SEPT9	hsa-miR-411*,hsa-miR-24-1*,hsa-miR-30a*,HS_79.1,hsa-miR-1229,solexa-5169-164,solexa-8000-104,hsa-miR-31,hsa-miR-663,hsa-miR-513a-3p,hsa-miR-720,HS_196.1,hsa-miR-182,HS_216,HS_201,HS_303_a,
GUCY2D	hsa-miR-7,HS_196.1,HS_303_a,
RNASE9	hsa-miR-511,HS_144,hsa-miR-1229,
FGF4	hsa-miR-511,hsa-miR-200a*,
CPM	hsa-miR-607,hsa-miR-1250,hsa-miR-16-2*,hsa-miR-30a*,hsa-miR-624,hsa-miR-583,hsa-miR-202*,hsa-miR-511,HS_79.1,hsa-miR-323-5p,hsa-miR-187,hsa-miR-1826,hsa-miR-384,hsa-miR-31,hsa-miR-34c-5p,hsa-miR-922,hsa-miR-663,hsa-miR-7,solexa-4793-177,HS_196.1,hsa-miR-720,hsa-miR-182,HS_144,hsa-miR-196b,hsa-miR-664*,hsa-miR-452,
CIDEA	hsa-miR-24-1*,hsa-miR-503,solexa-4793-177,
SLC26A4	hsa-miR-374b*,hsa-miR-607,hsa-miR-448,hsa-miR-663,hsa-miR-16-2*,hsa-miR-503,hsa-miR-134,hsa-miR-30a*,solexa-4793-177,hsa-miR-511,HS_79.1,hsa-miR-196b,hsa-miR-323-5p,hsa-miR-96,hsa-miR-1826,hsa-miR-452,
TMEM214	hsa-miR-511,hsa-miR-34c-5p,HS_79.1,hsa-miR-1250,
SIPA1L1	hsa-miR-452,
FBXO5	solexa-8211-102,hsa-miR-7,solexa-5169-164,hsa-miR-664*,solexa-8000-104,
N6AMT1	hsa-miR-411*,hsa-miR-607,hsa-miR-448,hsa-miR-16-2*,hsa-miR-200a*,hsa-miR-24-1*,hsa-miR-503,hsa-miR-134,hsa-miR-30a*,hsa-miR-624,hsa-miR-583,hsa-miR-202*,hsa-miR-511,hsa-miR-330-3p,hsa-miR-96,hsa-miR-31,hsa-miR-374b*,hsa-miR-922,hsa-miR-513a-3p,hsa-miR-876-5p,solexa-4793-177,HS_196.1,HS_144,HS_201,hsa-miR-664*,
DGKB	hsa-miR-16-2*,hsa-miR-513a-3p,hsa-miR-876-5p,hsa-miR-624,solexa-4793-177,HS_196.1,hsa-miR-202*,solexa-8211-102,HS_79.1,HS_216,hsa-miR-1826,solexa-5169-164,
DPYS	hsa-miR-411*,solexa-7534-111,hsa-miR-7,hsa-miR-452,
TGM3	hsa-miR-663,HS_196.1,
MTCH1	hsa-miR-182,HS_144,HS_79.1,hsa-miR-19b-1*,hsa-miR-200a*,hsa-miR-330-3p,hsa-miR-323-5p,
HK1	hsa-miR-34c-5p,hsa-miR-448,hsa-miR-720,HS_303_a,
PDC	hsa-miR-876-5p,
ORC4L	hsa-miR-31,hsa-miR-411*,hsa-miR-607,hsa-miR-513a-3p,hsa-miR-190b,hsa-miR-202*,hsa-miR-511,HS_144,HS_216,solexa-7534-111,hsa-miR-330-3p,HS_303_a,
TCEB3	hsa-miR-663,hsa-miR-16-2*,hsa-miR-330-3p,solexa-8000-104,
TNKS	hsa-miR-411*,hsa-miR-448,hsa-miR-30a*,hsa-miR-624,hsa-miR-583,hsa-miR-511,HS_79.1,hsa-miR-330-3p,hsa-miR-193a-5p,solexa-7534-111,hsa-miR-1229,hsa-miR-1826,solexa-8000-104,hsa-miR-374b*,hsa-miR-34c-5p,hsa-miR-663,hsa-miR-922,hsa-miR-513a-3p,hsa-miR-876-5p,hsa-miR-7,solexa-4793-177,HS_196.1,hsa-miR-190b,hsa-miR-182,solexa-8211-102,hsa-miR-19b-1*,hsa-miR-196b,hsa-miR-452,
C2orf24	hsa-miR-16-2*,hsa-miR-330-3p,hsa-miR-7,hsa-miR-1229,HS_201,hsa-miR-452,
CRLF1	hsa-miR-1229,HS_201,
ABI3BP	HS_216,hsa-miR-330-3p,hsa-miR-30a*,
C8orf22	hsa-miR-411*,hsa-miR-448,hsa-miR-922,hsa-miR-513a-3p,hsa-miR-187,hsa-miR-30a*,
PYCR1	hsa-miR-663,HS_216,hsa-miR-1229,
CDK5R2	hsa-miR-31,hsa-miR-411*,hsa-miR-34c-5p,hsa-miR-607,hsa-miR-663,hsa-miR-513a-3p,HS_196.1,hsa-miR-323-5p,hsa-miR-96,HS_201,hsa-miR-1826,HS_303_a,
WAS	HS_216,solexa-7534-111,hsa-miR-7,HS_196.1,
CDY1B	hsa-miR-200a*,hsa-miR-1229,
MADD	hsa-miR-196b,hsa-miR-330-3p,hsa-miR-187,HS_201,HS_196.1,
SLC30A4	hsa-miR-513a-3p,hsa-miR-134,hsa-miR-30a*,hsa-miR-7,HS_196.1,hsa-miR-720,hsa-miR-19b-1*,solexa-7534-111,hsa-miR-193a-5p,hsa-miR-452,
WDR42A	hsa-miR-31,hsa-miR-503,hsa-miR-624,HS_196.1,hsa-miR-190b,hsa-miR-583,hsa-miR-202*,hsa-miR-511,hsa-miR-196b,hsa-miR-330-3p,hsa-miR-187,hsa-miR-1229,hsa-miR-1826,HS_201,hsa-miR-384,
TUB	hsa-miR-411*,hsa-miR-24-1*,hsa-miR-30a*,hsa-miR-624,hsa-miR-511,HS_79.1,hsa-miR-330-3p,hsa-miR-193a-5p,solexa-7534-111,hsa-miR-1229,hsa-miR-384,hsa-miR-31,hsa-miR-922,hsa-miR-513a-3p,hsa-miR-7,HS_196.1,hsa-miR-182,hsa-miR-19b-1*,hsa-miR-196b,HS_201,
KLF12	hsa-miR-411*,hsa-miR-607,hsa-miR-24-1*,hsa-miR-30a*,hsa-miR-624,HS_79.1,solexa-7534-111,hsa-miR-1826,hsa-miR-374b*,hsa-miR-34c-5p,HS_144,HS_201,hsa-miR-452,hsa-miR-1250,hsa-miR-448,hsa-miR-16-2*,hsa-miR-200a*,hsa-miR-583,hsa-miR-202*,hsa-miR-511,hsa-miR-323-5p,hsa-miR-193a-5p,hsa-miR-187,hsa-miR-96,hsa-miR-1229,solexa-8000-104,hsa-miR-384,hsa-miR-922,hsa-miR-513a-3p,hsa-miR-876-5p,solexa-4793-177…
ARHGEF18	hsa-miR-374b*,hsa-miR-663,hsa-miR-200a*,hsa-miR-624,HS_144,hsa-miR-330-3p,HS_201,hsa-miR-96,hsa-miR-1229,HS_303_a,
HSPA1A	hsa-miR-34c-5p,hsa-miR-513a-3p,solexa-4793-177,hsa-miR-452,
ARRB1	HS_216,hsa-miR-193a-5p,solexa-7534-111,hsa-miR-323-5p,hsa-miR-187,hsa-miR-7,HS_196.1,
KCNK1	hsa-miR-511,hsa-miR-202*,hsa-miR-19b-1*,hsa-miR-30a*,hsa-miR-891a,
ITM2C	hsa-miR-374b*,hsa-miR-922,hsa-miR-24-1*,hsa-miR-134,HS_196.1,hsa-miR-583,hsa-miR-196b,HS_216,hsa-miR-330-3p,solexa-7534-111,HS_201,solexa-8000-104,
DAPK2	hsa-miR-374b*,hsa-miR-34c-5p,hsa-miR-607,hsa-miR-1250,solexa-4793-177,hsa-miR-720,hsa-miR-583,HS_79.1,hsa-miR-19b-1*,HS_216,solexa-7534-111,HS_201,hsa-miR-664*,
EREG	hsa-miR-374b*,hsa-miR-607,hsa-miR-448,hsa-miR-134,hsa-miR-30a*,hsa-miR-7,HS_196.1,solexa-8211-102,HS_144,solexa-7534-111,hsa-miR-452,solexa-8000-104,
LOC442590	hsa-miR-607,hsa-miR-513a-3p,hsa-miR-624,hsa-miR-190b,hsa-miR-583,solexa-8211-102,HS_216,hsa-miR-1229,hsa-miR-452,HS_303_a,
SUMF2	hsa-miR-511,solexa-8211-102,HS_144,hsa-miR-448,hsa-miR-922,hsa-miR-330-3p,hsa-miR-187,
CENPA	HS_79.1,hsa-miR-448,HS_201,hsa-miR-452,solexa-8000-104,
TMED5	hsa-miR-411*,hsa-miR-607,hsa-miR-448,hsa-miR-16-2*,hsa-miR-583,hsa-miR-511,hsa-miR-1826,hsa-miR-384,hsa-miR-374b*,hsa-miR-513a-3p,hsa-miR-7,hsa-miR-190b,solexa-8211-102,hsa-miR-19b-1*,HS_216,hsa-miR-196b,
MCAM	hsa-miR-34c-5p,hsa-miR-1250,hsa-miR-663,hsa-miR-30a*,HS_196.1,hsa-miR-720,HS_79.1,solexa-7534-111,hsa-miR-193a-5p,HS_303_a,
CDH6	hsa-miR-24-1*,hsa-miR-876-5p,hsa-miR-30a*,hsa-miR-624,hsa-miR-190b,hsa-miR-202*,hsa-miR-511,solexa-8211-102,solexa-7534-111,hsa-miR-193a-5p,
GSTT2	hsa-miR-31,hsa-miR-187,
AQR	solexa-7534-111,
GABRA2	hsa-miR-374b*,hsa-miR-607,hsa-miR-922,hsa-miR-196b,hsa-miR-24-1*,hsa-miR-876-5p,hsa-miR-1826,
C14orf166	hsa-miR-384,
ADAMTSL2	hsa-miR-663,hsa-miR-1229,HS_303_a,
TNFSF18	hsa-miR-96,HS_196.1,
PAP2D	hsa-miR-411*,hsa-miR-607,hsa-miR-448,hsa-miR-1250,hsa-miR-30a*,hsa-miR-511,solexa-7534-111,hsa-miR-1826,hsa-miR-374b*,hsa-miR-922,hsa-miR-513a-3p,hsa-miR-876-5p,solexa-4793-177,hsa-miR-190b,solexa-8211-102,hsa-miR-196b,hsa-miR-452,hsa-miR-664*,
PPIB	hsa-miR-503,
CALY	hsa-miR-663,
SFN	hsa-miR-31,hsa-miR-663,hsa-miR-19b-1*,hsa-miR-922,HS_196.1,
FRAP1	hsa-miR-30a*,hsa-miR-7,HS_196.1,hsa-miR-511,HS_216,hsa-miR-323-5p,hsa-miR-1826,hsa-miR-96,hsa-miR-1229,HS_303_a,
PLSCR5	hsa-miR-448,hsa-miR-19b-1*,hsa-miR-876-5p,hsa-miR-452,hsa-miR-190b,
GOLGA5	hsa-miR-448,hsa-miR-19b-1*,hsa-miR-452,
UGT1A4	solexa-8211-102,hsa-miR-607,hsa-miR-448,hsa-miR-330-3p,hsa-miR-624,hsa-miR-1826,HS_201,
SSTR3	hsa-miR-31,HS_196.1,
SDCCAG1	hsa-miR-34c-5p,hsa-miR-513a-3p,
RBL2	hsa-miR-374b*,hsa-miR-202*,solexa-8211-102,hsa-miR-19b-1*,solexa-7534-111,hsa-miR-1229,hsa-miR-190b,
PPP1R10	hsa-miR-607,hsa-miR-1250,hsa-miR-30a*,HS_79.1,solexa-7534-111,hsa-miR-330-3p,hsa-miR-1229,hsa-miR-96,hsa-miR-1826,hsa-miR-374b*,hsa-miR-34c-5p,solexa-4793-177,HS_196.1,hsa-miR-182,HS_216,hsa-miR-452,hsa-miR-664*,
CSE1L	hsa-miR-182,hsa-miR-448,hsa-miR-876-5p,hsa-miR-452,hsa-miR-384,
RDH16	hsa-miR-24-1*,hsa-miR-193a-5p,HS_196.1,HS_303_a,
ASRGL1	hsa-miR-34c-5p,hsa-miR-922,hsa-miR-583,hsa-miR-511,HS_79.1,HS_216,hsa-miR-330-3p,solexa-7534-111,hsa-miR-1229,HS_201,HS_303_a,
LCA5	hsa-miR-374b*,hsa-miR-607,hsa-miR-448,hsa-miR-16-2*,hsa-miR-200a*,hsa-miR-134,hsa-miR-30a*,hsa-miR-624,hsa-miR-7,hsa-miR-202*,hsa-miR-511,hsa-miR-182,HS_79.1,HS_303_a,
TOM1	hsa-miR-31,hsa-miR-34c-5p,hsa-miR-1250,hsa-miR-922,hsa-miR-503,HS_196.1,hsa-miR-583,hsa-miR-330-3p,HS_303_a,
PTX3	hsa-miR-511,hsa-miR-330-3p,solexa-5169-164,hsa-miR-664*,hsa-miR-452,solexa-8000-104,
CENPN	hsa-miR-374b*,hsa-miR-411*,hsa-miR-922,hsa-miR-624,hsa-miR-7,HS_196.1,hsa-miR-720,hsa-miR-583,solexa-8211-102,HS_79.1,HS_144,hsa-miR-19b-1*,hsa-miR-187,hsa-miR-1826,hsa-miR-664*,
TMED2	hsa-miR-374b*,hsa-miR-922,hsa-miR-513a-3p,hsa-miR-624,hsa-miR-720,hsa-miR-583,hsa-miR-19b-1*,hsa-miR-1229,hsa-miR-384,
ANG	hsa-miR-182,hsa-miR-922,hsa-miR-196b,
C2orf76	hsa-miR-583,
UGT1A6	solexa-8211-102,hsa-miR-607,hsa-miR-448,hsa-miR-330-3p,hsa-miR-624,hsa-miR-1826,HS_201,
RCAN3	hsa-miR-513a-3p,hsa-miR-876-5p,hsa-miR-187,hsa-miR-1229,solexa-5169-164,solexa-8000-104,
C16orf88	hsa-miR-200a*,hsa-miR-330-3p,hsa-miR-134,hsa-miR-96,hsa-miR-384,
U2AF1	hsa-miR-513a-3p,
NMT2	hsa-miR-607,hsa-miR-16-2*,hsa-miR-202*,hsa-miR-511,HS_79.1,solexa-7534-111,hsa-miR-1229,hsa-miR-1826,hsa-miR-384,hsa-miR-374b*,hsa-miR-34c-5p,hsa-miR-922,hsa-miR-513a-3p,solexa-4793-177,hsa-miR-720,HS_196.1,hsa-miR-182,HS_144,hsa-miR-19b-1*,hsa-miR-664*,hsa-miR-452,
DFNB31	hsa-miR-34c-5p,hsa-miR-1250,hsa-miR-19b-1*,hsa-miR-24-1*,HS_216,hsa-miR-193a-5p,hsa-miR-876-5p,
PFKM	hsa-miR-1229,
DKC1	hsa-miR-607,hsa-miR-513a-3p,
CREBZF	hsa-miR-411*,hsa-miR-607,hsa-miR-448,hsa-miR-16-2*,hsa-miR-134,hsa-miR-30a*,hsa-miR-583,hsa-miR-511,HS_79.1,hsa-miR-330-3p,solexa-7534-111,hsa-miR-1826,hsa-miR-384,solexa-8000-104,hsa-miR-374b*,hsa-miR-922,hsa-miR-513a-3p,hsa-miR-876-5p,hsa-miR-7,HS_196.1,hsa-miR-196b,HS_201,hsa-miR-452,HS_303_a,
RIOK3	hsa-miR-34c-5p,hsa-miR-513a-3p,hsa-miR-720,hsa-miR-511,HS_79.1,solexa-8211-102,hsa-miR-196b,HS_201,
DAZ1	hsa-miR-607,hsa-miR-448,hsa-miR-513a-3p,hsa-miR-30a*,hsa-miR-624,hsa-miR-7,hsa-miR-583,hsa-miR-19b-1*,hsa-miR-196b,HS_201,hsa-miR-452,
PRPSAP1	hsa-miR-511,hsa-miR-411*,hsa-miR-922,hsa-miR-30a*,
GCHFR	HS_196.1,
GRAMD4	hsa-miR-1250,hsa-miR-503,hsa-miR-624,hsa-miR-583,hsa-miR-330-3p,hsa-miR-323-5p,hsa-miR-1229,hsa-miR-96,hsa-miR-34c-5p,hsa-miR-922,hsa-miR-663,hsa-miR-190b,hsa-miR-720,hsa-miR-182,HS_216,HS_201,hsa-miR-891a,HS_303_a,
LOC196993	hsa-miR-503,hsa-miR-134,HS_196.1,hsa-miR-583,solexa-8211-102,hsa-miR-182,hsa-miR-19b-1*,hsa-miR-193a-5p,hsa-miR-1826,
UBD	hsa-miR-200a*,hsa-miR-30a*,hsa-miR-96,
ATG9A	hsa-miR-34c-5p,hsa-miR-663,hsa-miR-503,hsa-miR-7,HS_196.1,hsa-miR-182,HS_79.1,hsa-miR-19b-1*,hsa-miR-193a-5p,hsa-miR-330-3p,hsa-miR-96,hsa-miR-384,HS_303_a,
S100A1	HS_216,hsa-miR-583,
ZNF787	hsa-miR-511,hsa-miR-663,hsa-miR-19b-1*,HS_196.1,hsa-miR-583,
KERA	hsa-miR-374b*,hsa-miR-411*,hsa-miR-607,hsa-miR-16-2*,hsa-miR-196b,hsa-miR-134,hsa-miR-876-5p,solexa-8000-104,
PPT1	hsa-miR-31,hsa-miR-374b*,hsa-miR-182,hsa-miR-922,hsa-miR-330-3p,hsa-miR-503,hsa-miR-1826,solexa-4793-177,
FRMPD2	solexa-8211-102,hsa-miR-330-3p,
SLC35C2	HS_79.1,HS_216,
UBE2B	hsa-miR-374b*,hsa-miR-607,hsa-miR-16-2*,hsa-miR-503,solexa-4793-177,hsa-miR-720,hsa-miR-190b,hsa-miR-511,hsa-miR-182,hsa-miR-196b,
KEAP1	hsa-miR-511,hsa-miR-876-5p,hsa-miR-7,
MUC4	HS_201,hsa-miR-384,
BCL2L13	hsa-miR-607,hsa-miR-448,hsa-miR-30a*,hsa-miR-624,hsa-miR-511,HS_79.1,hsa-miR-193a-5p,hsa-miR-96,solexa-8000-104,hsa-miR-374b*,hsa-miR-31,hsa-miR-663,hsa-miR-513a-3p,hsa-miR-876-5p,hsa-miR-182,HS_216,
GNB2	hsa-miR-663,hsa-miR-922,HS_303_a,
NUP50	hsa-miR-607,hsa-miR-448,hsa-miR-200a*,hsa-miR-24-1*,hsa-miR-503,hsa-miR-30a*,hsa-miR-624,hsa-miR-583,hsa-miR-202*,hsa-miR-511,HS_79.1,solexa-7534-111,hsa-miR-96,hsa-miR-1826,solexa-5169-164,hsa-miR-384,hsa-miR-374b*,hsa-miR-513a-3p,HS_196.1,hsa-miR-182,solexa-8211-102,hsa-miR-196b,HS_201,hsa-miR-891a,
S100A8	hsa-miR-19b-1*,
C7	hsa-miR-513a-3p,hsa-miR-30a*,hsa-miR-7,HS_196.1,hsa-miR-202*,hsa-miR-19b-1*,HS_216,hsa-miR-187,hsa-miR-891a,
SULT4A1	hsa-miR-34c-5p,hsa-miR-607,hsa-miR-448,hsa-miR-513a-3p,hsa-miR-503,hsa-miR-7,hsa-miR-511,hsa-miR-330-3p,hsa-miR-193a-5p,solexa-7534-111,hsa-miR-187,hsa-miR-1229,HS_201,hsa-miR-664*,hsa-miR-452,
ARFIP2	HS_196.1,hsa-miR-720,hsa-miR-511,HS_79.1,hsa-miR-182,hsa-miR-323-5p,solexa-7534-111,hsa-miR-664*,hsa-miR-452,hsa-miR-384,
MTUS1	hsa-miR-34c-5p,hsa-miR-607,hsa-miR-448,hsa-miR-922,HS_196.1,hsa-miR-190b,hsa-miR-19b-1*,hsa-miR-187,HS_201,hsa-miR-1826,hsa-miR-452,solexa-8000-104,
UROS	hsa-miR-196b,HS_216,
LEMD3	hsa-miR-411*,hsa-miR-448,hsa-miR-513a-3p,hsa-miR-134,hsa-miR-624,hsa-miR-7,hsa-miR-583,solexa-8211-102,hsa-miR-19b-1*,hsa-miR-330-3p,solexa-5169-164,
GAGE2D	hsa-miR-513a-3p,
HOXA7	hsa-miR-511,hsa-miR-607,hsa-miR-1250,hsa-miR-196b,hsa-miR-193a-5p,hsa-miR-876-5p,HS_196.1,
CNOT10	hsa-miR-374b*,hsa-miR-202*,solexa-4793-177,
GTF3C2	hsa-miR-202*,hsa-miR-30a*,hsa-miR-583,
SOAT1	hsa-miR-374b*,hsa-miR-607,hsa-miR-16-2*,hsa-miR-200a*,hsa-miR-513a-3p,hsa-miR-876-5p,hsa-miR-624,hsa-miR-7,hsa-miR-583,solexa-8211-102,HS_201,
MR1	HS_196.1,hsa-miR-583,
PRIC285	hsa-miR-31,hsa-miR-663,hsa-miR-922,hsa-miR-24-1*,hsa-miR-503,hsa-miR-30a*,HS_196.1,hsa-miR-720,HS_79.1,HS_216,HS_201,
ATL3	hsa-miR-922,hsa-miR-330-3p,
F8	hsa-miR-31,hsa-miR-34c-5p,hsa-miR-448,hsa-miR-1250,hsa-miR-513a-3p,hsa-miR-30a*,hsa-miR-7,HS_196.1,hsa-miR-583,hsa-miR-511,solexa-8211-102,hsa-miR-19b-1*,hsa-miR-1826,hsa-miR-96,
ACHE	hsa-miR-31,hsa-miR-663,hsa-miR-7,HS_196.1,
KPNA5	hsa-miR-134,hsa-miR-30a*,HS_201,hsa-miR-452,
EGR3	hsa-miR-448,hsa-miR-16-2*,hsa-miR-513a-3p,hsa-miR-503,hsa-miR-7,HS_196.1,hsa-miR-190b,hsa-miR-511,hsa-miR-182,hsa-miR-19b-1*,HS_216,hsa-miR-193a-5p,solexa-5169-164,hsa-miR-452,HS_303_a,
OASL	hsa-miR-7,hsa-miR-1229,
TCEB3B	hsa-miR-196b,hsa-miR-513a-3p,hsa-miR-583,
ZNF184	hsa-miR-31,hsa-miR-411*,hsa-miR-182,hsa-miR-607,hsa-miR-384,
SERPIND1	HS_144,hsa-miR-1250,hsa-miR-922,solexa-7534-111,
IFRD1	hsa-miR-511,hsa-miR-922,hsa-miR-30a*,hsa-miR-452,
ZNF267	hsa-miR-19b-1*,hsa-miR-513a-3p,hsa-miR-30a*,solexa-5169-164,
PPP1R3A	hsa-miR-513a-3p,hsa-miR-30a*,hsa-miR-190b,hsa-miR-202*,hsa-miR-196b,solexa-7534-111,hsa-miR-1826,hsa-miR-96,
ZBTB6	hsa-miR-607,hsa-miR-16-2*,hsa-miR-200a*,hsa-miR-624,hsa-miR-511,hsa-miR-330-3p,solexa-5169-164,hsa-miR-384,hsa-miR-374b*,hsa-miR-513a-3p,HS_196.1,hsa-miR-182,HS_303_a,hsa-miR-452,hsa-miR-891a,hsa-miR-664*,
PABPC4L	hsa-miR-411*,hsa-miR-607,hsa-miR-448,hsa-miR-16-2*,hsa-miR-922,hsa-miR-513a-3p,hsa-miR-30a*,HS_196.1,hsa-miR-190b,hsa-miR-583,hsa-miR-511,hsa-miR-19b-1*,hsa-miR-452,
FBXL19	hsa-miR-922,hsa-miR-30a*,hsa-miR-720,HS_216,hsa-miR-323-5p,hsa-miR-96,hsa-miR-1229,HS_303_a,
TXNIP	hsa-miR-607,hsa-miR-16-2*,hsa-miR-134,hsa-miR-7,hsa-miR-511,HS_144,HS_216,HS_201,hsa-miR-1826,hsa-miR-384,HS_303_a,
ACTN2	hsa-miR-374b*,hsa-miR-607,hsa-miR-16-2*,hsa-miR-134,hsa-miR-182,hsa-miR-1826,HS_303_a,hsa-miR-452,
NUDT3	solexa-8211-102,hsa-miR-448,hsa-miR-30a*,hsa-miR-664*,HS_196.1,hsa-miR-190b,hsa-miR-583,
C9orf117	hsa-miR-134,
DFNA5	hsa-miR-411*,hsa-miR-448,hsa-miR-922,hsa-miR-513a-3p,solexa-7534-111,hsa-miR-30a*,hsa-miR-452,
HEBP2	hsa-miR-19b-1*,hsa-miR-922,hsa-miR-513a-3p,
CHAD	solexa-8211-102,hsa-miR-922,HS_216,hsa-miR-330-3p,hsa-miR-187,HS_196.1,hsa-miR-583,
RAP2B	hsa-miR-411*,hsa-miR-607,hsa-miR-624,hsa-miR-583,hsa-miR-511,HS_79.1,hsa-miR-330-3p,solexa-7534-111,hsa-miR-323-5p,hsa-miR-96,solexa-5169-164,solexa-8000-104,hsa-miR-31,hsa-miR-374b*,hsa-miR-34c-5p,hsa-miR-663,hsa-miR-922,hsa-miR-513a-3p,hsa-miR-876-5p,HS_196.1,hsa-miR-190b,HS_144,hsa-miR-19b-1*,HS_216,HS_201,hsa-miR-664*,hsa-miR-452,
GABPA	hsa-miR-607,hsa-miR-16-2*,hsa-miR-200a*,hsa-miR-30a*,hsa-miR-583,hsa-miR-202*,hsa-miR-511,hsa-miR-330-3p,hsa-miR-96,hsa-miR-384,hsa-miR-34c-5p,hsa-miR-922,hsa-miR-513a-3p,hsa-miR-876-5p,solexa-4793-177,hsa-miR-7,hsa-miR-190b,solexa-8211-102,hsa-miR-19b-1*,hsa-miR-664*,hsa-miR-452,
TLR3	hsa-miR-7,hsa-miR-190b,hsa-miR-384,
ZNF260	hsa-miR-607,hsa-miR-448,hsa-miR-16-2*,hsa-miR-200a*,hsa-miR-134,hsa-miR-30a*,hsa-miR-193a-5p,solexa-7534-111,hsa-miR-384,hsa-miR-922,hsa-miR-513a-3p,hsa-miR-876-5p,hsa-miR-7,hsa-miR-190b,hsa-miR-19b-1*,HS_201,hsa-miR-664*,HS_303_a,hsa-miR-452,
CAMK2G	hsa-miR-1250,hsa-miR-16-2*,hsa-miR-503,hsa-miR-30a*,hsa-miR-583,hsa-miR-330-3p,hsa-miR-323-5p,hsa-miR-96,solexa-5169-164,hsa-miR-384,hsa-miR-31,hsa-miR-922,hsa-miR-876-5p,HS_196.1,hsa-miR-196b,HS_216,HS_201,hsa-miR-664*,hsa-miR-452,
FGF14	hsa-miR-922,
HMGB2	hsa-miR-607,
TRPM5	hsa-miR-182,
PTAR1	hsa-miR-411*,hsa-miR-607,hsa-miR-503,hsa-miR-134,hsa-miR-30a*,hsa-miR-624,hsa-miR-330-3p,solexa-7534-111,hsa-miR-374b*,hsa-miR-663,hsa-miR-196b,HS_201,hsa-miR-452,hsa-miR-448,hsa-miR-16-2*,hsa-miR-583,hsa-miR-511,hsa-miR-193a-5p,hsa-miR-187,solexa-8000-104,hsa-miR-384,hsa-miR-31,hsa-miR-922,hsa-miR-513a-3p,hsa-miR-876-5p,solexa-4793-177,hsa-miR-7,hsa-miR-190b,hsa-miR-720,HS_196.1,solexa-8211-102,…
KIF3B	hsa-miR-411*,hsa-miR-607,hsa-miR-24-1*,hsa-miR-30a*,hsa-miR-624,hsa-miR-583,hsa-miR-511,hsa-miR-330-3p,hsa-miR-193a-5p,solexa-7534-111,hsa-miR-323-5p,hsa-miR-96,hsa-miR-384,hsa-miR-31,hsa-miR-922,hsa-miR-876-5p,HS_196.1,hsa-miR-720,hsa-miR-182,hsa-miR-891a,hsa-miR-452,
C3orf27	hsa-miR-374b*,hsa-miR-34c-5p,hsa-miR-607,hsa-miR-922,hsa-miR-503,hsa-miR-134,hsa-miR-720,hsa-miR-323-5p,hsa-miR-96,HS_201,hsa-miR-384,
MTMR9	hsa-miR-607,hsa-miR-16-2*,hsa-miR-24-1*,hsa-miR-503,hsa-miR-30a*,hsa-miR-583,HS_79.1,hsa-miR-330-3p,hsa-miR-193a-5p,hsa-miR-187,hsa-miR-96,solexa-5169-164,solexa-8000-104,hsa-miR-384,hsa-miR-374b*,hsa-miR-34c-5p,hsa-miR-922,hsa-miR-513a-3p,hsa-miR-7,solexa-4793-177,HS_196.1,hsa-miR-720,hsa-miR-190b,solexa-8211-102,HS_144,hsa-miR-664*,hsa-miR-891a,hsa-miR-452,HS_303_a,
SEC31A	hsa-miR-16-2*,hsa-miR-922,hsa-miR-134,hsa-miR-452,
TRIM58	hsa-miR-34c-5p,hsa-miR-607,hsa-miR-663,hsa-miR-922,hsa-miR-513a-3p,hsa-miR-7,HS_196.1,hsa-miR-720,hsa-miR-583,hsa-miR-202*,HS_79.1,HS_144,solexa-7534-111,hsa-miR-452,HS_303_a,
NSDHL	hsa-miR-607,solexa-7534-111,hsa-miR-134,
GLRA3	hsa-miR-411*,hsa-miR-513a-3p,hsa-miR-134,hsa-miR-7,hsa-miR-511,hsa-miR-182,HS_144,hsa-miR-196b,hsa-miR-193a-5p,solexa-7534-111,hsa-miR-1826,hsa-miR-452,solexa-8000-104,hsa-miR-384,
VPS8	hsa-miR-663,hsa-miR-7,solexa-5169-164,hsa-miR-452,HS_196.1,hsa-miR-384,
PRKCB1	hsa-miR-34c-5p,hsa-miR-922,hsa-miR-24-1*,hsa-miR-134,hsa-miR-876-5p,solexa-4793-177,hsa-miR-583,hsa-miR-511,hsa-miR-182,HS_144,hsa-miR-196b,hsa-miR-330-3p,hsa-miR-1826,
H1F0	hsa-miR-607,HS_196.1,hsa-miR-190b,hsa-miR-330-3p,HS_201,hsa-miR-1229,hsa-miR-384,hsa-miR-664*,
POLR2D	hsa-miR-34c-5p,hsa-miR-607,hsa-miR-503,hsa-miR-876-5p,solexa-4793-177,hsa-miR-202*,hsa-miR-511,solexa-8211-102,hsa-miR-196b,hsa-miR-1229,hsa-miR-96,hsa-miR-452,
UGT2A1	hsa-miR-607,hsa-miR-196b,hsa-miR-513a-3p,hsa-miR-876-5p,hsa-miR-7,hsa-miR-190b,solexa-8000-104,
TOR1B	hsa-miR-374b*,hsa-miR-34c-5p,hsa-miR-607,hsa-miR-1250,hsa-miR-876-5p,hsa-miR-190b,solexa-8211-102,HS_144,solexa-7534-111,hsa-miR-1229,HS_201,solexa-8000-104,HS_303_a,
LSS	hsa-miR-448,hsa-miR-1250,hsa-miR-922,hsa-miR-323-5p,hsa-miR-30a*,hsa-miR-1229,
TOPORS	hsa-miR-374b*,hsa-miR-448,hsa-miR-452,
HNRNPC	hsa-miR-448,hsa-miR-19b-1*,hsa-miR-200a*,hsa-miR-330-3p,hsa-miR-583,
TMEM100	hsa-miR-374b*,hsa-miR-182,hsa-miR-30a*,hsa-miR-7,hsa-miR-1229,hsa-miR-664*,solexa-8000-104,
C1QL4	hsa-miR-663,HS_196.1,hsa-miR-583,
DHRS9	hsa-miR-607,HS_216,HS_201,
ZCCHC14	hsa-miR-411*,hsa-miR-607,hsa-miR-16-2*,hsa-miR-200a*,hsa-miR-24-1*,hsa-miR-134,hsa-miR-30a*,hsa-miR-624,hsa-miR-583,hsa-miR-511,HS_79.1,solexa-7534-111,hsa-miR-1229,hsa-miR-31,hsa-miR-34c-5p,hsa-miR-513a-3p,hsa-miR-7,HS_196.1,hsa-miR-720,hsa-miR-190b,hsa-miR-182,solexa-8211-102,hsa-miR-19b-1*,HS_201,hsa-miR-664*,hsa-miR-452,
FXR1	hsa-miR-411*,hsa-miR-448,hsa-miR-876-5p,hsa-miR-30a*,hsa-miR-7,hsa-miR-190b,hsa-miR-182,solexa-5169-164,hsa-miR-1229,
ZMYM3	hsa-miR-34c-5p,hsa-miR-922,hsa-miR-7,HS_196.1,hsa-miR-583,hsa-miR-511,HS_144,hsa-miR-196b,hsa-miR-384,
CREBL2	hsa-miR-607,hsa-miR-448,hsa-miR-1250,hsa-miR-24-1*,hsa-miR-503,hsa-miR-134,hsa-miR-583,hsa-miR-330-3p,hsa-miR-193a-5p,solexa-7534-111,hsa-miR-323-5p,hsa-miR-96,hsa-miR-1826,solexa-8000-104,hsa-miR-374b*,hsa-miR-513a-3p,hsa-miR-876-5p,HS_196.1,hsa-miR-720,hsa-miR-190b,solexa-8211-102,hsa-miR-19b-1*,hsa-miR-196b,hsa-miR-452,
TGDS	hsa-miR-34c-5p,hsa-miR-16-2*,hsa-miR-513a-3p,hsa-miR-624,hsa-miR-190b,hsa-miR-182,solexa-7534-111,hsa-miR-664*,hsa-miR-384,
CASP3	hsa-miR-16-2*,hsa-miR-30a*,hsa-miR-202*,hsa-miR-511,HS_79.1,hsa-miR-323-5p,hsa-miR-187,solexa-8000-104,hsa-miR-922,hsa-miR-513a-3p,hsa-miR-190b,solexa-8211-102,hsa-miR-182,hsa-miR-196b,hsa-miR-452,hsa-miR-664*,
SCLY	hsa-miR-607,HS_196.1,hsa-miR-720,hsa-miR-202*,HS_144,HS_216,hsa-miR-196b,hsa-miR-323-5p,
ZNF429	HS_79.1,hsa-miR-664*,HS_303_a,
CCRL2	hsa-miR-182,hsa-miR-513a-3p,HS_201,hsa-miR-384,
CA7	hsa-miR-34c-5p,hsa-miR-1250,hsa-miR-134,hsa-miR-7,HS_196.1,hsa-miR-193a-5p,HS_303_a,hsa-miR-664*,
ENTPD5	hsa-miR-182,hsa-miR-193a-5p,hsa-miR-452,
SUCLG1	hsa-miR-187,hsa-miR-1826,
WDR47	hsa-miR-374b*,hsa-miR-411*,hsa-miR-448,hsa-miR-7,HS_196.1,hsa-miR-182,HS_303_a,hsa-miR-891a,
KLRF1	hsa-miR-374b*,solexa-8211-102,hsa-miR-200a*,hsa-miR-1826,solexa-4793-177,
MAGEH1	hsa-miR-374b*,hsa-miR-922,hsa-miR-624,hsa-miR-1826,
C9orf106	hsa-miR-34c-5p,
SMR3A	hsa-miR-511,
CLDN12	hsa-miR-16-2*,hsa-miR-24-1*,hsa-miR-513a-3p,hsa-miR-876-5p,hsa-miR-583,hsa-miR-511,solexa-8211-102,hsa-miR-19b-1*,solexa-7534-111,solexa-8000-104,
NPY5R	hsa-miR-513a-3p,hsa-miR-96,solexa-5169-164,
IRF4	hsa-miR-448,hsa-miR-200a*,hsa-miR-24-1*,hsa-miR-134,hsa-miR-30a*,hsa-miR-583,hsa-miR-511,HS_79.1,hsa-miR-330-3p,solexa-7534-111,hsa-miR-1229,hsa-miR-96,solexa-5169-164,hsa-miR-384,hsa-miR-34c-5p,hsa-miR-663,hsa-miR-922,hsa-miR-513a-3p,hsa-miR-876-5p,HS_196.1,solexa-8211-102,hsa-miR-19b-1*,hsa-miR-196b,HS_216,HS_201,hsa-miR-452,
PRKCE	hsa-miR-607,hsa-miR-1250,hsa-miR-134,hsa-miR-624,hsa-miR-583,hsa-miR-511,hsa-miR-330-3p,solexa-7534-111,hsa-miR-323-5p,hsa-miR-96,solexa-5169-164,hsa-miR-384,hsa-miR-31,hsa-miR-374b*,hsa-miR-34c-5p,hsa-miR-922,hsa-miR-513a-3p,hsa-miR-876-5p,solexa-4793-177,HS_196.1,hsa-miR-190b,hsa-miR-182,hsa-miR-196b,HS_216,hsa-miR-891a,
ITGAM	hsa-miR-31,solexa-8211-102,hsa-miR-196b,hsa-miR-503,hsa-miR-30a*,hsa-miR-7,HS_201,
TUBE1	hsa-miR-374b*,hsa-miR-922,solexa-7534-111,
GLT8D3	hsa-miR-411*,hsa-miR-607,hsa-miR-448,hsa-miR-16-2*,hsa-miR-200a*,hsa-miR-583,hsa-miR-511,hsa-miR-193a-5p,solexa-7534-111,hsa-miR-96,hsa-miR-1826,hsa-miR-31,hsa-miR-34c-5p,hsa-miR-513a-3p,hsa-miR-7,HS_196.1,hsa-miR-190b,hsa-miR-182,solexa-8211-102,HS_144,hsa-miR-19b-1*,hsa-miR-664*,hsa-miR-452,
WDR31	hsa-miR-411*,solexa-8211-102,HS_79.1,hsa-miR-624,hsa-miR-1229,HS_201,
RGS2	hsa-miR-16-2*,hsa-miR-200a*,hsa-miR-30a*,hsa-miR-96,HS_201,
PDPN	hsa-miR-607,hsa-miR-922,hsa-miR-24-1*,hsa-miR-876-5p,HS_196.1,hsa-miR-511,hsa-miR-182,solexa-8211-102,hsa-miR-19b-1*,HS_216,hsa-miR-330-3p,solexa-7534-111,hsa-miR-452,hsa-miR-384,
MST1R	hsa-miR-624,
MGAM	hsa-miR-374b*,hsa-miR-448,hsa-miR-200a*,hsa-miR-876-5p,hsa-miR-511,solexa-8211-102,hsa-miR-19b-1*,hsa-miR-196b,hsa-miR-330-3p,hsa-miR-1229,HS_303_a,
COL3A1	hsa-miR-411*,hsa-miR-16-2*,hsa-miR-922,hsa-miR-513a-3p,hsa-miR-876-5p,HS_196.1,hsa-miR-190b,hsa-miR-583,hsa-miR-511,hsa-miR-182,hsa-miR-196b,HS_216,hsa-miR-96,hsa-miR-1826,hsa-miR-452,
PTMA	hsa-miR-513a-3p,hsa-miR-624,
NAPA	hsa-miR-922,hsa-miR-330-3p,hsa-miR-134,hsa-miR-323-5p,hsa-miR-7,HS_196.1,
DIRAS3	hsa-miR-411*,hsa-miR-182,hsa-miR-607,hsa-miR-624,
PSG9	solexa-7534-111,hsa-miR-187,hsa-miR-30a*,
ASGR2	hsa-miR-922,
ARHGEF11	hsa-miR-448,hsa-miR-922,hsa-miR-193a-5p,solexa-7534-111,hsa-miR-323-5p,HS_303_a,hsa-miR-583,
PIK3R4	hsa-miR-1229,
IVNS1ABP	hsa-miR-31,hsa-miR-374b*,hsa-miR-607,hsa-miR-16-2*,hsa-miR-513a-3p,hsa-miR-876-5p,hsa-miR-7,hsa-miR-182,HS_216,hsa-miR-193a-5p,hsa-miR-330-3p,hsa-miR-452,
NDUFV3	HS_144,HS_79.1,hsa-miR-448,HS_216,hsa-miR-190b,
BTBD3	hsa-miR-31,hsa-miR-34c-5p,hsa-miR-607,hsa-miR-448,hsa-miR-663,hsa-miR-513a-3p,hsa-miR-503,hsa-miR-876-5p,HS_196.1,hsa-miR-190b,hsa-miR-187,hsa-miR-96,
UBE2NL	hsa-miR-34c-5p,hsa-miR-663,hsa-miR-583,
PPP1R2	hsa-miR-374b*,hsa-miR-607,hsa-miR-922,hsa-miR-513a-3p,hsa-miR-30a*,hsa-miR-624,HS_196.1,hsa-miR-182,solexa-8211-102,solexa-7534-111,hsa-miR-664*,hsa-miR-452,hsa-miR-384,
FOSL2	hsa-miR-663,hsa-miR-922,solexa-4793-177,HS_196.1,hsa-miR-583,hsa-miR-511,hsa-miR-182,HS_216,hsa-miR-193a-5p,hsa-miR-330-3p,hsa-miR-664*,
TUBA4A	hsa-miR-452,
SFRS2	hsa-miR-607,hsa-miR-16-2*,hsa-miR-513a-3p,hsa-miR-134,hsa-miR-30a*,hsa-miR-624,HS_79.1,solexa-7534-111,hsa-miR-452,hsa-miR-384,
EEF2	hsa-miR-187,hsa-miR-96,
HNF1A	hsa-miR-374b*,hsa-miR-34c-5p,hsa-miR-196b,hsa-miR-503,hsa-miR-96,hsa-miR-664*,HS_196.1,
PRDX3	hsa-miR-31,solexa-8211-102,hsa-miR-922,hsa-miR-513a-3p,hsa-miR-1826,hsa-miR-190b,hsa-miR-583,
EPHA3	hsa-miR-448,hsa-miR-196b,hsa-miR-513a-3p,hsa-miR-876-5p,hsa-miR-7,hsa-miR-96,solexa-4793-177,hsa-miR-891a,
P4HA2	hsa-miR-624,
RBM12	hsa-miR-607,hsa-miR-16-2*,hsa-miR-30a*,hsa-miR-624,hsa-miR-511,hsa-miR-330-3p,solexa-7534-111,hsa-miR-374b*,hsa-miR-31,hsa-miR-34c-5p,hsa-miR-513a-3p,solexa-8211-102,hsa-miR-182,hsa-miR-19b-1*,hsa-miR-196b,hsa-miR-664*,HS_303_a,hsa-miR-452,
EDIL3	hsa-miR-607,hsa-miR-16-2*,hsa-miR-19b-1*,HS_216,solexa-4793-177,hsa-miR-190b,
SERGEF	HS_216,
SMC2	hsa-miR-374b*,hsa-miR-34c-5p,hsa-miR-922,hsa-miR-513a-3p,hsa-miR-134,hsa-miR-7,hsa-miR-190b,HS_216,solexa-7534-111,hsa-miR-96,hsa-miR-1826,solexa-5169-164,HS_201,hsa-miR-452,HS_303_a,
B3GALT4	hsa-miR-511,
KIF26A	hsa-miR-31,hsa-miR-607,hsa-miR-663,hsa-miR-513a-3p,hsa-miR-202*,hsa-miR-182,hsa-miR-323-5p,hsa-miR-187,
PECAM1	hsa-miR-374b*,hsa-miR-1250,HS_196.1,hsa-miR-583,hsa-miR-511,HS_79.1,HS_144,hsa-miR-1229,
DEDD	hsa-miR-511,hsa-miR-202*,hsa-miR-182,hsa-miR-200a*,HS_216,hsa-miR-1826,HS_196.1,hsa-miR-583,
TMEM9	hsa-miR-31,hsa-miR-922,hsa-miR-196b,hsa-miR-134,hsa-miR-187,hsa-miR-7,HS_201,HS_196.1,
PTPN1	hsa-miR-31,hsa-miR-607,hsa-miR-448,hsa-miR-663,hsa-miR-16-2*,hsa-miR-922,hsa-miR-876-5p,hsa-miR-624,hsa-miR-7,hsa-miR-182,HS_201,hsa-miR-1229,
ZNF174	hsa-miR-922,
MYH14	hsa-miR-31,HS_144,hsa-miR-663,hsa-miR-196b,HS_196.1,hsa-miR-384,
SKAP1	hsa-miR-922,HS_216,hsa-miR-193a-5p,hsa-miR-1229,HS_196.1,hsa-miR-583,
CCR8	hsa-miR-374b*,hsa-miR-448,hsa-miR-922,hsa-miR-24-1*,hsa-miR-30a*,hsa-miR-7,hsa-miR-511,hsa-miR-182,hsa-miR-193a-5p,
LRRC52	hsa-miR-31,HS_216,
GADD45G	hsa-miR-34c-5p,hsa-miR-503,
SLU7	hsa-miR-31,hsa-miR-16-2*,hsa-miR-876-5p,hsa-miR-624,hsa-miR-182,HS_144,hsa-miR-19b-1*,hsa-miR-330-3p,hsa-miR-664*,hsa-miR-452,solexa-8000-104,hsa-miR-384,
CC2D2A	hsa-miR-448,
DNMT3L	hsa-miR-511,
PAPD5	hsa-miR-411*,hsa-miR-607,hsa-miR-16-2*,hsa-miR-30a*,hsa-miR-624,hsa-miR-330-3p,hsa-miR-193a-5p,solexa-7534-111,hsa-miR-323-5p,hsa-miR-1826,hsa-miR-31,hsa-miR-374b*,hsa-miR-34c-5p,hsa-miR-922,hsa-miR-513a-3p,hsa-miR-876-5p,HS_196.1,hsa-miR-190b,solexa-8211-102,HS_144,hsa-miR-19b-1*,hsa-miR-196b,HS_201,hsa-miR-664*,hsa-miR-452,HS_303_a,
B3GNT3	hsa-miR-31,hsa-miR-374b*,hsa-miR-134,hsa-miR-202*,HS_144,solexa-7534-111,hsa-miR-1229,HS_303_a,
LHCGR	hsa-miR-411*,hsa-miR-34c-5p,hsa-miR-607,hsa-miR-16-2*,hsa-miR-513a-3p,hsa-miR-190b,hsa-miR-196b,hsa-miR-664*,
ANAPC11	hsa-miR-31,hsa-miR-330-3p,
CNR2	hsa-miR-182,hsa-miR-187,hsa-miR-664*,hsa-miR-583,
GPR179	hsa-miR-511,HS_144,hsa-miR-922,hsa-miR-323-5p,hsa-miR-187,hsa-miR-624,
ATP6V1B2	hsa-miR-374b*,hsa-miR-182,hsa-miR-330-3p,hsa-miR-503,hsa-miR-190b,
PLCG2	hsa-miR-193a-5p,
CAPZA1	hsa-miR-624,hsa-miR-7,HS_196.1,hsa-miR-511,hsa-miR-196b,hsa-miR-330-3p,HS_201,hsa-miR-1229,hsa-miR-664*,
GLRX3	hsa-miR-411*,HS_216,hsa-miR-384,
HRH3	hsa-miR-34c-5p,hsa-miR-663,hsa-miR-922,hsa-miR-503,HS_196.1,hsa-miR-196b,HS_216,hsa-miR-384,HS_303_a,
KIAA0247	hsa-miR-607,hsa-miR-448,hsa-miR-1250,hsa-miR-16-2*,hsa-miR-503,hsa-miR-134,hsa-miR-30a*,hsa-miR-583,hsa-miR-511,solexa-7534-111,hsa-miR-1229,hsa-miR-31,hsa-miR-34c-5p,hsa-miR-922,hsa-miR-663,hsa-miR-513a-3p,hsa-miR-7,HS_196.1,hsa-miR-720,hsa-miR-190b,hsa-miR-182,hsa-miR-19b-1*,HS_216,hsa-miR-452,
HTR2B	hsa-miR-200a*,hsa-miR-96,
CCR1	hsa-miR-374b*,hsa-miR-34c-5p,hsa-miR-663,hsa-miR-200a*,solexa-4793-177,hsa-miR-202*,hsa-miR-511,hsa-miR-182,hsa-miR-19b-1*,hsa-miR-193a-5p,hsa-miR-330-3p,hsa-miR-1229,HS_201,hsa-miR-664*,
CRYGD	hsa-miR-583,
UVRAG	hsa-miR-374b*,hsa-miR-607,hsa-miR-448,hsa-miR-922,hsa-miR-24-1*,hsa-miR-30a*,hsa-miR-7,HS_196.1,hsa-miR-583,solexa-8211-102,hsa-miR-19b-1*,solexa-7534-111,hsa-miR-96,hsa-miR-452,solexa-8000-104,
DNAJA2	hsa-miR-448,hsa-miR-200a*,hsa-miR-24-1*,hsa-miR-30a*,solexa-4793-177,hsa-miR-583,hsa-miR-19b-1*,hsa-miR-452,
PGRMC1	hsa-miR-511,HS_79.1,hsa-miR-607,hsa-miR-448,hsa-miR-330-3p,hsa-miR-876-5p,hsa-miR-7,hsa-miR-452,
CLDN5	HS_144,hsa-miR-663,hsa-miR-513a-3p,
PTPRN2	hsa-miR-607,hsa-miR-663,hsa-miR-16-2*,hsa-miR-513a-3p,hsa-miR-876-5p,hsa-miR-583,hsa-miR-187,HS_201,hsa-miR-664*,
PSAP	hsa-miR-374b*,hsa-miR-19b-1*,hsa-miR-922,hsa-miR-193a-5p,hsa-miR-503,hsa-miR-664*,HS_303_a,
MYOM2	hsa-miR-876-5p,solexa-8000-104,
LRRC55	hsa-miR-448,hsa-miR-1250,hsa-miR-200a*,hsa-miR-503,hsa-miR-134,hsa-miR-624,hsa-miR-330-3p,solexa-7534-111,hsa-miR-323-5p,hsa-miR-1229,hsa-miR-384,hsa-miR-31,hsa-miR-34c-5p,hsa-miR-922,solexa-4793-177,hsa-miR-7,HS_196.1,solexa-8211-102,HS_144,hsa-miR-196b,HS_303_a,
CHM	hsa-miR-411*,hsa-miR-607,hsa-miR-448,hsa-miR-30a*,hsa-miR-202*,HS_79.1,hsa-miR-96,hsa-miR-374b*,hsa-miR-31,hsa-miR-34c-5p,hsa-miR-513a-3p,hsa-miR-876-5p,hsa-miR-720,HS_144,hsa-miR-182,hsa-miR-19b-1*,
LYN	hsa-miR-374b*,hsa-miR-202*,hsa-miR-607,hsa-miR-16-2*,hsa-miR-922,hsa-miR-330-3p,solexa-5169-164,
DUSP6	hsa-miR-511,hsa-miR-196b,hsa-miR-24-1*,hsa-miR-513a-3p,hsa-miR-624,hsa-miR-7,hsa-miR-452,
TGFB3	hsa-miR-34c-5p,hsa-miR-448,hsa-miR-16-2*,hsa-miR-30a*,HS_196.1,hsa-miR-511,HS_216,hsa-miR-193a-5p,hsa-miR-452,
ELK1	hsa-miR-513a-3p,hsa-miR-30a*,hsa-miR-1229,hsa-miR-664*,HS_303_a,
NAP1L3	hsa-miR-511,solexa-8211-102,hsa-miR-193a-5p,hsa-miR-876-5p,hsa-miR-30a*,hsa-miR-624,hsa-miR-96,hsa-miR-452,
HGD	hsa-miR-16-2*,
B3GALNT1	hsa-miR-374b*,hsa-miR-411*,hsa-miR-34c-5p,hsa-miR-607,hsa-miR-24-1*,hsa-miR-513a-3p,hsa-miR-30a*,hsa-miR-190b,solexa-7534-111,hsa-miR-664*,
SERPINE2	hsa-miR-19b-1*,hsa-miR-513a-3p,hsa-miR-384,hsa-miR-583,
C14orf73	hsa-miR-663,
C8orf80	hsa-miR-31,HS_144,HS_79.1,hsa-miR-19b-1*,hsa-miR-922,HS_216,hsa-miR-876-5p,solexa-4793-177,hsa-miR-664*,
DMKN	HS_79.1,hsa-miR-1250,HS_196.1,
COX6B1	hsa-miR-374b*,HS_201,HS_196.1,
MAPK6	hsa-miR-513a-3p,hsa-miR-30a*,hsa-miR-202*,hsa-miR-511,HS_79.1,hsa-miR-19b-1*,hsa-miR-330-3p,solexa-7534-111,solexa-5169-164,hsa-miR-664*,hsa-miR-891a,hsa-miR-384,HS_303_a,
DNASE2	hsa-miR-96,hsa-miR-664*,
MSH5	hsa-miR-513a-3p,hsa-miR-583,
LGMN	hsa-miR-607,hsa-miR-663,hsa-miR-330-3p,solexa-7534-111,hsa-miR-503,hsa-miR-1826,hsa-miR-583,
TCN1	HS_196.1,
RNFT1	hsa-miR-607,hsa-miR-448,hsa-miR-200a*,hsa-miR-513a-3p,solexa-8000-104,
RP6213H19.1	hsa-miR-607,hsa-miR-16-2*,hsa-miR-513a-3p,hsa-miR-30a*,hsa-miR-7,hsa-miR-583,hsa-miR-19b-1*,HS_216,solexa-7534-111,hsa-miR-1826,HS_303_a,
TATDN2	hsa-miR-31,hsa-miR-374b*,hsa-miR-411*,hsa-miR-34c-5p,hsa-miR-663,hsa-miR-922,hsa-miR-134,hsa-miR-624,hsa-miR-7,HS_196.1,hsa-miR-190b,hsa-miR-583,HS_144,hsa-miR-196b,hsa-miR-96,hsa-miR-452,
SDCBP	hsa-miR-411*,hsa-miR-513a-3p,hsa-miR-134,hsa-miR-624,HS_196.1,hsa-miR-720,hsa-miR-583,hsa-miR-196b,hsa-miR-96,hsa-miR-452,
LILRB1	hsa-miR-202*,hsa-miR-513a-3p,hsa-miR-720,
PYGL	HS_201,hsa-miR-384,
FAM65B	hsa-miR-448,hsa-miR-200a*,hsa-miR-503,hsa-miR-134,hsa-miR-30a*,hsa-miR-624,hsa-miR-511,HS_79.1,solexa-7534-111,hsa-miR-187,hsa-miR-1229,hsa-miR-374b*,hsa-miR-513a-3p,hsa-miR-876-5p,HS_196.1,hsa-miR-190b,hsa-miR-720,hsa-miR-19b-1*,hsa-miR-196b,hsa-miR-664*,hsa-miR-452,
P2RY5	hsa-miR-96,
NUCB2	hsa-miR-922,hsa-miR-583,
SNPH	hsa-miR-503,hsa-miR-134,hsa-miR-30a*,hsa-miR-330-3p,hsa-miR-323-5p,hsa-miR-1229,hsa-miR-31,hsa-miR-34c-5p,hsa-miR-922,hsa-miR-663,solexa-4793-177,hsa-miR-720,HS_196.1,HS_216,hsa-miR-664*,HS_303_a,hsa-miR-452,
MIZF	hsa-miR-511,hsa-miR-182,
FOXO4	hsa-miR-1250,hsa-miR-1229,hsa-miR-96,HS_201,solexa-4793-177,
NOD1	hsa-miR-31,hsa-miR-34c-5p,hsa-miR-922,hsa-miR-30a*,HS_196.1,hsa-miR-182,HS_216,solexa-7534-111,hsa-miR-193a-5p,hsa-miR-96,
ID4	hsa-miR-31,hsa-miR-411*,hsa-miR-607,hsa-miR-922,hsa-miR-30a*,hsa-miR-511,solexa-7534-111,HS_303_a,
PXMP3	hsa-miR-607,hsa-miR-16-2*,hsa-miR-200a*,hsa-miR-134,hsa-miR-30a*,hsa-miR-202*,HS_79.1,solexa-7534-111,hsa-miR-1229,hsa-miR-96,hsa-miR-374b*,hsa-miR-31,hsa-miR-34c-5p,hsa-miR-922,HS_196.1,HS_144,hsa-miR-664*,hsa-miR-452,hsa-miR-891a,
SOX5	hsa-miR-31,hsa-miR-374b*,hsa-miR-1250,hsa-miR-200a*,hsa-miR-513a-3p,hsa-miR-876-5p,hsa-miR-30a*,HS_196.1,hsa-miR-511,hsa-miR-19b-1*,hsa-miR-96,hsa-miR-1229,hsa-miR-664*,
NUBP1	hsa-miR-134,
DSCAM	hsa-miR-182,hsa-miR-193a-5p,solexa-7534-111,hsa-miR-134,hsa-miR-876-5p,hsa-miR-30a*,
DGKI	hsa-miR-34c-5p,hsa-miR-16-2*,hsa-miR-30a*,hsa-miR-624,hsa-miR-7,hsa-miR-190b,hsa-miR-583,solexa-8211-102,hsa-miR-19b-1*,solexa-7534-111,hsa-miR-1229,hsa-miR-664*,hsa-miR-452,
SLC16A6	HS_201,hsa-miR-664*,
AKAP1	solexa-8211-102,hsa-miR-513a-3p,solexa-7534-111,HS_201,hsa-miR-452,HS_196.1,
NFIX	hsa-miR-1250,hsa-miR-663,hsa-miR-24-1*,hsa-miR-513a-3p,hsa-miR-624,solexa-4793-177,HS_196.1,hsa-miR-583,hsa-miR-19b-1*,HS_216,
HIBCH	hsa-miR-330-3p,hsa-miR-193a-5p,hsa-miR-876-5p,hsa-miR-30a*,hsa-miR-1826,
PLA2G5	hsa-miR-922,hsa-miR-513a-3p,hsa-miR-30a*,solexa-4793-177,HS_196.1,hsa-miR-720,hsa-miR-583,hsa-miR-202*,HS_144,hsa-miR-96,HS_201,
IL9R	hsa-miR-513a-3p,hsa-miR-323-5p,hsa-miR-30a*,
MED17	hsa-miR-200a*,hsa-miR-513a-3p,hsa-miR-30a*,HS_196.1,hsa-miR-511,hsa-miR-330-3p,hsa-miR-1229,solexa-8000-104,hsa-miR-384,
PSORS1C1	hsa-miR-607,hsa-miR-193a-5p,
LPA	hsa-miR-624,
PIGA	hsa-miR-411*,hsa-miR-16-2*,hsa-miR-200a*,hsa-miR-24-1*,hsa-miR-134,hsa-miR-30a*,hsa-miR-624,hsa-miR-202*,hsa-miR-511,hsa-miR-384,hsa-miR-922,hsa-miR-513a-3p,hsa-miR-876-5p,solexa-8211-102,hsa-miR-19b-1*,hsa-miR-664*,hsa-miR-452,
LY75	hsa-miR-374b*,hsa-miR-411*,hsa-miR-1250,hsa-miR-30a*,hsa-miR-624,solexa-7534-111,hsa-miR-330-3p,hsa-miR-187,hsa-miR-96,
COL4A4	hsa-miR-607,hsa-miR-24-1*,hsa-miR-503,hsa-miR-30a*,hsa-miR-624,hsa-miR-330-3p,solexa-7534-111,hsa-miR-1826,hsa-miR-374b*,hsa-miR-34c-5p,hsa-miR-196b,hsa-miR-452,HS_303_a,hsa-miR-1250,hsa-miR-448,hsa-miR-16-2*,hsa-miR-583,hsa-miR-511,hsa-miR-193a-5p,hsa-miR-96,solexa-8000-104,hsa-miR-384,hsa-miR-31,hsa-miR-922,hsa-miR-513a-3p,solexa-4793-177,hsa-miR-7,hsa-miR-190b,HS_196.1,solexa-8211-102,hsa-miR-…
TPP1	hsa-miR-16-2*,hsa-miR-200a*,hsa-miR-7,solexa-4793-177,HS_196.1,hsa-miR-190b,hsa-miR-583,HS_79.1,hsa-miR-196b,solexa-7534-111,
UTS2	hsa-miR-607,hsa-miR-452,
RREB1	hsa-miR-31,hsa-miR-374b*,hsa-miR-1250,hsa-miR-876-5p,hsa-miR-7,HS_196.1,hsa-miR-583,hsa-miR-511,HS_79.1,HS_144,solexa-7534-111,hsa-miR-193a-5p,hsa-miR-187,
MGC3196	hsa-miR-624,solexa-8000-104,
AADACL3	hsa-miR-411*,hsa-miR-503,hsa-miR-624,hsa-miR-583,hsa-miR-511,hsa-miR-1229,hsa-miR-384,hsa-miR-31,hsa-miR-34c-5p,hsa-miR-922,hsa-miR-876-5p,hsa-miR-7,HS_196.1,HS_201,HS_303_a,hsa-miR-452,
FRMPD2L1	solexa-8211-102,hsa-miR-330-3p,
LPHN1	hsa-miR-503,hsa-miR-511,HS_79.1,hsa-miR-330-3p,solexa-7534-111,hsa-miR-1229,hsa-miR-384,hsa-miR-31,hsa-miR-34c-5p,hsa-miR-663,solexa-4793-177,HS_196.1,HS_144,hsa-miR-182,hsa-miR-19b-1*,HS_216,HS_201,
DNMBP	hsa-miR-411*,hsa-miR-34c-5p,hsa-miR-607,hsa-miR-448,hsa-miR-663,hsa-miR-922,hsa-miR-513a-3p,hsa-miR-503,hsa-miR-624,HS_216,hsa-miR-330-3p,HS_201,
NQO1	hsa-miR-34c-5p,hsa-miR-922,hsa-miR-624,hsa-miR-7,hsa-miR-583,hsa-miR-182,solexa-8211-102,HS_144,HS_201,hsa-miR-1229,hsa-miR-452,
SEC24C	hsa-miR-374b*,hsa-miR-202*,hsa-miR-922,hsa-miR-1826,hsa-miR-190b,hsa-miR-583,
TOX4	hsa-miR-374b*,hsa-miR-34c-5p,hsa-miR-922,hsa-miR-513a-3p,hsa-miR-134,hsa-miR-30a*,HS_196.1,hsa-miR-202*,HS_144,hsa-miR-330-3p,solexa-7534-111,hsa-miR-1229,solexa-8000-104,
HSPA9	hsa-miR-513a-3p,
AXIN2	hsa-miR-511,hsa-miR-34c-5p,hsa-miR-196b,hsa-miR-24-1*,hsa-miR-330-3p,hsa-miR-876-5p,solexa-4793-177,
SLC35E4	HS_79.1,hsa-miR-19b-1*,hsa-miR-503,hsa-miR-1229,hsa-miR-96,
LSM5	hsa-miR-607,hsa-miR-513a-3p,hsa-miR-330-3p,solexa-7534-111,HS_201,hsa-miR-664*,hsa-miR-583,
ZBTB1	hsa-miR-374b*,hsa-miR-411*,hsa-miR-607,hsa-miR-448,hsa-miR-922,hsa-miR-200a*,hsa-miR-134,hsa-miR-30a*,hsa-miR-7,HS_196.1,hsa-miR-511,HS_79.1,hsa-miR-330-3p,hsa-miR-193a-5p,hsa-miR-1229,
FAM33A	hsa-miR-374b*,hsa-miR-411*,hsa-miR-922,hsa-miR-513a-3p,hsa-miR-876-5p,hsa-miR-30a*,hsa-miR-7,HS_196.1,hsa-miR-190b,hsa-miR-583,hsa-miR-182,hsa-miR-19b-1*,HS_201,hsa-miR-384,
GTF2F1	hsa-miR-34c-5p,hsa-miR-876-5p,HS_196.1,HS_79.1,hsa-miR-96,hsa-miR-1229,HS_303_a,hsa-miR-664*,
C16orf13	hsa-miR-624,
TAF1	hsa-miR-513a-3p,HS_201,HS_196.1,
MYO15A	hsa-miR-374b*,hsa-miR-511,hsa-miR-34c-5p,hsa-miR-513a-3p,hsa-miR-193a-5p,hsa-miR-134,hsa-miR-876-5p,
FLJ43692	hsa-miR-31,hsa-miR-182,hsa-miR-922,
HCN2	hsa-miR-1250,hsa-miR-663,hsa-miR-503,
CKLF	hsa-miR-7,
RUSC1	hsa-miR-374b*,hsa-miR-7,HS_196.1,hsa-miR-583,hsa-miR-19b-1*,HS_201,hsa-miR-96,hsa-miR-1229,
NUP160	solexa-8211-102,HS_144,hsa-miR-196b,hsa-miR-134,hsa-miR-876-5p,hsa-miR-323-5p,solexa-4793-177,
GRIK5	hsa-miR-31,hsa-miR-663,hsa-miR-876-5p,HS_196.1,HS_303_a,
ACSM2A	hsa-miR-31,hsa-miR-34c-5p,hsa-miR-96,HS_201,HS_196.1,hsa-miR-583,
RP13218H24.1	hsa-miR-607,hsa-miR-624,
LOC129881	hsa-miR-16-2*,hsa-miR-330-3p,hsa-miR-134,
A26C3	hsa-miR-34c-5p,hsa-miR-448,hsa-miR-16-2*,hsa-miR-513a-3p,hsa-miR-7,hsa-miR-19b-1*,hsa-miR-1229,hsa-miR-452,hsa-miR-664*,
HAND1	hsa-miR-922,hsa-miR-196b,HS_201,HS_196.1,hsa-miR-190b,hsa-miR-583,
ATAD3C	hsa-miR-34c-5p,hsa-miR-876-5p,hsa-miR-624,HS_196.1,hsa-miR-720,HS_79.1,hsa-miR-19b-1*,hsa-miR-196b,HS_216,solexa-7534-111,hsa-miR-1229,hsa-miR-1826,solexa-8000-104,HS_303_a,
ORMDL2	hsa-miR-30a*,hsa-miR-1229,HS_196.1,HS_303_a,
FGA	hsa-miR-31,hsa-miR-511,hsa-miR-607,hsa-miR-7,HS_201,hsa-miR-583,
PRSS7	hsa-miR-448,hsa-miR-922,hsa-miR-196b,hsa-miR-513a-3p,solexa-7534-111,hsa-miR-7,hsa-miR-190b,
IGFBP1	hsa-miR-374b*,hsa-miR-448,
SLC1A1	hsa-miR-374b*,hsa-miR-34c-5p,hsa-miR-607,hsa-miR-448,hsa-miR-16-2*,hsa-miR-513a-3p,hsa-miR-876-5p,hsa-miR-30a*,HS_196.1,hsa-miR-202*,hsa-miR-196b,hsa-miR-330-3p,hsa-miR-96,HS_201,
ZNF766	hsa-miR-31,hsa-miR-34c-5p,hsa-miR-607,hsa-miR-200a*,hsa-miR-513a-3p,hsa-miR-876-5p,hsa-miR-202*,hsa-miR-182,HS_79.1,hsa-miR-196b,hsa-miR-96,hsa-miR-664*,hsa-miR-891a,solexa-8000-104,HS_303_a,
PTPN21	hsa-miR-607,hsa-miR-200a*,hsa-miR-24-1*,hsa-miR-30a*,hsa-miR-182,solexa-7534-111,hsa-miR-330-3p,solexa-5169-164,HS_201,hsa-miR-664*,hsa-miR-452,
TBR1	hsa-miR-202*,solexa-8211-102,hsa-miR-663,hsa-miR-200a*,hsa-miR-7,HS_196.1,
IQGAP1	hsa-miR-374b*,hsa-miR-34c-5p,hsa-miR-513a-3p,hsa-miR-624,HS_196.1,hsa-miR-182,HS_216,hsa-miR-193a-5p,hsa-miR-187,
FOS	hsa-miR-34c-5p,hsa-miR-607,hsa-miR-7,hsa-miR-583,hsa-miR-182,hsa-miR-19b-1*,HS_201,hsa-miR-1826,
IFNG	hsa-miR-607,hsa-miR-16-2*,hsa-miR-190b,
TBC1D1	hsa-miR-607,hsa-miR-24-1*,hsa-miR-513a-3p,hsa-miR-134,hsa-miR-30a*,HS_196.1,hsa-miR-583,hsa-miR-202*,solexa-8211-102,HS_79.1,hsa-miR-1826,solexa-8000-104,
FIGNL1	hsa-miR-607,hsa-miR-448,hsa-miR-30a*,hsa-miR-96,hsa-miR-1826,hsa-miR-583,
ZNF226	hsa-miR-511,hsa-miR-607,hsa-miR-448,hsa-miR-323-5p,
EMD	HS_216,HS_303_a,hsa-miR-583,
APH1A	hsa-miR-182,hsa-miR-922,hsa-miR-196b,hsa-miR-513a-3p,hsa-miR-1229,HS_196.1,
CCL8	hsa-miR-19b-1*,hsa-miR-330-3p,hsa-miR-30a*,
C14orf1	hsa-miR-374b*,hsa-miR-607,hsa-miR-448,hsa-miR-922,hsa-miR-503,hsa-miR-30a*,hsa-miR-7,solexa-4793-177,HS_196.1,hsa-miR-583,hsa-miR-202*,hsa-miR-511,hsa-miR-330-3p,
ZMYND17	hsa-miR-31,hsa-miR-374b*,hsa-miR-411*,hsa-miR-182,hsa-miR-19b-1*,hsa-miR-922,hsa-miR-513a-3p,hsa-miR-30a*,
PAFAH2	hsa-miR-31,hsa-miR-34c-5p,hsa-miR-607,hsa-miR-513a-3p,hsa-miR-30a*,hsa-miR-624,hsa-miR-720,HS_79.1,hsa-miR-19b-1*,hsa-miR-323-5p,hsa-miR-330-3p,hsa-miR-1826,HS_201,
LATS1	hsa-miR-663,hsa-miR-513a-3p,hsa-miR-503,hsa-miR-876-5p,hsa-miR-624,hsa-miR-190b,hsa-miR-511,hsa-miR-330-3p,HS_201,hsa-miR-452,
HTR6	hsa-miR-503,
BAZ2A	hsa-miR-374b*,hsa-miR-34c-5p,hsa-miR-607,hsa-miR-200a*,hsa-miR-624,hsa-miR-7,HS_196.1,hsa-miR-511,hsa-miR-19b-1*,HS_216,hsa-miR-330-3p,hsa-miR-193a-5p,hsa-miR-1229,hsa-miR-1826,HS_201,HS_303_a,
SPOCK2	hsa-miR-34c-5p,hsa-miR-663,hsa-miR-200a*,hsa-miR-24-1*,hsa-miR-876-5p,hsa-miR-583,solexa-8211-102,HS_216,hsa-miR-323-5p,hsa-miR-1229,HS_201,hsa-miR-384,HS_303_a,
MARCH6	hsa-miR-448,hsa-miR-663,hsa-miR-16-2*,hsa-miR-922,hsa-miR-200a*,hsa-miR-876-5p,hsa-miR-624,hsa-miR-190b,hsa-miR-583,hsa-miR-202*,hsa-miR-19b-1*,solexa-7534-111,HS_201,solexa-5169-164,
HTATIP2	hsa-miR-330-3p,
FGF2	hsa-miR-448,hsa-miR-922,hsa-miR-513a-3p,
C2orf71	hsa-miR-134,hsa-miR-30a*,hsa-miR-202*,hsa-miR-511,hsa-miR-96,solexa-5169-164,hsa-miR-31,hsa-miR-34c-5p,hsa-miR-922,hsa-miR-876-5p,hsa-miR-7,HS_196.1,hsa-miR-182,hsa-miR-19b-1*,HS_216,hsa-miR-196b,HS_201,hsa-miR-664*,hsa-miR-452,
PRODH	hsa-miR-663,hsa-miR-30a*,HS_303_a,
GPR34	hsa-miR-511,hsa-miR-607,hsa-miR-513a-3p,hsa-miR-624,
SLC43A1	hsa-miR-19b-1*,hsa-miR-503,HS_201,
DDX6	hsa-miR-411*,hsa-miR-448,hsa-miR-16-2*,hsa-miR-30a*,hsa-miR-583,hsa-miR-202*,HS_79.1,hsa-miR-330-3p,hsa-miR-187,hsa-miR-1229,solexa-8000-104,hsa-miR-31,hsa-miR-34c-5p,hsa-miR-922,solexa-4793-177,HS_196.1,hsa-miR-190b,hsa-miR-182,solexa-8211-102,hsa-miR-196b,HS_201,hsa-miR-664*,
NTN1	hsa-miR-607,hsa-miR-1250,hsa-miR-503,hsa-miR-583,hsa-miR-511,HS_79.1,hsa-miR-330-3p,hsa-miR-193a-5p,hsa-miR-323-5p,hsa-miR-187,hsa-miR-96,hsa-miR-374b*,hsa-miR-34c-5p,hsa-miR-663,hsa-miR-182,HS_144,hsa-miR-19b-1*,hsa-miR-196b,HS_216,HS_201,HS_303_a,
ING4	hsa-miR-31,hsa-miR-374b*,hsa-miR-24-1*,hsa-miR-624,HS_196.1,hsa-miR-511,HS_144,hsa-miR-330-3p,hsa-miR-187,hsa-miR-1826,hsa-miR-96,solexa-8000-104,
DPH2	hsa-miR-34c-5p,hsa-miR-134,hsa-miR-7,hsa-miR-182,HS_216,solexa-7534-111,hsa-miR-193a-5p,solexa-5169-164,hsa-miR-384,
FCGR2C	hsa-miR-31,hsa-miR-19b-1*,hsa-miR-30a*,
AKR1CL2	hsa-miR-663,hsa-miR-922,hsa-miR-513a-3p,solexa-7534-111,hsa-miR-452,HS_196.1,
AP3M1	hsa-miR-607,hsa-miR-134,hsa-miR-30a*,hsa-miR-583,hsa-miR-202*,HS_79.1,hsa-miR-330-3p,hsa-miR-323-5p,hsa-miR-1826,solexa-8000-104,hsa-miR-384,hsa-miR-31,hsa-miR-374b*,hsa-miR-922,hsa-miR-7,solexa-4793-177,HS_196.1,hsa-miR-720,hsa-miR-182,HS_144,hsa-miR-196b,HS_201,hsa-miR-664*,hsa-miR-452,HS_303_a,
DIAPH1	hsa-miR-31,hsa-miR-411*,HS_196.1,hsa-miR-182,solexa-8211-102,HS_216,hsa-miR-330-3p,HS_201,hsa-miR-664*,hsa-miR-452,hsa-miR-384,HS_303_a,
TRAF4	hsa-miR-374b*,hsa-miR-34c-5p,hsa-miR-1250,hsa-miR-922,HS_216,hsa-miR-134,hsa-miR-30a*,
RRM2	hsa-miR-31,hsa-miR-16-2*,hsa-miR-513a-3p,hsa-miR-7,hsa-miR-511,hsa-miR-182,hsa-miR-196b,hsa-miR-96,hsa-miR-452,
[truncated: 7,674 more rows]
