# Supplementary material for: An Integrated Analysis of miRNA and mRNA Expressions in Non-Small Cell Lung Cancers
Source: PLoS One. 2011 Oct 27;6(10):e26502. doi: 10.1371/journal.pone.0026502 (PMC3203153; doi:10.1371/journal.pone.0026502)
Supplement: Table S11 — Regulation pattern based on all potential target genes that are predicted by miRanda. (XLS) [file pone.0026502.s016.xls]

## Sheet: Sheet1
Table S11. Regulation pattern based on all potential target genes that are predicted by miRanda.
Gene symbol	Regulation value	Regulation pattern1
NPDC1	0.91	1
MSRA	2.18	1
ABCA3	2.04	1
CD44	2.88	1
ATOX1	0.53	1
PRKCE	3.47	1
AK1	5.23	1
SFRS6	3.56	1
PTPLA	3.36	1
KIF13B	1.43	1
SH3BGRL	4.88	1
STK10	1.09	1
BTG2	3.44	1
GBF1	3.19	1
NR3C2	9.04	1
HIVEP1	0.25	1
CAPSL	2.58	1
FLRT3	4.62	1
ABCA8	3.06	1
RRAD	0.26	1
PITPNA	5.07	1
MEF2D	8.18	1
ZSWIM7	5.55	1
ZNF676	0.98	1
IL10RA	1.54	1
ENG	2.49	1
VAMP8	1.71	1
ILK	2.31	1
CD151	3.49	1
CYBA	0.44	1
FES	1.74	1
CD37	1.01	1
AOC3	6.35	1
KANK2	16.35	1
IL4R	1.61	1
MTMR6	9.35	1
GJA4	1.48	1
RGS5	4.3	1
HSPB8	0.52	1
PTAFR	0.76	1
ACTG2	2.32	1
BPGM	1.37	1
MAN2B2	0.47	1
CD300C	0.35	1
RDX	1.3	1
MYO9B	2.11	1
C14orf43	3.82	1
TLN1	4.71	1
RAP1A	1.51	1
SFTPA1B	1.94	1
WISP2	3.39	1
CTSS	4.5	1
JUND	0.1	1
SHANK2	9.83	1
FBLN1	4.5	1
RAPGEF1	16	1
DNAI1	1.55	1
VASP	0.77	1
MAP3K8	2.84	1
STOM	3.79	1
ANAPC4	1.82	1
AKAP13	5.69	1
LATS2	0.01	1
ENPP4	10.04	1
C17orf91	0.75	1
MYD88	3.52	1
ECHDC1	8.08	1
MID1IP1	1.77	1
PTPN1	5.38	1
GAS7	9.82	1
KLF11	5.04	1
MYL9	2.84	1
ST8SIA1	16.1	1
C6orf60	0.49	1
FGR	2.41	1
PSCD2	0.53	1
MSRB3	11.99	1
C9orf68	11.08	1
CTNNAL1	1.68	1
CACNA1H	0.66	1
CD4	3.44	1
PRKCZ	2.6	1
PDE2A	5.6	1
DAB2	11.14	1
ZYX	3.55	1
DAGLA	6.83	1
ANK2	5.49	1
SULT1A1	0.26	1
PTK2B	3.04	1
AXL	10.36	1
MTMR12	6.2	1
LDLR	7.26	1
RIMS3	2.98	1
MYO1F	5.22	1
CAT	1.2	1
NR4A2	0.78	1
MSN	8.46	1
MGLL	7.6	1
DNAJB12	3.19	1
PTPRM	0.97	1
SDC4	13.43	1
KIAA0141	3.7	1
PLDN	1.01	1
MYO3B	5.38	1
SNX1	13.58	1
ARHGEF17	3.34	1
ATP6V1B2	6.43	1
ARRDC5	4.39	1
PRKCQ	6.39	1
PIK3C2B	4.77	1
OGN	4.83	1
ALOX5	3.14	1
DUSP3	7.83	1
KIAA0247	16.49	1
LYZ	1.31	1
TSC22D1	5.86	1
PSAP	3.56	1
BZRAP1	6.73	1
GNAI2	0.28	1
TPM2	1.86	1
IL8	3.1	1
LHFPL2	11.11	1
TCEAL3	0.9	1
HMHA1	3.19	1
LMO2	1.99	1
LAPTM5	4.77	1
FAM164C	2.61	1
SLC12A4	1.02	1
GJC1	20.02	1
TEGT	7.81	1
CANX	1.97	1
PKN3	6.9	1
SARM1	6.05	1
PTPN12	4.5	1
SLIT3	1.69	1
C6orf225	16.69	1
DOK2	1.19	1
CFLAR	0.19	1
SCGB1A1	0.35	1
NFKBIZ	7.31	1
MFGE8	6.34	1
FCN3	1.87	1
YAF2	7.8	1
SP110	2.32	1
CDO1	2.95	1
C5AR1	0.65	1
ARHGEF7	8.63	1
SLC23A2	18.27	1
CXCL6	6.28	1
CRH	3.01	1
GRK6	0.65	1
TRAK1	4.81	1
NR1H2	8.07	1
CLDN11	2.4	1
ACP5	1.51	1
CIRBP	0.29	1
PLD3	0.44	1
ARHGAP30	0.37	1
CA4	1.1	1
SLCO2B1	1.89	1
SEPP1	3.39	1
SDCBP	10.17	1
CENTD2	1.25	1
CTRC	7.31	1
FCGR1A	2.64	1
PDLIM3	2.68	1
ARSB	14.22	1
ICAM4	7.9	1
NFATC1	2.7	1
ANAPC2	0.44	1
STX11	4.82	1
ALOX5AP	0.49	1
CD55	6.23	1
LRP1	2.73	1
RPS23	5.72	1
PLN	6.54	1
IL13RA1	20.12	1
ADAMTS1	6.26	1
MTHFR	18.29	1
MAN2A2	15.28	1
SPAG6	8.22	1
MYH11	6.86	1
GNS	8.59	1
RAB27A	10.86	1
ATF3	6.46	1
ITPR1	1.92	1
PTGS2	7.12	1
PCYOX1	6.68	1
B2M	1.57	1
CLN5	10.38	1
SPI1	1.36	1
CHRNA5	0.82	1
SORBS1	5.92	1
SLPI	1.39	1
KMO	3.21	1
CPM	4.78	1
PIGA	5.3	1
CDC42EP2	1.36	1
BHLHB2	13.63	1
IRF8	3.92	1
TRIM13	6.34	1
FIS1	0.82	1
FOSB	10.95	1
CAV2	11.43	1
BCL3	0.09	1
ABR	2.29	1
TIMP2	13.46	1
NCOR2	14.75	1
CLIP2	13.35	1
AMN1	6.32	1
LOC402176	9.58	1
KIAA0323	2.24	1
GSTK1	2.55	1
CD97	3.42	1
S1PR1	7.28	1
RBPJ	0.43	1
PSCDBP	4.13	1
IL3RA	2.06	1
GRAMD2	1.04	1
SULT1A4	0.21	1
SEC22C	2.83	1
SNX2	0.41	1
PTPRU	0.14	1
CHI3L2	1.96	1
ADD1	2.83	1
ATXN2	1.91	1
SRI	1.12	1
REEP5	9.89	1
ALDH2	0.26	1
BMP2	1.46	1
IL15	1.97	1
BRI3	0.63	1
RPL15	6.78	1
WDR42A	7.56	1
RNASEK	0.53	1
NUMA1	4.01	1
ESR1	5.5	1
ADAMTS8	0.63	1
MT1A	0.06	1
ARNT	4.81	1
PRF1	1.61	1
IFIT5	3.38	1
ZNF330	4.2	1
UBA7	0.54	1
CTSO	5.43	1
LGALS3	0.92	1
VSIG4	3.24	1
TMED5	6.33	1
DDR2	0.04	1
AGTR1	4.39	1
SOD3	1.15	1
CDH6	0.97	1
CTSH	2.89	1
IQGAP1	3.51	1
CP110	5.69	1
AGPAT2	2.34	1
CCPG1	16.84	1
LAMP3	4.64	1
PLCXD3	11.61	1
SEMA3E	6.94	1
OTUD4	7.89	1
MXD4	0.11	1
SORT1	13.64	1
CYP27A1	3.01	1
DCN	3.82	1
SUCLG2	1.23	1
MFNG	0.83	1
PLEKHM2	5.04	1
RHOB	4.68	1
CPEB3	9.86	1
FOXD4L1	4.78	1
ALDH3B1	6.52	1
MLH1	0.15	1
XPA	1.24	1
SLC2A3	3.53	1
MAP3K14	9.9	1
CCNG1	1.18	1
RGS11	7.01	1
LRIG1	8.14	1
WDR7	18.28	1
NBPF14	1.66	1
SBNO2	1.93	1
ICOSLG	16.01	1
CX3CR1	12.68	1
CXCL12	3.44	1
MYH9	5.22	1
FCN1	0.99	1
ITGB2	1.3	1
PLEKHB2	8.4	1
ARL6IP5	3.43	1
TNFSF15	3.39	1
PHPT1	0.53	1
NCF2	7.62	1
GLIS3	9.06	1
BCL6	2.14	1
BCAR3	0.37	1
CD74	0.53	1
DIAPH1	6.11	1
NXF1	6.85	1
FGFR4	3.01	1
CTSD	0.28	1
LOC123688	0.48	1
C15orf57	1.36	1
GIMAP6	6.85	1
CX3CL1	6.3	1
EMP3	0.44	1
ADORA2A	4.25	1
VAT1	0.5	1
ZNF331	9.51	1
MPDU1	0.28	1
SNX30	21.24	1
CALCRL	1.76	1
ICAM1	6.31	1
ZZEF1	4.43	1
RUFY1	4.25	1
THBS1	4.11	1
TNFRSF1B	7.9	1
CLEC1A	7.79	1
ASMTL	1.85	1
SFRS5	1.66	1
SOCS3	3.88	1
IQSEC1	5.31	1
CAST	4.36	1
CALHM2	0.45	1
DPYD	1.07	1
RASGRP2	0.19	1
KCNE3	1.47	1
PHYHD1	0.09	1
CFH	3.31	1
LBA1	2.27	1
ALPK1	6.82	1
CALM1	13.74	1
KDSR	12.15	1
PSCD4	0.46	1
HNRNPU	6.67	1
PLAUR	0.19	1
ARHGEF10	7.03	1
RAB31	6.43	1
C21orf2	2.69	1
RND1	0.62	1
ZMYM6	4.57	1
ZNF483	9.96	1
FLNC	1.58	1
CLDN18	5.43	1
CUGBP2	19.07	1
RSHL3	2.17	1
GAB2	1.65	1
RBM5	1.06	1
SLC11A1	9.82	1
AUH	3.94	1
TRPC6	4.88	1
CST3	0.44	1
AQP4	6.33	1
MAFF	5.17	1
SPG20	1.27	1
KIR2DL1	5.17	1
AMOTL2	7.33	1
CD53	2.62	1
CORO2B	13.21	1
GCA	3.15	1
IL1R1	14.75	1
SH2B3	7.87	1
FBXL13	6.91	1
PPAP2B	0.32	1
RHOA	1.65	1
NUPR1	1.38	1
EVI5	10.54	1
RASD1	6.44	1
GGA2	2.27	1
TRIP10	3.01	1
PRKCD	2.19	1
INPP5A	6.29	1
LPXN	0.69	1
EVL	3.01	1
FILIP1	6.78	1
C9orf117	2.32	1
SERPINA1	0.44	1
C1QB	3.61	1
MAT2A	3.55	1
CFD	3.32	1
PSCD1	1.16	1
ABI3	2.36	1
EDEM1	7.7	1
SLC26A2	0.27	1
ATP2B4	2.61	1
PBX3	3.83	1
ANPEP	0.63	1
IKBKAP	2.28	1
ITGAL	7.71	1
C11orf54	8.82	1
FAM54B	1.04	1
CTDP1	7.23	1
MZF1	0.49	1
IL18RAP	1.1	1
CYP4B1	1.54	1
ANXA11	5.1	1
SMAD6	2.26	1
TCEAL1	2.56	1
DZIP3	7.78	1
TTLL3	5.39	1
CD68	4.85	1
GLRX	3.46	1
PTGFR	11.32	1
RHOG	2.26	1
CYB5R3	6.57	1
TNFSF12	0.97	1
TMEM100	2.93	1
RSU1	4.29	1
PDE4B	5.32	1
RBPMS	2.81	1
CREBL2	18.98	1
EFEMP1	2.69	1
BCAP29	6.81	1
PLAGL1	6.91	1
MYADM	6.49	1
VAPA	9.36	1
IFIT2	4.55	1
CCRL2	1.1	1
CACNA2D2	5.66	1
CADM1	6.09	1
ZFYVE16	1.58	1
USPL1	2.42	1
ACVR2A	8.19	1
CBARA1	1.69	1
NKG7	0.09	1
SLC7A2	15.76	1
CLK1	1.87	1
TMEM87A	3.29	1
XRCC2	16.26	1
HDAC1	-2.15	1
MMP12	-1.35	1
MRPL2	-0.73	1
DKC1	-0.12	1
COCH	-2.79	1
RHOBTB3	-4	1
SULF1	-2.6	1
EARS2	-5.86	1
PREB	-0.75	1
TWIST1	-0.05	1
RBM16	-1.04	1
STK39	-0.39	1
RECQL4	-0.16	1
EIF4G3	-0.87	1
POLR1A	-6.4	1
RECQL5	-0.27	1
CPT1A	-4.51	1
TCFL5	-0.43	1
CNPY2	-1.31	1
MELK	-0.01	1
ETV4	-0.85	1
CCHCR1	-1.12	1
HOXB7	-3.08	1
AOF2	-9.71	1
DSG3	-1.03	1
SDCCAG1	-0.76	1
PPP2R5D	-1.91	1
EIF6	-0.81	1
MX2	-0.76	1
MYT1	-8.02	1
H2AFZ	-0.01	1
ABCC5	-2.48	1
GPR19	-0.36	1
FAM135B	-7.27	1
SRM	-0.03	1
IGSF3	-1.88	1
MORC2	-1.61	1
OIP5	-0.7	1
PCSK1N	-0.31	1
COIL	-4.41	1
NR2F6	-1.58	1
COL5A2	-1.88	1
R3HDM1	-1.49	1
PMS2	-1.51	1
TSEN34	-1.17	1
TTK	-0.11	1
TPBG	-1.58	1
SLC30A3	-0.67	1
ZNF318	-2.02	1
PRC1	-0.02	1
CERCAM	-2.2	1
TROAP	-0.12	1
XRCC3	-0.45	1
PLEK2	0.38	2
GAD1	4.37	2
LRRCC1	3.38	2
CDK4	0.09	2
PRY	0.42	2
PRSS16	7.37	2
FLJ16165	2.11	2
MGC12966	3.06	2
ZNF30	1.69	2
CFHR2	2.42	2
KLF7	5.8	2
UBE2V2	3.81	2
RFNG	3.23	2
YDJC	1.57	2
OPRK1	0.1	2
TOP3B	2.55	2
ALG6	0.02	2
TIMM9	0.59	2
HOXB13	9.07	2
CPSF1	0.92	2
COL1A2	5.48	2
WDR33	8.79	2
PPFIA4	5.53	2
KIF1A	10.29	2
PVRL1	7.5	2
BNIP3	1.73	2
KCNU1	0.99	2
KIAA0907	1.79	2
ZNF436	12.16	2
TSPAN5	11.29	2
NVL	1.08	2
SUZ12	2.67	2
ATAD2	9.7	2
KIF11	1.31	2
RPL34	1.8	2
WDTC1	3.1	2
DDX52	5.96	2
MMP1	4.69	2
SLC6A6	7.01	2
CENPN	12.81	2
HP1BP3	4.69	2
E2F5	1.4	2
ZNF212	5.01	2
GLTPD1	3.26	2
FAM118A	5.19	2
MUC5B	0.06	2
ZNF260	7.53	2
SC65	0.64	2
PTH2R	2.18	2
DPH2	6.18	2
RND2	9.95	2
C6orf173	0.11	2
FOXRED2	7.06	2
C14orf2	0.98	2
GJB3	3.41	2
DBNDD1	6.14	2
NFRKB	5.42	2
SOS2	0.46	2
LRP4	2.17	2
TMTC4	8.52	2
PNMA3	6.78	2
LOX	0.89	2
UBE2T	0.89	2
AHCTF1	3.19	2
ULK3	2.57	2
TOP2A	2.02	2
GPR56	0.91	2
AMMECR1	5.48	2
PSCA	3.34	2
PDIA6	1.37	2
SLC29A1	0.98	2
C1orf43	3.35	2
CCT8	1.1	2
GJB2	4.13	2
KIF14	13.35	2
GREM1	6.86	2
MINA	2.35	2
PAWR	2.73	2
TBC1D3B	1.4	2
SPRR1B	3.66	2
TMEM183B	1.09	2
FBLIM1	7.93	2
TTLL12	4.89	2
DHFR	10.62	2
ODZ4	3.73	2
MAD2L1	2.09	2
ICK	11.38	2
TCEB3	1.5	2
CST9	7.87	2
RRM1	0.62	2
ORC1L	3.9	2
SRPK1	1.09	2
HMMR	0.92	2
CCNA2	1.23	2
NOC2L	3.65	2
ARD1A	0.09	2
GAGE12C	0.96	2
EZH2	3	2
ATP11A	0.83	2
MTMR4	7.11	2
ZNF132	2.28	2
ARL6IP1	2.92	2
PARP1	5.64	2
FOXD1	2.32	2
AK3L1	3.71	2
PGM3	1.07	2
ACPL2	3.23	2
NFASC	14.65	2
GCG	5.7	2
MMP11	0.14	2
RAD51AP1	5.58	2
PPAT	6.31	2
F8A1	2.99	2
CYP2C18	1.53	2
CHST10	1.38	2
MTFR1	5.17	2
ITPKA	1.52	2
BTN3A2	-7.23	2
SYK	-0.59	2
ACE	-0.1	2
IL7R	-2.96	2
MT1G	-0.34	2
MGST3	-0.12	2
MXRA7	-4.5	2
HCK	-1.76	2
IFT74	-1.4	2
UIMC1	-0.06	2
TPPP3	-1.08	2
BTN3A1	-11.45	2
GDF10	-7.05	2
TSPAN4	-0.45	2
ITGA5	-1.67	2
TRIM3	-0.37	2
TAGLN	-0.82	2
SLC16A5	-0.07	2
CLEC2B	-0.31	2
C1QA	-0.11	2
CRIP1	-0.81	2
EMCN	-1.92	2
SLC7A7	-0.25	2
DNASE1L3	-0.22	2
TXNDC11	-1.37	2
SERPING1	-0.03	2
PTTG1IP	-0.72	2
SCNN1G	-2.9	2
CSPG4	-0.46	2
NFKB2	-0.36	2
TRPV2	-0.11	2
PLA1A	-0.16	2
FLJ21062	-0.98	2
MYO5B	-8.21	2
FBXL5	-0.28	2
SFTPA2	-0.72	2
HEBP1	-0.98	2
RALGDS	-3.24	2
FTH1	-0.01	2
CCDC69	-6.12	2
YWHAH	-4.83	2
AMICA1	-0.33	2
TM4SF1	-7.67	2
PMP22	-8.52	2
TEKT2	-0.47	2
MFAP4	-0.8	2
C1QC	-0.1	2
PROS1	-3.74	2
BCAM	-8.12	2
PKIG	-0.22	2
POR	-0.02	2
DDX5	-0.2	2
CACNA2D1	-8.23	2
C10orf116	-1.94	2
C10orf10	-6.01	2
ECM2	-0.27	2
PECAM1	-3.55	2
MEIS1	-5.98	2
ANKRD28	-2.61	2
TPK1	-8.18	2
HAS1	-1.08	2
MAN2C1	-0.11	2
TINF2	-0.05	2
LRRC32	-7.36	2
ATP6V0A1	-2.94	2
ANXA4	-6.79	2
TFPI2	-1.24	2
IRF1	-1.85	2
ATP6V1E1	-1.56	2
JUN	-7.89	2
IL32	-0.19	2
BRD2	-4.17	2
MRGPRF	-1.47	2
LGALS9	-8.72	2
LY86	-1.45	2
IGFALS	-0.81	2
RPS6KA1	-1.95	2
KLF2	-2.26	2
MT2A	-0.34	2
CRBN	-0.26	2
SERPINF2	-0.87	2
SSPN	-0.13	2
VIM	-0.12	2
NLRP3	-8.58	2
TTC21A	-1.24	2
MAOB	-1.27	2
DKK2	-6.55	2
FUT6	-0.09	2
CAMK1	-0.36	2
FOXF1	-0.65	2
CYBB	-5.62	2
WTIP	-2.14	2
FOLR1	-0.12	2
PRKAR1A	-0.23	2
MAGI1	-2.37	2
KIAA1033	-0.77	2
RGS16	-0.18	2
AHCYL2	-4.67	2
SPTAN1	-4.27	2
STX8	-0.23	2
RCAN2	-4.7	2
APOL3	-4.05	2
MYO9A	-0.45	2
SRRM2	-1.09	2
HCST	-0.8	2
SERTAD1	-0.89	2
PPARG	-0.47	2
UTRN	-4.25	2
DAPK1	-1.12	2
ATG7	-0.11	2
CD81	-0.48	2
CLEC3B	-0.34	2
RRM2B	-6.69	2
FGD3	-9.03	2
ANXA3	-0.01	2
GPM6A	-0.37	2
BTN3A3	-5.66	2
HSD17B6	-6.57	2
PHF11	-0.08	2
CAPN9	-0.75	2
FARS2	-1.58	2
GFRA2	-0.7	2
ADPRH	-5.08	2
PLAC9	-0.7	2
ID4	-1.71	2
TBXAS1	-1.24	2
CCND3	-3.81	2
RASSF1	-7.33	2
LRRFIP1	-1.87	2
C11orf58	-6.63	2
MYBPHL	-0.15	2
KLRD1	-1.09	2
IL1RL1	-6.51	2
TNFRSF14	-0.83	2
NME5	-4.96	2
OLR1	-7.52	2
NKTR	-6.52	2
ANXA5	-0.75	2
STAT5A	-1.92	2
CH25H	-1.09	2
CYB561D2	-0.17	2
ASAH1	-0.21	2
EGR1	-7.27	2
TPP1	-0.14	2
BZRPL1	-0.07	2
SAT1	-0.23	2
NFKB1	-1.24	2
ROS1	-1.17	2
RHOQ	-1.77	2
PTGER4	-5.86	2
AHCYL1	-3.86	2
LITAF	-1.28	2
LIFR	-2.01	2
ZMAT1	-2.47	2
FCGR3A	-1.1	2
PTGIS	-2.06	2
CD83	-2.96	2
MARCO	-0.11	2
PDE8B	-6.61	2
GADD45B	-1.35	2
LTA4H	-1.24	2
IGSF6	-9.06	2
NINJ2	-0.11	2
LOC162073	-8	2
P2RY14	-9.13	2
ARIH2	-6.13	2
C10orf26	-3.15	2
KLF6	-1.47	2
FCER1G	-1.59	2
LILRB5	-1.31	2
GYPC	-0.88	2
ASTE1	-1.01	2
FAS	-7.02	2
DDX17	-7.24	2
QDPR	-4.23	2
LAT2	-1.78	2
PHTF1	-2.57	2
ESPL1	0	3
LOC649217	0	3
FAM38B	0	3
ERGIC1	0	3
TSPAN32	0	3
PKNOX2	0	3
UGCG	0	3
LOC642452	0	3
LOC729952	0	3
RNF122	0	3
LOC387763	0	3
LOC400236	0	3
FAM65A	0	3
HSPB6	0	3
LOC339789	0	3
LOC645879	0	3
LOC651697	0	3
NCF1C	0	3
KLK14	0	3
ZNF364	0	3
LOC652421	0	3
PPP1R14A	0	3
FRMD3	0	3
LOC641901	0	3
PMS2L4	0	3
ATP9B	0	3
TOP1MT	0	3
LOC652799	0	3
LOC643595	0	3
RENBP	0	3
RTN1	0	3
LOC100129534	0	3
NSMCE4A	0	3
PRKCDBP	0	3
LOC100134794	0	3
CCNB1	0	3
C4orf22	0	3
CAPN3	0	3
USP47	0	3
ZSWIM1	0	3
LOC653506	0	3
NCRNA00081	0	3
LOC644994	0	3
CYTH1	0	3
TRK1	0	3
CCDC28B	0	3
LOC644365	0	3
CYTSA	0	3
NBPF5	0	3
LOC255130	0	3
AQP9	0	3
SQRDL	0	3
LOC400163	0	3
ING3	0	3
SSH2	0	3
LOC643165	0	3
SLC12A8	0	3
PRAM1	0	3
LOC643384	0	3
KNDC1	0	3
IPO9	0	3
FLJ37970	0	3
EPDR1	0	3
MUSK	0	3
LOC644856	0	3
ZFYVE1	0	3
MNS1	0	3
GPR162	0	3
LOC100131722	0	3
ZFP3	0	3
MRPS14	0	3
LOC402457	0	3
DHRS11	0	3
LOC100134018	0	3
GEN1	0	3
GBL	0	3
C14orf85	0	3
CLN8	0	3
CRY2	0	3
LOC645268	0	3
LOC440280	0	3
LIPN	0	3
PDLIM7	0	3
LOC256374	0	3
LOC339240	0	3
MPPE1	0	3
KIAA1683	0	3
LOC400855	0	3
LOC644624	0	3
LOC652588	0	3
ZMYND15	0	3
LRRC8C	0	3
LOC100131565	0	3
BIN3	0	3
LOC391165	0	3
RPP40	0	3
LOC100133233	0	3
TEKT1	0	3
LOC647713	0	3
FLJ43505	0	3
HNRPUL2	0	3
DEFB116	0	3
C14orf45	0	3
LOC728846	0	3
C15orf52	0	3
YIPF4	0	3
MIR1228	0	3
LOC400713	0	3
LOC729970	0	3
LOC652324	0	3
FLJ11286	0	3
STARD5	0	3
CCDC124	0	3
TAPBPL	0	3
LOC651729	0	3
DICER1	0	3
ZNF148	0	3
MGC33948	0	3
LRRC16	0	3
LOC131873	0	3
DLX6AS	0	3
LOC343927	0	3
FYCO1	0	3
LRRC8D	0	3
GIMAP1	0	3
FOXM1	0	3
UFM1	0	3
DACT3	0	3
MSH6	0	3
HLA-E	0	3
LMOD3	0	3
LOC388259	0	3
LOC651520	0	3
MOSPD2	0	3
LOC126767	0	3
MGC26356	0	3
LOC649246	0	3
LOC100132934	0	3
GRIPAP1	0	3
LOC643597	0	3
PRR19	0	3
HIST1H3B	0	3
ULK4	0	3
DUXAP3	0	3
RARRES3	0	3
GLTSCR2	0	3
PTPNS1	0	3
LOC653697	0	3
PPM1K	0	3
LOC100131785	0	3
LOC644101	0	3
LOC100128510	0	3
ENOSF1	0	3
LRAP	0	3
TICAM2	0	3
LOC645013	0	3
LOC729272	0	3
ARL13B	0	3
LOC647370	0	3
LOC647389	0	3
FAM82A2	0	3
LOC100128098	0	3
LOC100129268	0	3
LOC641772	0	3
LOC442308	0	3
C8orf48	0	3
PPP1R9A	0	3
LOC92659	0	3
DKFZp686I15217	0	3
LOC728098	0	3
LOC389049	0	3
HLA-DRA	0	3
LOC644695	0	3
LOC131055	0	3
ASF1B	0	3
LOC132707	0	3
DEM1	0	3
WDR19	0	3
FARSLA	0	3
LOC641298	0	3
SNX6	0	3
DKFZp781N1041	0	3
PTENP1	0	3
HDDC3	0	3
LOC653275	0	3
LOC643304	0	3
EXOC2	0	3
LOC650370	0	3
WDR75	0	3
P76	0	3
LRFN3	0	3
FUCA2	0	3
FKBP14	0	3
LOC144363	0	3
RNF145	0	3
LOC126987	0	3
LOC646365	0	3
LOC100133242	0	3
LOC645462	0	3
LOC440349	0	3
SUV39H2	0	3
LOC390364	0	3
EML3	0	3
LOC647020	0	3
FERMT3	0	3
ARID5B	0	3
NOTUM	0	3
LOC100134144	0	3
PILRA	0	3
LOC652404	0	3
NTE	0	3
WDR6	0	3
NFIL3	0	3
TM6SF1	0	3
LOC100134291	0	3
AKNA	0	3
DEFB105B	0	3
INPP5J	0	3
L2HGDH	0	3
LOC648454	0	3
LOC653158	0	3
POM121L1P	0	3
ITGA8	0	3
LOC642938	0	3
LOC100128591	0	3
LOC651467	0	3
MT1M	0	3
LOC400954	0	3
SAC3D1	0	3
TNNC1	0	3
TTC18	0	3
BPIL3	0	3
ARHGAP15	0	3
ZNF322B	0	3
RCC2	0	3
DOCK11	0	3
RASEF	0	3
KRTAP10-1	0	3
LOC100128525	0	3
MIR122	0	3
OR2A9P	0	3
MCEMP1	0	3
DNAJC3	0	3
C1orf21	0	3
LOC653198	0	3
KRTHB5	0	3
LRRC25	0	3
ABHD15	0	3
LOC441459	0	3
PTGER1	0	3
CCDC48	0	3
DNAH1	0	3
LOC284964	0	3
NLGN2	0	3
TAAR3	0	3
DUSP18	0	3
HK3	0	3
C17orf53	0	3
LOC392437	0	3
RSPO2	0	3
LOC644667	0	3
CHST13	0	3
LOC100128126	0	3
C5orf4	0	3
LOC284274	0	3
LOC650029	0	3
CYP4V2	0	3
TCAM1	0	3
MIR376A2	0	3
TJP3	0	3
KIAA1202	0	3
EIF3S3	0	3
GNAT3	0	3
LOC646947	0	3
SNORD69	0	3
ACCS	0	3
LOC100130417	0	3
FLJ00312	0	3
LOC644048	0	3
LOC645897	0	3
LOC100129905	0	3
PPM1M	0	3
DUS4L	0	3
LOC124446	0	3
CARD14	0	3
RCOR2	0	3
TAS2R46	0	3
LEPROT	0	3
SLC22A1	0	3
STEAP4	0	3
LOC100128731	0	3
TXNRD2	0	3
DYNLL2	0	3
SLC46A2	0	3
LOC650737	0	3
SLC27A1	0	3
S100A3	0	3
TTC25	0	3
C20orf114	0	3
LOC645982	0	3
C9orf7	0	3
CLCN2	0	3
KIAA1666	0	3
KIAA1407	0	3
LOC643242	0	3
PAFAH1B3	0	3
LOC441314	0	3
LOC388237	0	3
LCN15	0	3
FLJ22222	0	3
MIR448	0	3
LOC100133567	0	3
COL6A2	0	3
LILRA2	0	3
LOC730107	0	3
CYHR1	0	3
PMS2CL	0	3
C20orf56	0	3
FLJ12886	0	3
LOC650689	0	3
LOC388906	0	3
LOC653686	0	3
TCF21	0	3
HIST2H3D	0	3
LOC648403	0	3
STOML3	0	3
CD248	0	3
LOC641964	0	3
SH3KBP1	0	3
LOC100129165	0	3
UPK3B	0	3
LOC100128556	0	3
SYT15	0	3
LOC100134055	0	3
FLJ16331	0	3
HTA	0	3
TNFAIP8L3	0	3
PRMT8	0	3
LOC645875	0	3
KCTD13	0	3
TLR8	0	3
HLA-DOA	0	3
KLHL28	0	3
LOC284293	0	3
FAM90A18	0	3
FBXL20	0	3
ARHGEF3	0	3
NTN4	0	3
WFIKKN1	0	3
AP1M1	0	3
CNTNAP3B	0	3
MGC72080	0	3
RAB20	0	3
PPOX	0	3
LOC643009	0	3
SLC39A9	0	3
DYDC2	0	3
LOC653733	0	3
SLAMF8	0	3
BRI3P1	0	3
SDR16C5	0	3
LOC647243	0	3
LOC642194	0	3
LOC651576	0	3
SLC36A4	0	3
LOC100134029	0	3
LRRC50	0	3
LOC646780	0	3
XKRX	0	3
NICN1	0	3
LOC653238	0	3
GLIPR2	0	3
MTE	0	3
LOC100131124	0	3
RAD51C	0	3
CFC1	0	3
ANKHD1-EIF4EBP3	0	3
ZFYVE20	0	3
SAT2	0	3
HOXA5	0	3
LOC100132516	0	3
TRIM56	0	3
C3orf29	0	3
GCN5L2	0	3
TLR5	0	3
LOC646354	0	3
LOC388642	0	3
SNORA73A	0	3
LOC648856	0	3
HRIHFB2122	0	3
LOC387931	0	3
MOBKL2A	0	3
SLITL2	0	3
GGT3	0	3
MIDN	0	3
ZNF533	0	3
HEXB	0	3
FLJ37543	0	3
DHTKD1	0	3
TMEM77	0	3
EBF1	0	3
CD300LG	0	3
MPHOSPH8	0	3
LOC652126	0	3
MSR1	0	3
COL4A3BP	0	3
C6orf97	0	3
SLC30A7	0	3
KDM6B	0	3
C12orf60	0	3
TM7SF4	0	3
LOC642398	0	3
LOC100133172	0	3
PLEKHO2	0	3
WDR49	0	3
LST1	0	3
HSGT1	0	3
ZNF790	0	3
FLJ23049	0	3
CDCA7	0	3
TNFRSF19	0	3
TMEM106C	0	3
LOC652769	0	3
TNFAIP8L1	0	3
LOC652227	0	3
LOC728903	0	3
KCNH6	0	3
LOC647786	0	3
PYGO2	0	3
GRTP1	0	3
C1orf163	0	3
TRIB1	0	3
LOC442465	0	3
LOC651554	0	3
LENG8	0	3
LOC643564	0	3
LOC643147	0	3
LOC146909	0	3
C8orf78	0	3
LOC650638	0	3
CSRP2BP	0	3
LOC643109	0	3
XYLT2	0	3
ERI2	0	3
MAP6	0	3
C20orf46	0	3
PLEKHH2	0	3
HNRNPCL1	0	3
LOC392787	0	3
LOC283267	0	3
LOC388438	0	3
LOC220729	0	3
PPP1R12C	0	3
LOC647104	0	3
LOC653080	0	3
ZNF780B	0	3
VARS2	0	3
CXorf64	0	3
CEP72	0	3
RBPMS2	0	3
FLJ20433	0	3
C17orf87	0	3
SH3TC1	0	3
FRMD4A	0	3
MGC4655	0	3
C8orf34	0	3
TMEM207	0	3
RFC4	0	3
BHLHB3	0	3
C16orf52	0	3
RNPC3	0	3
LOC644700	0	3
TMEM132A	0	3
NIPAL2	0	3
VWA3A	0	3
ARID1B	0	3
LOC100132880	0	3
BAIAP2L2	0	3
HYDIN	0	3
SIRPD	0	3
GUSBL1	0	3
MIR421	0	3
LOC652290	0	3
LOC391859	0	3
C12orf32	0	3
HOXD1	0	3
DYNLRB2	0	3
HCN3	0	3
EXOSC5	0	3
LOC494141	0	3
C6orf189	0	3
LOC652288	0	3
LOC100134774	0	3
LOC441773	0	3
MIR21	0	3
LOC100130663	0	3
LOC642302	0	3
LOC440160	0	3
FLJ21816	0	3
ZNF696	0	3
MSTO1	0	3
C9orf135	0	3
MCL1	0	3
GBP4	0	3
LILRA5	0	3
CCL2	0	3
RUTBC1	0	3
DAD1L	0	3
NNMT	0	3
LOC641825	0	3
PIAS1	0	3
C17orf56	0	3
GYLTL1B	0	3
FAM149B1	0	3
C11orf83	0	3
LOC440498	0	3
TBC1D10A	0	3
CDH29	0	3
LOC653890	0	3
LOC729960	0	3
LRRC36	0	3
LOC642243	0	3
CDCA5	0	3
C20orf28	0	3
LOC648609	0	3
REEP1	0	3
SETD3	0	3
LOC100133737	0	3
LOC651655	0	3
SPIN2	0	3
FLJ10213	0	3
GHDC	0	3
EPCAM	0	3
LOC653108	0	3
FAM179A	0	3
LOC647924	0	3
CATSPER2P1	0	3
CCDC47	0	3
SLC22A3	0	3
ISG15	0	3
ACER3	0	3
C14orf21	0	3
BBX	0	3
LOC100134719	0	3
TRSPAP1	0	3
C16orf78	0	3
TSRC1	0	3
LOC54103	0	3
EDG6	0	3
HLA-DRB6	0	3
PLXNA4	0	3
PHLPP1	0	3
FPR1	0	3
LOC646100	0	3
GPR31	0	3
LOC651914	0	3
LOC100128093	0	3
GLCCI1	0	3
UNQ9391	0	3
KIAA0040	0	3
LOC100129827	0	3
CD14	0	3
HSD3B7	0	3
SLC35A4	0	3
LOC650185	0	3
PHAX	0	3
FLJ44054	0	3
RILPL2	0	3
LOC728477	0	3
FAM63A	0	3
LOC650463	0	3
PARVG	0	3
LOC644131	0	3
TIGD7	0	3
FIG4	0	3
LOC149620	0	3
C6orf211	0	3
IFFO1	0	3
KIAA1324L	0	3
DUS2L	0	3
SIGIRR	0	3
ACSS1	0	3
OGT	0	3
FAM119A	0	3
OBSL1	0	3
TCF7L1	0	3
PPP1R15A	0	3
LOC649340	0	3
SLC39A4	0	3
FCGR2A	0	3
LOC100134440	0	3
CCDC84	0	3
FNDC4	0	3
LOC401286	0	3
CECR1	0	3
GZMH	0	3
SCAPER	0	3
UGT2A2	0	3
DENND5A	0	3
TYROBP	0	3
LOC649317	0	3
CMAH	0	3
OSCAR	0	3
ASAM	0	3
LOC651728	0	3
OR56A3	0	3
SCYL2	0	3
MIR1227	0	3
OSTC	0	3
LOC100130513	0	3
LOC88523	0	3
ZMYND19	0	3
LOC645166	0	3
LOC286478	0	3
LOC654000	0	3
ASPM	0	3
ZYG11B	0	3
SPOCK	0	3
LOC100133638	0	3
NALP1	0	3
PARP12	0	3
PNRC2	0	3
CYP4X1	0	3
LOC728692	0	3
LOC646956	0	3
KIAA0913	0	3
LOC653782	0	3
SCARA5	0	3
PPP3CB	0	3
ARHGAP18	0	3
C9orf72	0	3
LOC441018	0	3
LOC100129950	0	3
TCEAL2	0	3
LOC653610	0	3
VKORC1L1	0	3
LOC653746	0	3
LOC100130902	0	3
MIR584	0	3
LOC643918	0	3
FLJ30594	0	3
LOC643995	0	3
IGSF10	0	3
C15orf26	0	3
LOC653344	0	3
LOC650346	0	3
GRASP	0	3
C9orf21	0	3
LOC100132386	0	3
S100A4	0	3
LOC644291	0	3
SLC5A6	0	3
SLC24A6	0	3
LOC100131786	0	3
CNIH2	0	3
MRM1	0	3
LOC728711	0	3
ADM2	0	3
GRIK1	0	3
PHCA	0	3
LOC401074	0	3
RIPK3	0	3
LOC100133972	0	3
C9orf144B	0	3
LOC729296	0	3
ADHFE1	0	3
LOC646279	0	3
LOC100128264	0	3
C15orf42	0	3
LOC100132553	0	3
LOC400451	0	3
SYNC1	0	3
TREM2	0	3
C1orf158	0	3
KBTBD9	0	3
SNORD110	0	3
LRRC23	0	3
LOC652541	0	3
RASL12	0	3
FMNL3	0	3
LOC646812	0	3
IZUMO1	0	3
C15orf5	0	3
CXorf6	0	3
ZC3H8	0	3
GP9	0	3
LOC197135	0	3
MIR1249	0	3
MIR488	0	3
FLJ43879	0	3
LOC100133772	0	3
UTP3	0	3
C16orf91	0	3
LOC340243	0	3
POLR2F	0	3
C6orf224	0	3
CSGALNACT1	0	3
HNRPA2B1	0	3
STX12	0	3
IL17R	0	3
RPL23AP53	0	3
SERPINB1	0	3
LOC650822	0	3
LOC100128283	0	3
STAB1	0	3
GPR152	0	3
LOC641992	0	3
OSR1	0	3
ENY2	0	3
SLC22A15	0	3
GIMAP4	0	3
LOC440067	0	3
LOC100133855	0	3
NPEPL1	0	3
FLJ45300	0	3
SSH1	0	3
FDXACB1	0	3
LOC643714	0	3
TBC1D10C	0	3
PALMD	0	3
LOC442442	0	3
C14orf32	0	3
SNORA74B	0	3
HNRPH3	0	3
NOD3	0	3
TMEM173	0	3
HM13	0	3
HSPA12B	0	3
LOC644516	0	3
UBE2O	0	3
UBXN11	0	3
LOC100133422	0	3
LOC648541	0	3
C9orf31	0	3
CD52	0	3
GPSM3	0	3
LOC729057	0	3
LOC643266	0	3
LOC146481	0	3
ROBO4	0	3
LOC730323	0	3
LOC100132289	0	3
HDAC8	0	3
CBX7	0	3
WDR72	0	3
PRR23A	0	3
EFEMP2	0	3
GSC2	0	3
LOC100130886	0	3
C1orf24	0	3
LOC345537	0	3
LOC652685	0	3
EFCBP1	0	3
LOH12CR2	0	3
LOC647348	0	3
ARMCX1	0	3
ATRIP	0	3
HELLS	0	3
HCFC2	0	3
TRNT1	0	3
ZDHHC23	0	3
LOC653557	0	3
ANKRD44	0	3
GZMB	0	3
TTC10	0	3
LOC643662	0	3
DEFB109P1	0	3
THNSL1	0	3
WASH2P	0	3
SPATA18	0	3
JAM2	0	3
CAPS2	0	3
PATL2	0	3
LOC642904	0	3
PIGS	0	3
LMBR1L	0	3
LOC646882	0	3
LOC651648	0	3
NCOA1	0	3
LOC642384	0	3
GUF1	0	3
SLC43A2	0	3
SFTPB	0	3
C12orf74	0	3
FBP1	0	3
TCIRG1	0	3
LOC653696	0	3
SYT11	0	3
FLJ32310	0	3
TGS1	0	3
LOC653829	0	3
PKHD1L1	0	3
LOC653066	0	3
FLJ10986	0	3
LOC283537	0	3
CETP	0	3
ANKLE1	0	3
GGCT	0	3
SLC15A3	0	3
LOC387762	0	3
LOC653157	0	3
FAM158A	0	3
PAN3	0	3
NOMO2	0	3
INHBE	0	3
LOC731542	0	3
TCTE3	0	3
LOC728150	0	3
GTF2IRD2P	0	3
MIR646	0	3
CANT1	0	3
LIN9	0	3
EFCAB6	0	3
FLJ46358	0	3
C16orf93	0	3
NFS1	0	3
MIR16-1	0	3
EIF4E3	0	3
MYOZ3	0	3
LOC387647	0	3
INTS2	0	3
FLJ13096	0	3
LOC650436	0	3
LOC442064	0	3
FAM3A	0	3
TMX1	0	3
SALL4	0	3
C12orf45	0	3
KIAA1920	0	3
RILP	0	3
TMEM17	0	3
LOC100133012	0	3
LOC643367	0	3
C14orf173	0	3
LOC100134517	0	3
ABCA9	0	3
AQP1	0	3
TMEM108	0	3
LGI3	0	3
CLYBL	0	3
NACC1	0	3
LOC653514	0	3
RAB6C	0	3
GJC2	0	3
MS4A7	0	3
YLPM1	0	3
LOC653509	0	3
OR1F1	0	3
MIRLET7D	0	3
C9orf14	0	3
LOC650834	0	3
GBP3	0	3
FAM62B	0	3
C9orf24	0	3
LOC728148	0	3
CABYR	0	3
TMEM128	0	3
DPEP2	0	3
C9orf82	0	3
PTTG3P	0	3
SEC15L2	0	3
LOC649446	0	3
P8	0	3
SPAG8	0	3
ZNF438	0	3
DZIP1L	0	3
LOC650843	0	3
DEAF1	0	3
LOC442519	0	3
LOC100131546	0	3
KIAA1727	0	3
LOC646691	0	3
HHIP	0	3
LOC642428	0	3
HLA-DRB1	0	3
MEG3	0	3
LOC132241	0	3
ZFP95	0	3
LOC644808	0	3
IMMP2L	0	3
MARCKSL1	0	3
SNORD10	0	3
MPHOSPH9	0	3
LOC644320	0	3
GRRP1	0	3
CD300LF	0	3
CCDC54	0	3
DENND4C	0	3
TCF7L2	0	3
LOC100130344	0	3
LOC284352	0	3
APH1B	0	3
LOC402100	0	3
LOC128192	0	3
LOC100134393	0	3
LOC391767	0	3
LOC644647	0	3
QRFPR	0	3
CDV3	0	3
LOC646788	0	3
CORO7	0	3
NDUFA3	0	3
NRBP2	0	3
OLFML3	0	3
KLHL26	0	3
SCYL1BP1	0	3
RADIL	0	3
LOC100134728	0	3
GATA2	0	3
PATE3	0	3
ZMIZ1	0	3
TMEM133	0	3
ENPP6	0	3
LOC649722	0	3
LOC730058	0	3
LOC648517	0	3
LOC727880	0	3
LOC648164	0	3
ADCY4	0	3
ZMIZ2	0	3
LOC100129539	0	3
SMA4	0	3
SNORA33	0	3
LOC145837	0	3
FLJ40672	0	3
PTGR2	0	3
LOC100129619	0	3
MLKL	0	3
LOC100134609	0	3
AOF1	0	3
CRTAC1	0	3
FLJ36131	0	3
UNC93B1	0	3
KLHL17	0	3
LOC653425	0	3
LOC647541	0	3
AZI2	0	3
TBC1D2	0	3
PGM5	0	3
MUSTN1	0	3
FIS	0	3
ANKRD33	0	3
LOC222967	0	3
VSIG2	0	3
KIAA1128	0	3
RNF130	0	3
MICAL1	0	3
TAPT1	0	3
LOC100134301	0	3
LOC645876	0	3
SNORD74	0	3
LOC100133950	0	3
TMEM167B	0	3
LOC440157	0	3
RMST	0	3
LOC439951	0	3
C17orf44	0	3
LOC642834	0	3
LOC100132724	0	3
TNXA	0	3
SPG3A	0	3
LOC647156	0	3
NIPAL1	0	3
DSN1	0	3
LOC146177	0	3
WRNIP1	0	3
C3orf15	0	3
CACNA2D4	0	3
COL24A1	0	3
NFKBIA	0	3
KCTD12	0	3
FLJ43390	0	3
SFT2D2	0	3
LOC652750	0	3
GPT2	0	3
C11orf84	0	3
IFT57	0	3
KIAA1602	0	3
LOC729950	0	3
C10orf6	0	3
LOC644224	0	3
C21orf24	0	3
LOC388820	0	3
ABHD14A	0	3
SNORA72	0	3
LOC730415	0	3
IFNAR2	0	3
HLA-C	0	3
ZNFX1	0	3
TDRD1	0	3
CCDC92	0	3
WDYHV1	0	3
NCOA7	0	3
ODF3B	0	3
JDP2	0	3
LOC345930	0	3
CXorf45	0	3
CTHRC1	0	3
LOC727781	0	3
WFDC1	0	3
LOC646173	0	3
MGC33657	0	3
ZNF324B	0	3
LOC392221	0	3
GALNT1	0	3
C6orf79	0	3
LOC644094	0	3
RBM25	0	3
LOC645194	0	3
ST7	0	3
INO80	0	3
LOC644023	0	3
SERPINA3	0	3
HLA-DRB3	0	3
MFSD9	0	3
SNORA73B	0	3
RNASE8	0	3
PTH1R	0	3
LOC441241	0	3
WFDC6	0	3
LOC646993	0	3
LOC653463	0	3
LOC653387	0	3
ADAMTSL3	0	3
LEPREL1	0	3
PPARGC1B	0	3
MGC71993	0	3
LOC650321	0	3
FAM13B	0	3
LOC728045	0	3
ITPRIP	0	3
LOC644214	0	3
LOC100132883	0	3
TIGD5	0	3
LOC153561	0	3
TADA2B	0	3
PZP	0	3
SCGB3A2	0	3
NDFIP1	0	3
RBM28	0	3
C2orf40	0	3
LOC100129986	0	3
LOC653229	0	3
PPP4R4	0	3
ADCK5	0	3
LOC100128781	0	3
FCHO2	0	3
ANO6	0	3
LAPTM4B	0	3
LOC389105	0	3
CES1	0	3
FLJ11000	0	3
SOX18	0	3
SUSD1	0	3
ICAM5	0	3
TMEM37	0	3
C17orf106	0	3
ZAK	0	3
LOC283278	0	3
C1orf162	0	3
LOC440258	0	3
TRIM8	0	3
LOC389901	0	3
FLVCR2	0	3
MGC42105	0	3
C10orf32	0	3
LMBR1	0	3
TMEM206	0	3
MLC1SA	0	3
LOC645885	0	3
C1QTNF1	0	3
LOC647384	0	3
FGF23	0	3
TMEM54	0	3
LOC346545	0	3
LOC650919	0	3
LOC100132388	0	3
LOC100133578	0	3
FLJ23834	0	3
AXUD1	0	3
LOC401805	0	3
RDM1	0	3
ZNF471	0	3
C14orf153	0	3
ZNF788	0	3
LOC100130229	0	3
SNORD114-2	0	3
CCDC88A	0	3
TMTC2	0	3
EDG1	0	3
FLJ22795	0	3
GRIP2	0	3
LOC100134167	0	3
ABHD1	0	3
TMEM4	0	3
LOC652757	0	3
LOC100129566	0	3
C10orf73	0	3
WDR63	0	3
FLJ46230	0	3
LOC100134787	0	3
LOC400950	0	3
Note 1: 1 stands for mRNAs that are anti-correlated to the expression of its refulation miRNAs; 2 stands for mRNAs that are correlated to the expression of its resulation miRNAs;3 stahds for mRNAs whose miRNA regulation values are null.
