# Supplementary material for: An Integrated Analysis of miRNA and mRNA Expressions in Non-Small Cell Lung Cancers
Source: PLoS One. 2011 Oct 27;6(10):e26502. doi: 10.1371/journal.pone.0026502 (PMC3203153; doi:10.1371/journal.pone.0026502)
Supplement: Table S12 — Primer sequences for mRNA expression validation experiments. (XLS) [file pone.0026502.s017.xls]

## Sheet: Sheet1
Table S12. Primer sequences for mRNA expression validation experiments.
FAM164C	Forward Primer	GACTCTTACGAACAAGGTGACTC
	Reverse Primer	TCTTGCTGGCTGATTCCAGTA
GPM6A	Forward Primer	ATTCCCTATGCCTCTCTGATTGC
	Reverse Primer	GCCATCTCAAAGTAGGTTTGCAG
PRKCE	Forward Primer	TCGGGTGAAGCCCCTAAAGA
	Reverse Primer	GGCTGCCGAAGATAGGTGG
GJC1	Forward Primer	AGCTGTAGGAGGAGAATCCATC
	Reverse Primer	TGCAAACGCATCATAACAGACA
MAGI1	Forward Primer	GAACAAGGACCTGCGACATTT
	Reverse Primer	ACAGCATGGCGGTAAAGGTTA
GRK6	Forward Primer	TTTTGCCGACTACCTCGACAG
	Reverse Primer	TCGGTATTGCCTGAAGGTGTT
PLAGL1	Forward Primer	AGAAGACGTTCAACCGGAAAG
	Reverse Primer	GTGCCTCTTATAGCCCAGCAT
CACNA2D2	Forward Primer	GGCAGGGGACATTGAGAGC
	Reverse Primer	CCTTGGCGTCATAGTACACG
RIMS3	Forward Primer	GACGGCACGTTCATCTTCC
	Reverse Primer	GTCTGTCGCCCCACAATCT
ACVR2A	Forward Primer	GTTTGCCGTCTTTCTTATCTCCT
	Reverse Primer	GTCACCATAACACGGTTCAACA
GAPDH	Forward Primer	AAGGTGAAGGTCGGAGTCAAC
	Reverse Primer	GGGGTCATTGATGGCAACAATA
